# Supplementary material for: A comparative proteomic analysis provides insight into the molecular mechanism of bud break in longan
Source: BMC Plant Biol. 2022 Oct 12;22:486. doi: 10.1186/s12870-022-03868-3 (PMC9558362; doi:10.1186/s12870-022-03868-3)
Supplement: Supplementary file 2 — Supplementary Material 2 [file 12870_2022_3868_MOESM2_ESM.xls]

## Sheet: Sheet1
Supplementary Table S1. Primers used in quantitative RT-PCR(5′→3′)
Primer name	Primers sequence (5′→3′)	The details of Primers
CAT1-S	ATGCTCAGCAATACCCCATC	Using for catalase isozyme 1, Dlo_028351.1
CAT1-A	GAGACTTGTCGGCCTGAGAC
Rubisco-S	CGGCATCCAAGTTGAAAGAG	Using for ribulose bisphosphate carboxylase large chain, dlo_035748.1
Rubisco-A	CGCATAAATGGTTGGGAGTT
SUS6-S	TGAAGGGGCAGTTTAGATGG	Using for sucrose-metabolism-related proteins, Dlo_005657.1
SUS6-A	GGATCGATATGGAAGCCTGA
CLPs5-S	CGTGACAGCTGAATTCTTCG	Using for chitinase 5 proteins, Dlo_033355.1
CLPs5-A	TGCAGCAATCTCACGCTTAG
GBSS-I-F	AAGTGGGATTGCCTGTTGAC	Using for granule-bound starch synthase 1, Dlo_027397.1
GBSS-I-R	ACGTTGAATTTTGCCACTCC
CLPs4-1-S	CGTGACAGCTGAATTCTTCG	Using for chitinase 4, Dlo_033355.1)
CLPs4-1-A	TGCAGCAATCTCACGCTTAG
CLPs4-2-F	TTGTGGTTCTGGATGACCAA	Using for chitinase 4, Dlo_027968.2
CLPs4-2-R	ATTCTGGCCTGGAGACACAC
PR4-S	TAAACTCCCCCGAAACTGTG	Using for endochitinase PR4 protein, Dlo_033357.1
PR4-A	GAGTCTGAACGGTGCTAGGG
Actin-S	ATTGTTGAGCAGCTTGTCCG	Using for Actin1 gene, Dlo_028674
Actin-A	GGAACACAACTTTGGCGAGT
Actin-S	ATTGTTGAGCAGCTTGTCCG	Using for Actin1 gene, Dlo_028674
Actin-A	GGAACACAACTTTGGCGAGT
