# Supplementary material for: A comparative proteomic analysis provides insight into the molecular mechanism of bud break in longan
Source: BMC Plant Biol. 2022 Oct 12;22:486. doi: 10.1186/s12870-022-03868-3 (PMC9558362; doi:10.1186/s12870-022-03868-3)
Supplement: Supplementary file 3 — Supplementary Material 3 [file 12870_2022_3868_MOESM3_ESM.xls]

## Sheet: Sheet1
Supplementary Table S2. Summary of protein data in three biological experiments.
Item	Bio1	Bio2	Bio3
Total Spectra	419206	401957	392040
Spectra	62630	61972	53130
Unique Specra	47567	47075	40482
Peptide	28017	29076	26211
Unique Peptide	23885	24735	22225
Protein	6139	6407	5935
