# Supplementary material for: A comparative proteomic analysis provides insight into the molecular mechanism of bud break in longan
Source: BMC Plant Biol. 2022 Oct 12;22:486. doi: 10.1186/s12870-022-03868-3 (PMC9558362; doi:10.1186/s12870-022-03868-3)
Supplement: Supplementary file 4 — Supplementary Material 4 [file 12870_2022_3868_MOESM4_ESM.xls]

## Sheet: Sheet1
Supplementary Table S3. The 3180 unique protein species that matched at least two unique peptides in this study.
Gene ID	Description	SJT1	SJT2	SJT3	SXT1	SXT2	SXT3
Dlo_000016.1	hypothetical protein CICLE_v10026267mg [Citrus clementina]	0.975	1.099	1.06	1.231	0.8103	1.037
Dlo_000017.1	PREDICTED: soluble inorganic pyrophosphatase [Ricinus communis]	1.233	1.008	1.095	1.047	1.113	1.093
Dlo_000022.2	hypothetical protein CISIN_1g030486mg [Citrus sinensis]	0.862	1.021	0.909	0.894	0.994	0.923
Dlo_000034.1	AAA-type ATPase family protein [Theobroma cacao]	0.886	0.9493	0.9087	0.9183	0.927	0.8683
Dlo_000057.1	succinate dehydrogenase [Litchi chinensis]	1.116	1.074	1.08	1.051	1.075	1.032
Dlo_000064.1	hypothetical protein CISIN_1g011797mg [Citrus sinensis]	1.082	1.23	1.165	1.268	0.9457	1.092
Dlo_000082.1	hypothetical protein CICLE_v10025600mg [Citrus clementina]	0.9887	0.872	0.9543	0.9193	0.9507	0.894
Dlo_000094.1	hypothetical protein CISIN_1g0249341mg, partial [Citrus sinensis]	1.185	1.195	1.163	0.9587	1.31	1.172
Dlo_000096.1	hypothetical protein PRUPE_ppa002705mg [Prunus persica]	0.9103	1.038	1.005	1.019	0.9253	0.9187
Dlo_000108.1	hypothetical protein MANES_12G098600 [Manihot esculenta]	0.9467	1.096	0.9473	0.9003	1.118	1.022
Dlo_000133.1	hypothetical protein POPTR_0005s13830g [Populus trichocarpa]	1.332	0.909	1.148	1.01	1.15	1.023
Dlo_000140.1	chloroplast oxygen-evolving enhancer protein 1 [Dimocarpus longan]	1.43	0.94	1.131	1.201	1.058	1.046
Dlo_000143.1	PREDICTED: protein HGV2 isoform X1 [Citrus sinensis]	1.055	0.968	1.049	1.004	0.9983	1.072
Dlo_000205.1	hypothetical protein CICLE_v10024690mg [Citrus clementina]	0.964	1.131	1.008	1.166	0.887	1.058
Dlo_000206.1	hypothetical protein CISIN_1g000346mg [Citrus sinensis]	0.9163	1.088	0.999	1.03	0.9583	1.048
Dlo_000243.1	hypothetical protein CISIN_1g000060mg [Citrus sinensis]	0.928	0.9447	0.909	0.99	0.8917	0.9893
Dlo_000244.1	PREDICTED: pentatricopeptide repeat-containing protein At5g39350-like [Citrus sinensis]	0.9183	1.034	0.9843	0.89	1.058	1.016
Dlo_000259.1	PREDICTED: heterogeneous nuclear ribonucleoprotein A1-like 2 [Citrus sinensis]	0.9583	1.019	0.9697	1.018	0.95	0.9857
Dlo_000269.1	PREDICTED: PI-PLC X domain-containing protein At5g67130 [Citrus sinensis]	1.013	1.128	1.07	1.059	1.025	1.134
Dlo_000273.1	PREDICTED: nicotinate phosphoribosyltransferase 1 isoform X2 [Citrus sinensis]	1.02	1.19	1.061	1.273	0.8647	1.063
Dlo_000279.2	PI-PLC X domain-containing protein-like [Dorcoceras hygrometricum]	1.193	1.045	0.912	1.146	1.012	1.069
Dlo_000288.1	hypothetical protein CICLE_v10025109mg [Citrus clementina]	0.8147	0.9403	0.8837	0.6427	1.135	0.844
Dlo_000302.1	PREDICTED: cysteine proteinase COT44 [Citrus sinensis]	0.8417	1.202	1.036	1.015	1.004	1.033
Dlo_000307.1	hypothetical protein CISIN_1g010743mg [Citrus sinensis]	1.026	1.045	1.023	1.099	0.94	1.043
Dlo_000334.1	Cytochrome P450, family 81, subfamily D, polypeptide 8 [Theobroma cacao]	1.782	1.347	2.16	2.935	0.6083	1.178
Dlo_000344.1	FRIGIDA3a-1 [Dimocarpus longan]	0.9817	1.072	1.096	0.985	1.041	1.137
Dlo_000346.1	PREDICTED: U-box domain-containing protein 4 isoform X1 [Citrus sinensis]	1.043	1.051	1.063	1.057	0.9947	1.036
Dlo_000360.1	hypothetical protein CICLE_v10024951mg [Citrus clementina]	0.8063	0.9223	0.9193	0.8063	0.9403	0.842
Dlo_000370.1	Casein kinase II subunit alpha-1 [Glycine soja]	0.8903	1.061	1.022	0.9687	0.9787	0.972
Dlo_000377.1	peroxidase 5 [Litchi chinensis]	0.9637	1.161	1.06	0.992	1.078	1.052
Dlo_000398.1	hypothetical protein CISIN_1g001775mg [Citrus sinensis]	0.99	1.018	1.028	0.9843	1.007	0.9953
Dlo_000399.1	hypothetical protein CICLE_v10026251mg [Citrus clementina]	1.029	1.092	1.049	0.9953	1.073	1.019
Dlo_000400.1	hypothetical protein CICLE_v10026719mg [Citrus clementina]	0.9227	0.9613	1.035	0.9687	0.9203	1.011
Dlo_000409.1	PREDICTED: 50S ribosomal protein L7/L12-like [Ziziphus jujuba]	1.052	0.9697	1.011	1.103	0.897	1.049
Dlo_000412.1	PREDICTED: NADH dehydrogenase [ubiquinone] iron-sulfur protein 4, mitochondrial [Citrus sinensis]	0.9597	1.17	0.9997	0.9907	1.086	1.079
Dlo_000454.2	Uncharacterized protein isoform 1 [Theobroma cacao]	0.909	1.053	0.97	0.889	1.067	0.898
Dlo_000468.1	PREDICTED: protein CROWDED NUCLEI 4 isoform X2 [Citrus sinensis]	1.158	1.04	1.095	1.071	1.06	1.045
Dlo_000469.1	hypothetical protein CICLE_v10024751mg [Citrus clementina]	1.291	1.057	1.038	1.403	0.8417	1.023
Dlo_000470.2	PREDICTED: lysosomal Pro-X carboxypeptidase [Citrus sinensis]	1.641	1.021	1.019	1.547	1.033	1.158
Dlo_000477.1	hypothetical protein CICLE_v10025572mg [Citrus clementina]	1.018	0.935	0.9837	0.8687	1.08	0.9443
Dlo_000484.1	unnamed protein product [Vitis vinifera]	0.9527	1.032	0.9927	0.9043	1.07	0.9917
Dlo_000506.1	Phosphoenolpyruvate carboxylase [Morus notabilis]	0.9917	1.081	1.023	1.095	0.945	1.032
Dlo_000525.1	PREDICTED: probable cytosolic oligopeptidase A [Citrus sinensis]	1	1.015	0.9343	1.01	0.9863	0.9813
Dlo_000526.1	hypothetical protein CICLE_v10025372mg [Citrus clementina]	1.073	0.964	0.9823	1.033	0.9803	1.007
Dlo_000566.1	PREDICTED: LOW QUALITY PROTEIN: UDP-glycosyltransferase 91A1 [Ricinus communis]	1.072	0.8673	1.05	1.125	0.81	0.9777
Dlo_000574.1	PREDICTED: LOW QUALITY PROTEIN: UDP-glycosyltransferase 91A1 [Ricinus communis]	0.9767	0.8137	0.8513	0.8743	0.9213	0.9227
Dlo_000647.1	PREDICTED: vacuolar protein sorting-associated protein 20 homolog 1-like [Gossypium hirsutum]	0.96	1.15	0.9887	1.004	1.058	1.032
Dlo_000679.1	hypothetical protein CICLE_v10030660mg [Citrus clementina]	0.9963	1.025	0.9517	0.9437	1.056	0.9703
Dlo_000680.1	hypothetical protein CISIN_1g013233mg [Citrus sinensis]	0.8227	1.054	1.003	0.941	0.9433	0.7657
Dlo_000687.1	PREDICTED: glutathione S-transferase U17-like [Citrus sinensis]	0.9067	0.9407	0.998	0.8897	0.9677	0.9083
Dlo_000709.1	hypothetical protein CICLE_v10030999mg [Citrus clementina]	1.101	1.084	1.06	1.037	1.085	1.041
Dlo_000719.1	hypothetical protein CICLE_v10031744mg [Citrus clementina]	1.041	1.019	1.019	1.054	0.9783	1.062
Dlo_000731.1	hypothetical protein CISIN_1g020227mg [Citrus sinensis]	0.906	1.025	1.062	0.9583	0.9693	0.9517
Dlo_000735.2	hypothetical protein CICLE_v10031015mg [Citrus clementina]	1.044	0.9963	1.049	1.004	1.013	1.039
Dlo_000752.1	hypothetical protein CICLE_v10032973mg [Citrus clementina]	0.5017	0.9153	0.5353	0.685	0.6377	0.5227
Dlo_000766.1	hypothetical protein CISIN_1g035869mg [Citrus sinensis]	0.9583	0.7413	0.8587	0.679	1.046	0.7507
Dlo_000788.1	hypothetical protein CISIN_1g045558mg [Citrus sinensis]	0.661	0.962	0.8	0.862	0.7747	0.7933
Dlo_000807.2	hypothetical protein CICLE_v10016769mg [Citrus clementina]	0.9203	1.144	1.008	0.8933	1.143	1.047
Dlo_000814.1	PREDICTED: acetyl-coenzyme A carboxylase carboxyl transferase subunit alpha, chloroplastic [Citrus sinensis]	0.8533	0.949	0.9113	0.848	0.9603	0.8673
Dlo_000818.1	PREDICTED: mitochondrial uncoupling protein 1 [Cucumis melo]	1.11	1.04	1.02	1.086	1.005	1.025
Dlo_000820.1	hypothetical protein MANES_08G086700 [Manihot esculenta]	1.353	1.098	1.146	1.344	0.9777	1.104
Dlo_000823.1	hypothetical protein CISIN_1g028987mg [Citrus sinensis]	1.046	1.145	1.076	1.092	1.034	1.079
Dlo_000829.1	hypothetical protein CICLE_v10032367mg [Citrus clementina]	1.203	1.093	1.01	1.224	0.978	1.077
Dlo_000839.1	PREDICTED: defensin Ec-AMP-D2-like [Malus domestica]	1.224	0.8137	1.035	0.981	1.033	1.019
Dlo_000848.1	PREDICTED: plant UBX domain-containing protein 7 [Citrus sinensis]	1.209	1.03	1.052	1.007	1.152	1.1
Dlo_000870.1	PREDICTED: argininosuccinate lyase, chloroplastic [Citrus sinensis]	1.115	0.985	1.037	0.9527	1.103	1.027
Dlo_000874.1	hypothetical protein CICLE_v10000469mg [Citrus clementina]	0.975	1.024	1.027	1.079	0.9053	1.015
Dlo_000876.1	hypothetical protein CICLE_v10001068mg [Citrus clementina]	0.9557	1.506	1.149	1.3	1.031	1.138
Dlo_000907.1	RecA DNA recombination family protein [Theobroma cacao]	0.88	1.002	0.97	1.006	0.8813	0.932
Dlo_000918.1	hypothetical protein CISIN_1g042265mg, partial [Citrus sinensis]	1.86	0.6127	0.889	1.544	0.8003	0.9777
Dlo_000921.1	PREDICTED: calnexin homolog [Citrus sinensis]	0.8953	1.004	0.9403	0.9123	0.9903	0.9153
Dlo_000922.1	TUDOR-SN protein 1 isoform 1 [Theobroma cacao]	0.8517	0.998	0.8853	0.926	0.9353	0.9323
Dlo_000923.1	hypothetical protein CICLE_v10030921mg [Citrus clementina]	1.219	0.9203	1.081	0.9853	1.097	1.064
Dlo_000934.1	FRIGIDA [Dimocarpus longan]	0.8957	1.034	1.052	1.04	0.8857	0.986
Dlo_000938.1	putative pterin-4-alpha-carbinolamine dehydratase [Acer truncatum]	0.712	0.7857	0.691	0.504	0.948	0.626
Dlo_000946.1	poly(A-binding protein 1 [Citrus sinensis]	0.997	1.09	0.9947	1.019	1.03	1.019
Dlo_000948.1	hypothetical protein CISIN_1g012750mg [Citrus sinensis]	1.266	1.004	1.039	1.024	1.159	1.14
Dlo_000956.1	PREDICTED: uncharacterized protein LOC107176464 [Citrus sinensis]	1.063	1.032	1.083	1.108	0.9453	1.053
Dlo_000961.1	PREDICTED: protein QUIRKY [Cucumis melo]	1.083	0.9387	0.768	1.011	0.989	1.012
Dlo_000967.1	polygalacturonase-inhibitor protein [Musa AAB Group]	0.6357	0.618	0.4877	0.5703	0.6143	0.412
Dlo_000980.3	hypothetical protein CICLE_v10031739mg [Citrus clementina]	0.9743	0.946	0.962	0.928	0.9897	1.061
Dlo_000983.1	Oxygen-evolving enhancer protein 2 [Morus notabilis]	1.414	0.9003	1.097	1.442	0.772	1.156
Dlo_001020.1	hypothetical protein CICLE_v10001822mg [Citrus clementina]	1.172	0.9493	1.046	1.188	0.8803	1.089
Dlo_001027.1	hypothetical protein CICLE_v10000603mg [Citrus clementina]	0.989	0.9967	0.98	1.022	0.9523	0.9707
Dlo_001029.2	PREDICTED: protein CutA, chloroplastic [Citrus sinensis]	1.436	1.113	1.207	1.419	1.023	1.152
Dlo_001045.1	PREDICTED: haloacid dehalogenase-like hydrolase domain-containing protein 3 [Gossypium hirsutum]	1.052	0.9923	1.035	0.9493	1.07	1.017
Dlo_001117.1	PREDICTED: uncharacterized protein At5g49945-like [Jatropha curcas]	0.886	0.9807	0.929	0.8133	1.063	0.9167
Dlo_001119.1	hypothetical protein CICLE_v10016599mg [Citrus clementina]	0.985	1.171	1.077	1.081	1.015	0.9653
Dlo_001126.1	hypothetical protein CICLE_v10015433mg [Citrus clementina]	0.9903	0.9773	0.993	1.031	0.93	0.8883
Dlo_001139.1	PREDICTED: putative lactoylglutathione lyase [Populus euphratica]	1.144	0.8347	0.9783	0.938	1.032	0.99
Dlo_001162.1	PREDICTED: non-specific lipid-transfer protein-like 1 [Citrus sinensis]	0.8993	1.106	1.076	0.958	1.031	0.994
Dlo_001189.1	ABC transporter B family member 19 [Gossypium arboreum]	0.9643	1.008	0.9437	0.9847	0.9793	1.005
Dlo_001200.1	Eukaryotic translation initiation factor 5A-2 [Ananas comosus]	0.8423	0.933	0.977	0.7127	1.078	0.844
Dlo_001223.1	hypothetical protein EUGRSUZ_C00369 [Eucalyptus grandis]	0.905	1.034	1.023	0.9233	1.01	0.9653
Dlo_001224.1	Outer membrane lipoprotein blc [Morus notabilis]	1.656	0.8763	1.079	1.697	0.732	0.9267
Dlo_001243.1	hypothetical protein CICLE_v10014331mg [Citrus clementina]	1.043	1.009	1.055	1.089	0.9353	1.003
Dlo_001247.1	hypothetical protein MANES_11G112000 [Manihot esculenta]	0.8537	0.929	0.906	0.8407	0.9517	0.8847
Dlo_001273.2	PREDICTED: 25.3 kDa vesicle transport protein [Citrus sinensis]	0.9143	1.003	0.973	0.851	1.065	0.8947
Dlo_001278.1	PREDICTED: uncharacterized protein LOC102629330 isoform X1 [Citrus sinensis]	0.8483	0.9763	0.9187	0.805	1.026	0.9017
Dlo_001285.1	PREDICTED: microsomal glutathione S-transferase 3 [Citrus sinensis]	1.142	1.052	1.001	0.9367	1.192	0.979
Dlo_001292.1	hypothetical protein CISIN_1g011230mg [Citrus sinensis]	0.9043	0.9183	0.9083	0.8863	0.942	0.8697
Dlo_001293.1	hypothetical protein B456_001G083100 [Gossypium raimondii]	0.6257	1.113	0.771	0.8367	0.919	0.8463
Dlo_001295.1	PREDICTED: glutamate decarboxylase [Ziziphus jujuba]	1.044	0.9913	0.9857	1.067	0.9443	0.941
Dlo_001314.1	hypothetical protein MANES_10G034400 [Manihot esculenta]	1.093	0.9893	1.114	1.107	0.9397	1.02
Dlo_001325.1	PREDICTED: serine/threonine protein phosphatase 2A regulatory subunit B''beta-like [Citrus sinensis]	1.114	0.9363	1.02	1.05	0.9733	1.038
Dlo_001347.1	PREDICTED: uncharacterized protein LOC105648377 [Jatropha curcas]	1.201	0.9613	1.083	1.101	1.002	0.9737
Dlo_001374.1	PREDICTED: ATP-dependent zinc metalloprotease FTSH 11, chloroplastic/mitochondrial [Citrus sinensis]	1.003	0.987	1.004	1.014	0.9637	0.9977
Dlo_001419.1	hypothetical protein CICLE_v10028560mg [Citrus clementina]	1.101	0.9793	1.08	1.063	0.9817	1.043
Dlo_001433.1	hypothetical protein CICLE_v10012559mg [Citrus clementina]	0.9487	0.9877	0.9977	0.884	1.048	0.9693
Dlo_001436.1	PREDICTED: magnesium-protoporphyrin IX monomethyl ester [oxidative] cyclase, chloroplastic [Ricinus communis]	0.8073	0.874	0.7907	0.8153	0.886	0.6827
Dlo_001453.1	hypothetical protein CICLE_v10021105mg [Citrus clementina]	0.5573	0.9467	0.7237	0.7	0.783	0.5573
Dlo_001489.1	hypothetical protein CICLE_v10021094mg [Citrus clementina]	0.968	0.982	1.14	0.9203	1.026	0.9467
Dlo_001509.1	PREDICTED: linoleate 13S-lipoxygenase 2-1, chloroplastic [Citrus sinensis]	1.019	0.8007	0.9037	0.9	0.9267	0.925
Dlo_001514.1	hypothetical protein SORBI_003G065000, partial [Sorghum bicolor]	0.4867	0.8053	0.5763	0.7167	0.525	0.4117
Dlo_001515.1	PREDICTED: protein QUIRKY [Gossypium raimondii]	0.9673	0.9173	0.971	0.7967	1.093	0.8577
Dlo_001550.1	PREDICTED: plastocyanin [Gossypium raimondii]	1.535	0.911	1.269	1.36	0.96	1.121
Dlo_001553.1	PREDICTED: 24-methylenesterol C-methyltransferase 2 [Ziziphus jujuba]	0.664	0.8393	0.7127	0.642	0.8393	0.6257
Dlo_001563.1	PREDICTED: calcium-dependent protein kinase 29 isoform X1 [Citrus sinensis]	1.407	0.9083	1.106	1.195	1.02	1.149
Dlo_001567.1	PREDICTED: V-type proton ATPase subunit B 2 [Elaeis guineensis]	1.022	1.122	1.058	1.009	1.076	1.071
Dlo_001575.1	SGS domain-containing protein isoform 2 [Theobroma cacao]	0.8397	1.124	1.026	0.894	1.064	0.969
Dlo_001606.1	hypothetical protein CISIN_1g022158mg [Citrus sinensis]	1.177	1.156	1.095	1.511	0.718	1.113
Dlo_001627.1	hypothetical protein CISIN_1g004435mg [Citrus sinensis]	1.078	0.9963	0.9773	0.9867	1.055	1.012
Dlo_001632.2	hypothetical protein MANES_08G104100 [Manihot esculenta]	1.184	1.041	1.083	1.062	1.086	1.065
Dlo_001647.1	hypothetical protein CISIN_1g011482mg [Citrus sinensis]	1.074	0.9413	1.029	0.9577	1.039	1.056
Dlo_001666.1	PREDICTED: nodal modulator 3 isoform X1 [Citrus sinensis]	0.9827	1.006	0.9753	1.031	0.9453	0.9517
Dlo_001674.1	PREDICTED: luminal-binding protein 5 [Citrus sinensis]	0.7683	1.152	1.026	0.9157	1.002	0.9687
Dlo_001687.1	hypothetical protein CICLE_v10011430mg [Citrus clementina]	1.467	1.001	1.167	1.087	1.25	1.232
Dlo_001706.1	PREDICTED: neurofilament heavy polypeptide [Citrus sinensis]	0.9777	1.202	1.078	1.209	0.9103	1.07
Dlo_001714.1	PREDICTED: aspartic proteinase-like [Citrus sinensis]	1.778	1.064	1.467	2.156	0.8163	1.321
Dlo_001719.4	PREDICTED: 5'-nucleotidase domain-containing protein 4 isoform X1 [Citrus sinensis]	1.248	1.035	1.02	1.277	0.9147	1.088
Dlo_001729.1	hypothetical protein CICLE_v10005631mg [Citrus clementina]	1.015	1.097	1.133	0.9973	1.066	1.062
Dlo_001732.1	PREDICTED: pto-interacting protein 1 [Citrus sinensis]	1.097	1.24	0.98	1.242	0.991	1.159
Dlo_001741.1	METK_LITCN(METK_LITCN RecName: Full=S-adenosylmethionine synthase; Short=AdoMet synthase; AltName: Full=Methionine adenosyltransferase; Short=MAT	0.5263	1.178	0.8567	0.9293	0.803	0.8363
Dlo_001744.1	hypothetical protein CICLE_v10005484mg [Citrus clementina]	0.969	1.374	1.135	1.199	1.043	1.066
Dlo_001752.3	hypothetical protein CISIN_1g001759mg [Citrus sinensis]	1.169	1.055	1.05	1.102	1.046	1.099
Dlo_001768.1	hypothetical protein CISIN_1g006252mg [Citrus sinensis]	1.231	0.9333	1.047	1.086	1.021	1.079
Dlo_001774.1	PREDICTED: 30S ribosomal protein S1, chloroplastic [Citrus sinensis]	1.002	0.8987	0.9853	1.017	0.8863	0.9767
Dlo_001785.1	PREDICTED: transmembrane 9 superfamily member 11 [Citrus sinensis]	0.7337	1.034	0.854	0.935	0.8503	0.7517
Dlo_001812.4	PREDICTED: ubiquitin domain-containing protein DSK2b-like [Citrus sinensis]	1.042	0.972	1.048	0.7987	1.197	1.024
Dlo_001817.1	PREDICTED: phosphoserine aminotransferase 2, chloroplastic-like [Citrus sinensis]	0.809	1.05	0.94	0.91	0.9587	0.9323
Dlo_001833.1	hypothetical protein CICLE_v10000439mg [Citrus clementina]	1.134	1.016	1.073	0.9887	1.102	1.049
Dlo_001845.1	GTP1/OBG, conserved site-containing protein [Cynara cardunculus var. scolymus]	1.004	1.053	1.014	1.071	0.958	0.9723
Dlo_001849.1	hypothetical protein CISIN_1g005835mg [Citrus sinensis]	0.883	0.9557	1.013	1.002	0.8457	0.86
Dlo_001853.1	hypothetical protein CISIN_1g007928mg [Citrus sinensis]	1.088	1.109	1.097	1.159	0.9713	1.06
Dlo_001857.1	hypothetical protein MANES_09G161200 [Manihot esculenta]	0.5557	0.8273	0.5907	0.712	0.5833	0.449
Dlo_001859.1	PREDICTED: bifunctional 3-dehydroquinate dehydratase/shikimate dehydrogenase, chloroplastic-like [Eucalyptus grandis]	0.6063	0.8597	0.683	0.5947	0.8127	0.5587
Dlo_001863.1	PREDICTED: heat shock 70 kDa protein, mitochondrial [Citrus sinensis]	0.8617	0.967	0.9253	0.8073	1.031	0.9407
Dlo_001865.1	PREDICTED: oligopeptide transporter 4 [Citrus sinensis]	0.9797	1.213	0.961	1.107	1.021	0.8517
Dlo_001885.1	hypothetical protein POPTR_0016s14900g [Populus trichocarpa]	0.9507	1.238	1.077	1.019	1.106	1.083
Dlo_001926.1	PREDICTED: 2,3-bisphosphoglycerate-independent phosphoglycerate mutase [Ziziphus jujuba]	0.906	1.04	0.9683	1.159	0.7823	0.9657
Dlo_001937.1	hypothetical protein CICLE_v10011843mg [Citrus clementina]	0.9457	0.982	0.934	0.8927	1.031	0.8993
Dlo_001943.1	hypothetical protein CICLE_v10011748mg [Citrus clementina]	0.8363	1.048	0.9157	0.957	0.9323	0.922
Dlo_001996.1	hypothetical protein CISIN_1g022827mg [Citrus sinensis]	1.002	1.065	1.023	1.013	1.025	1.047
Dlo_002020.1	PREDICTED: uncharacterized protein LOC102610669 isoform X1 [Citrus sinensis]	1.124	1.088	1.075	1.084	1.059	1.077
Dlo_002023.1	hypothetical protein CICLE_v10029280mg [Citrus clementina]	0.96	0.8893	0.9623	0.919	0.942	0.921
Dlo_002025.1	U2 small nuclear ribonucleoprotein A' [Populus trichocarpa]	0.9907	1.041	1.033	1.103	0.906	1.123
Dlo_002033.1	PREDICTED: probable xyloglucan endotransglucosylase/hydrolase protein B isoform X1 [Citrus sinensis]	0.819	0.814	1.011	0.7033	0.9467	0.7183
Dlo_002048.1	PREDICTED: 3-oxoacyl-[acyl-carrier-protein] synthase I, chloroplastic [Citrus sinensis]	1.069	1.027	1.046	1.017	1.037	1.024
Dlo_002052.4	hypothetical protein CISIN_1g003467mg [Citrus sinensis]	1.056	0.926	0.9933	0.9193	1.053	0.9937
Dlo_002068.1	PREDICTED: eukaryotic translation initiation factor 2 subunit beta [Ziziphus jujuba]	0.9643	0.9837	1.066	0.9443	0.999	0.9327
Dlo_002072.1	PREDICTED: ATP-dependent RNA helicase DBP2-like [Nelumbo nucifera]	1.127	0.9043	1.007	0.9823	1.026	0.982
Dlo_002085.1	PREDICTED: trans-cinnamate 4-monooxygenase [Jatropha curcas]	0.5757	1.082	0.8693	0.6833	0.9857	0.713
Dlo_002114.1	hypothetical protein CISIN_1g018894mg [Citrus sinensis]	0.708	1.156	0.9377	0.9377	0.936	0.887
Dlo_002116.1	40S ribosomal protein S26-1 [Morus notabilis]	0.8843	0.9013	0.8197	0.8007	0.9923	0.8777
Dlo_002164.1	hypothetical protein CISIN_1g001822mg [Citrus sinensis]	0.9023	0.9273	0.9987	0.9117	0.927	0.9343
Dlo_002179.1	PREDICTED: U2 small nuclear ribonucleoprotein B'' 2 [Citrus sinensis]	0.957	1.034	0.9773	0.9923	0.986	1.037
Dlo_002225.1	hypothetical protein CICLE_v10013931mg [Citrus clementina]	0.9277	1.103	1.015	1.044	0.9637	0.9653
Dlo_002233.1	PREDICTED: uncharacterized protein LOC102618092 [Citrus sinensis]	1.291	1.063	1.08	1.171	1.075	1.097
Dlo_002267.1	rRNA 2'-O-methyltransferase fibrillarin 2 -like protein [Gossypium arboreum]	1.032	1.038	1.033	0.9107	1.128	0.9353
Dlo_002322.1	PREDICTED: protein STRICTOSIDINE SYNTHASE-LIKE 7 [Citrus sinensis]	1.154	1.16	1.077	0.998	1.216	1.115
Dlo_002334.1	PREDICTED: rho GTPase-activating protein gacU [Citrus sinensis]	0.9333	0.967	1.027	1.129	0.774	0.9397
Dlo_002339.1	PREDICTED: plant UBX domain-containing protein 4 [Citrus sinensis]	0.939	1.033	1.009	0.9933	0.9707	0.9993
Dlo_002379.1	peroxidase 1 [Litchi chinensis]	1.326	0.9843	1.108	1.14	1.073	1.138
Dlo_002381.1	Peroxidase 52 -like protein [Gossypium arboreum]	1.607	0.8847	1.123	1.392	0.9757	1.196
Dlo_002451.1		1.443	1.267	1.303	1.482	1.172	1.141
Dlo_002456.1	PREDICTED: pyruvate kinase 1, cytosolic isoform X1 [Gossypium hirsutum]	0.807	0.9013	0.8903	0.9103	0.827	0.8277
Dlo_002459.1	hypothetical protein MANES_02G169200 [Manihot esculenta]	0.8857	0.9873	0.9607	0.856	1.026	0.887
Dlo_002462.2	PREDICTED: threonine dehydratase biosynthetic, chloroplastic isoform X1 [Citrus sinensis]	0.9817	0.958	0.905	0.884	1.051	0.9187
Dlo_002476.1	PREDICTED: isopentenyl-diphosphate Delta-isomerase I [Nicotiana tomentosiformis]	0.9377	0.979	0.9897	0.9617	0.9537	1.028
Dlo_002487.1	hypothetical protein CICLE_v10021983mg [Citrus clementina]	1.279	0.8883	1.069	1.037	1.073	1.053
Dlo_002498.1	hypothetical protein MANES_16G098700 [Manihot esculenta]	0.878	1.055	1.005	0.9373	0.9917	0.8767
Dlo_002502.1	hypothetical protein CICLE_v10022988mg [Citrus clementina]	1.697	1.258	1.224	2.247	0.9373	1.291
Dlo_002504.1	hypothetical protein CICLE_v10022008mg [Citrus clementina]	1.399	1.047	1.06	1.216	1.103	0.988
Dlo_002523.1	PREDICTED: ras-related protein RABE1c [Jatropha curcas]	0.8607	0.95	0.9827	0.951	0.8683	0.841
Dlo_002533.1	PREDICTED: 60S ribosomal protein L23a [Prunus mume]	0.849	0.9823	0.9557	0.9587	0.882	0.803
Dlo_002543.1	PREDICTED: 60S ribosomal protein L35 [Jatropha curcas]	0.789	1.07	0.8957	0.9143	0.9543	0.9513
Dlo_002546.1	hypothetical protein CICLE_v10027829mg [Citrus clementina]	1.061	0.9827	1.03	1.04	0.979	1.067
Dlo_002547.3	hypothetical protein CISIN_1g043458mg, partial [Citrus sinensis]	0.863	1.043	1.01	0.9607	0.947	0.9553
Dlo_002551.1	hypothetical protein CICLE_v10027724mg [Citrus clementina]	0.876	1.007	0.894	0.9883	0.8997	0.951
Dlo_002552.1	Histone core [Cynara cardunculus var. scolymus]	1.048	1.056	1.096	1.056	1.003	1.026
Dlo_002570.1	PREDICTED: NADH-ubiquinone oxidoreductase chain 2 [Populus euphratica]	0.993	1.084	1.032	1.059	0.984	1.104
Dlo_002597.1	hypothetical protein CISIN_1g006891mg [Citrus sinensis]	1.047	0.963	1.061	1.002	0.991	1.028
Dlo_002599.1	hypothetical protein CISIN_1g006891mg [Citrus sinensis]	0.9577	1.034	1.087	0.906	1.073	0.9583
Dlo_002649.1	hypothetical protein CICLE_v10031297mg [Citrus clementina]	1.26	1.068	1.133	1.186	1.035	1.131
Dlo_002651.1	hypothetical protein CICLE_v10015580mg [Citrus clementina]	0.8077	1.142	1.016	0.9177	1.028	0.948
Dlo_002654.1	PREDICTED: L-ascorbate oxidase homolog [Vitis vinifera]	1.068	0.9553	1.005	1.14	0.8627	1.016
Dlo_002657.1	PREDICTED: B-cell receptor-associated protein 31 [Ricinus communis]	1.025	1.068	0.9873	1.087	0.9643	1.078
Dlo_002662.1	hypothetical protein CISIN_1g009634mg [Citrus sinensis]	1.341	1.306	1.076	1.621	0.947	1.239
Dlo_002664.1	dienelactone hydrolase family protein [Populus trichocarpa]	1.3	1	1.034	1.061	1.144	1.125
Dlo_002700.1	PREDICTED: exocyst complex component SEC8 isoform X1 [Citrus sinensis]	1.053	1.006	0.99	1.093	0.9387	1.016
Dlo_002705.1	hypothetical protein CICLE_v10031547mg [Citrus clementina]	0.8047	1.1	0.962	0.9577	0.9493	0.962
Dlo_002770.3	conserved hypothetical protein [Ricinus communis]	1.012	0.9437	1.008	0.956	0.9953	0.9833
Dlo_002772.1	hypothetical protein CICLE_v10019963mg [Citrus clementina]	0.7457	0.9707	0.7737	0.703	1.037	0.771
Dlo_002809.1	Glyceraldehyde-3-phosphate dehydrogenase [Gossypium arboreum]	1.007	1.002	1.034	1.02	0.9723	1.022
Dlo_002824.1	hypothetical protein MANES_06G177500 [Manihot esculenta]	1.023	1.07	1.216	0.9703	1.081	1.009
Dlo_002826.1	hypothetical protein CISIN_1g008451mg [Citrus sinensis]	1.148	1.027	1.076	1.098	1.019	1.071
Dlo_002830.1	hypothetical protein CICLE_v10025461mg [Citrus clementina]	0.9133	0.964	0.9193	0.9193	0.9653	0.9093
Dlo_002844.1	hypothetical protein CICLE_v10015912mg [Citrus clementina]	1.184	0.9727	1.031	1.019	1.078	1.026
Dlo_002860.4	hypothetical protein CICLE_v10005148mg [Citrus clementina]	0.9043	0.983	0.9687	0.937	0.9557	0.9517
Dlo_002872.1	cell division cycle protein [Dimocarpus longan]	0.933	1.054	1.077	0.9687	1.007	1.017
Dlo_002873.1	hypothetical protein CISIN_1g004932mg [Citrus sinensis]	1.286	1.047	1.033	1.151	1.078	1.093
Dlo_002877.3	hypothetical protein CICLE_v10028056mg [Citrus clementina]	0.968	0.9993	0.9453	0.898	1.063	1.011
Dlo_002883.1	PREDICTED: pentatricopeptide repeat-containing protein At3g49240 [Citrus sinensis]	1.02	0.952	0.9987	1.09	0.8737	0.934
Dlo_002888.2	hypothetical protein CICLE_v10025862mg [Citrus clementina]	0.945	1.025	1.05	0.9743	0.9887	1.012
Dlo_002921.1	PREDICTED: cytochrome c [Eucalyptus grandis]	0.98	1.007	0.931	1.029	0.9463	1.006
Dlo_002933.1	hypothetical protein PHAVU_003G289100g [Phaseolus vulgaris]	0.8547	1.019	0.979	1.046	0.8363	0.838
Dlo_002947.1	hypothetical protein CICLE_v10004713mg [Citrus clementina]	1.196	0.9373	1.069	0.991	1.088	1.031
Dlo_002971.1	PREDICTED: glycine cleavage system H protein, mitochondrial-like [Ziziphus jujuba]	1.274	0.8557	1.014	1.076	1.001	1.048
Dlo_002977.1	Phosphoribosyltransferase family protein [Theobroma cacao]	0.9547	0.9333	1.004	0.73	1.163	0.9423
Dlo_002980.1	PREDICTED: tobamovirus multiplication protein 2A [Ricinus communis]	1.235	1.002	1.076	1.262	0.8947	1.064
Dlo_002983.1	hypothetical protein CICLE_v10030990mg [Citrus clementina]	0.805	0.9883	0.8873	0.9093	0.8907	0.8153
Dlo_002986.1	hypothetical protein CISIN_1g034154mg [Citrus sinensis]	0.9707	0.9987	0.9613	1.098	0.8647	1.035
Dlo_002987.1	hypothetical protein CICLE_v100311241mg, partial [Citrus clementina]	0.9483	1	1.009	0.831	1.113	1.001
Dlo_002995.1	hypothetical protein CICLE_v10032556mg [Citrus clementina]	0.8207	1.128	0.855	1.046	0.899	0.9267
Dlo_002996.1	PREDICTED: dynamin-related protein 1E-like [Citrus sinensis]	0.9587	0.91	0.9557	0.9043	0.974	0.9043
Dlo_003001.1	hypothetical protein CICLE_v10004867mg [Citrus clementina]	1.2	0.915	1.051	1.109	0.956	1.016
Dlo_003002.1	hypothetical protein CICLE_v10032757mg [Citrus clementina]	0.979	1.326	1.079	0.958	1.251	1.054
Dlo_003006.1	PREDICTED: regulator of nonsense transcripts 1 homolog [Citrus sinensis]	1.01	1.052	1.05	1.111	0.9233	1.027
Dlo_003008.1	PREDICTED: ubiquitin-like modifier-activating enzyme 5 [Citrus sinensis]	0.9343	0.9883	0.9967	0.965	0.9543	0.9293
Dlo_003029.1	hypothetical protein CICLE_v10032492mg [Citrus clementina]	1	1.083	1.053	0.9137	1.133	1.017
Dlo_003078.1	PREDICTED: non-specific lipid-transfer protein 4 [Pyrus x bretschneideri]	1.467	1.301	1.341	1.338	1.468	1.247
Dlo_003084.2	PREDICTED: vacuolar protein sorting-associated protein 53 A [Citrus sinensis]	0.9707	1.049	0.9883	1.146	0.853	1.012
Dlo_003086.1	hypothetical protein CICLE_v10022328mg [Citrus clementina]	1.002	1.005	0.9913	0.9773	1.013	1.014
Dlo_003091.1	PREDICTED: elongation factor 1-delta 1-like isoform X1 [Fragaria vesca subsp. vesca]	0.911	0.9357	0.9187	1.002	0.8547	0.9393
Dlo_003097.1	hypothetical protein CISIN_1g014353mg [Citrus sinensis]	1.191	0.754	1.049	1.151	0.789	0.959
Dlo_003098.1	PREDICTED: exocyst complex component EXO70B1 [Citrus sinensis]	1.193	1.018	1.085	1.066	1.073	1.107
Dlo_003101.1	hypothetical protein CICLE_v10019329mg [Citrus clementina]	1.028	1.053	1.029	0.9867	1.058	1.075
Dlo_003123.1	PREDICTED: 60S ribosomal protein L37a isoform X1 [Jatropha curcas]	0.8303	0.9977	0.9117	0.7947	1.042	0.924
Dlo_003141.2	PREDICTED: serine/threonine-protein kinase SAPK3-like [Citrus sinensis]	1.046	1.122	0.9893	0.9733	1.137	1.042
Dlo_003146.1	PREDICTED: (S-ureidoglycine aminohydrolase isoform X2 [Citrus sinensis]	0.769	0.6503	0.6743	0.704	0.6403	0.5473
Dlo_003149.1	hypothetical protein CICLE_v10018228mg [Citrus clementina]	1.396	1.077	1.04	1.625	0.7197	1.124
Dlo_003153.1	PREDICTED: probable alkaline/neutral invertase B [Citrus sinensis]	0.897	0.9027	0.9113	0.7763	1.029	0.8727
Dlo_003155.1	PREDICTED: outer envelope protein 61 [Ricinus communis]	0.9867	0.9563	1.018	1.033	0.905	0.9993
Dlo_003157.1	hypothetical protein CICLE_v10027709mg [Citrus clementina]	0.9707	0.988	0.9737	0.935	1.018	1.005
Dlo_003160.2	PREDICTED: heat shock 70 kDa protein 16 [Citrus sinensis]	0.9323	1.009	0.9843	1.027	0.9097	0.9667
Dlo_003167.1	hypothetical protein CICLE_v10015407mg [Citrus clementina]	1.049	1.014	1.059	1.052	0.9827	1.064
Dlo_003181.1	Flavonol synthase [Theobroma cacao]	0.515	0.9527	0.719	0.8113	0.599	0.536
Dlo_003200.2	PREDICTED: putative glutathione-specific gamma-glutamylcyclotransferase 2 [Arachis ipaensis]	0.9163	1.031	1.058	0.8857	1.057	0.9527
Dlo_003210.3	hypothetical protein CISIN_1g0355612mg, partial [Citrus sinensis]	1.208	1.024	1.147	1.014	1.138	0.9107
Dlo_003213.1	hypothetical protein CICLE_v10030905mg [Citrus clementina]	0.9803	1.013	0.9937	0.9113	1.069	0.986
Dlo_003231.1	PREDICTED: protein GPR107 [Citrus sinensis]	0.7987	1.103	0.9417	0.9267	0.977	0.8823
Dlo_003261.1	PREDICTED: translation initiation factor IF-2 isoform X1 [Citrus sinensis]	1.143	0.9357	1.037	1.087	0.957	1.063
Dlo_003262.1	PREDICTED: arogenate dehydratase/prephenate dehydratase 6, chloroplastic-like [Citrus sinensis]	0.5583	1.052	0.733	0.662	0.9597	0.6833
Dlo_003263.1	PREDICTED: nucleobase-ascorbate transporter 12 [Citrus sinensis]	0.9377	0.895	0.9737	0.971	0.8727	0.944
Dlo_003268.1	hypothetical protein CICLE_v10029614mg [Citrus clementina]	1.088	0.966	0.98	1.083	0.9437	0.9553
Dlo_003275.1	hypothetical protein CICLE_v10032494mg [Citrus clementina]	0.8177	1.011	0.896	0.9167	0.9213	0.866
Dlo_003284.1	hypothetical protein CISIN_1g0069691mg [Citrus sinensis]	1.549	0.9573	1.195	1.343	1.046	1.097
Dlo_003288.1	PTI1-like tyrosine-protein kinase 3 [Morus notabilis]	1.028	1.112	1.052	0.9443	1.139	1.045
Dlo_003294.1	PREDICTED: 2-isopropylmalate synthase 1, chloroplastic-like isoform X1 [Citrus sinensis]	1.124	0.884	0.9473	0.9143	1.077	0.972
Dlo_003296.1	PREDICTED: UBX domain-containing protein 4 [Jatropha curcas]	1.119	1.043	1.11	1.125	0.9773	1.035
Dlo_003311.1	PREDICTED: uncharacterized protein At3g49140 isoform X1 [Citrus sinensis]	1.001	0.9823	0.988	0.9973	0.976	0.9323
Dlo_003314.1	Phosphoenolpyruvate carboxylase family protein isoform 2 [Theobroma cacao]	1.376	1.048	1.131	1.154	1.147	1.071
Dlo_003335.2	hypothetical protein PRUPE_ppa000949mg [Prunus persica]	0.9527	1.149	1.025	1.067	0.9893	1.074
Dlo_003349.1	PREDICTED: ras-related protein RABA5e [Jatropha curcas]	0.8343	1.061	0.9087	1.117	0.7817	0.9653
Dlo_003350.2	pirin-like family protein [Populus trichocarpa]	0.8443	1.451	0.8873	1.025	1.177	1.086
Dlo_003360.1	hypothetical protein CISIN_1g041740mg [Citrus sinensis]	1.02	0.9597	1.038	0.9983	0.9723	0.9063
Dlo_003362.1	hypothetical protein CICLE_v10021187mg [Citrus clementina]	0.8573	1.059	0.9343	1.018	0.8967	0.92
Dlo_003367.2	hypothetical protein CISIN_1g009527mg [Citrus sinensis]	0.9047	1.055	1.037	1.021	0.9327	0.9663
Dlo_003373.1	PREDICTED: importin beta-like SAD2 isoform X2 [Citrus sinensis]	0.9473	1.011	0.9873	0.894	1.059	0.9263
Dlo_003377.2	PREDICTED: phosphoglucan, water dikinase, chloroplastic-like [Populus euphratica]	0.997	1.013	0.9347	1.019	0.974	1.031
Dlo_003401.1	Tic22-like family protein isoform 1 [Theobroma cacao]	1.065	0.948	0.962	0.9783	1.017	1.01
Dlo_003402.1	hypothetical protein CICLE_v10004236mg [Citrus clementina]	0.9653	1.054	1.016	0.9847	1.014	0.9733
Dlo_003412.1	hypothetical protein CICLE_v10004373mg [Citrus clementina]	0.9627	1.003	1.004	0.918	1.042	1.037
Dlo_003418.1	hypothetical protein CICLE_v10005159mg [Citrus clementina]	1.086	0.9353	1.05	1.097	0.9027	1.027
Dlo_003425.1	Peroxidase superfamily protein [Theobroma cacao]	1.155	1.118	1.111	1.104	1.081	1.025
Dlo_003426.1	hypothetical protein MANES_13G096200 [Manihot esculenta]	0.7983	1.022	0.9603	1.105	0.722	0.9127
Dlo_003466.1	hypothetical protein CICLE_v10011862mg [Citrus clementina]	1.007	1.023	1.012	1.074	0.9333	1.042
Dlo_003468.1	hypothetical protein CISIN_1g023687mg [Citrus sinensis]	1.113	0.8987	1.011	0.951	1.043	1.018
Dlo_003489.1	PREDICTED: 2-methyl-6-phytyl-1,4-hydroquinone methyltransferase, chloroplastic-like isoform X1 [Gossypium raimondii]	1.166	1.044	1.121	1.3	0.8373	1.098
Dlo_003495.1	hypothetical protein CICLE_v10004616mg [Citrus clementina]	0.7687	0.9443	0.8187	1.037	0.7017	0.641
Dlo_003497.1	PREDICTED: GDP-mannose 3,5-epimerase 2-like [Sesamum indicum]	0.8367	1.167	1.015	0.909	1.079	0.9967
Dlo_003499.1	hypothetical protein CICLE_v10004932mg [Citrus clementina]	0.8123	1.026	0.9267	0.918	0.929	0.7953
Dlo_003509.1	PREDICTED: 40S ribosomal protein S27-2 [Glycine max]	0.9873	0.9403	0.986	0.9337	0.9893	0.9157
Dlo_003531.1	hypothetical protein CICLE_v10020723mg [Citrus clementina]	0.766	1.005	0.891	0.8257	0.9603	0.769
Dlo_003543.1	hypothetical protein CICLE_v10021205mg [Citrus clementina]	0.986	0.8787	0.965	0.91	0.9643	0.934
Dlo_003567.1	PREDICTED: DNA-directed RNA polymerase II subunit RPB2 [Ricinus communis]	1.022	1.051	0.911	0.926	1.114	1.022
Dlo_003579.1	hypothetical protein MANES_05G115900 [Manihot esculenta]	0.8323	1.086	1.009	0.9847	0.932	0.9567
Dlo_003580.1	PREDICTED: agmatine deiminase [Citrus sinensis]	1.181	0.9757	1.044	0.964	1.133	1.031
Dlo_003583.1	hypothetical protein CICLE_v10022644mg [Citrus clementina]	1.008	1.014	1.104	1.019	0.9823	0.9837
Dlo_003586.1	PREDICTED: plasma membrane ATPase-like [Citrus sinensis]	1.2	1.229	1.023	1.002	1.301	1.058
Dlo_003599.2	PREDICTED: selenoprotein H [Citrus sinensis]	0.993	1.032	0.9403	1.009	0.9943	0.983
Dlo_003603.1	hypothetical protein CICLE_v10009139mg [Citrus clementina]	0.9547	0.9573	0.924	0.949	0.9633	0.9257
Dlo_003608.1	hypothetical protein CICLE_v10007752mg [Citrus clementina]	1.103	1.054	1.049	1.08	1.018	1.074
Dlo_003609.2	PREDICTED: COP9 signalosome complex subunit 5b-like [Jatropha curcas]	0.9727	0.9303	0.977	1.028	0.8763	0.957
Dlo_003616.1	hypothetical protein CICLE_v10018511mg [Citrus clementina]	0.9623	1.042	1.049	0.8527	1.136	0.997
Dlo_003638.1	PREDICTED: uncharacterized protein LOC102624505 isoform X5 [Citrus sinensis]	1.118	1.305	1.003	1.222	1.078	1.021
Dlo_003660.1	hypothetical protein CISIN_1g0019652mg [Citrus sinensis]	0.9967	1.039	1.041	1.205	0.8067	1.042
Dlo_003663.1	hypothetical protein CISIN_1g004252mg [Citrus sinensis]	0.9437	0.926	1.002	0.9413	0.9387	0.885
Dlo_003676.1	PREDICTED: leucine-rich repeat extensin-like protein 2 [Citrus sinensis]	1.13	0.7963	0.986	0.8673	1.054	0.925
Dlo_003686.1	hypothetical protein CICLE_v10010751mg [Citrus clementina]	1.386	1.084	1.231	1.331	1.009	1.14
Dlo_003687.2	PREDICTED: xylose isomerase [Ricinus communis]	1.484	1.001	1.061	1.598	0.7647	1.13
Dlo_003690.1	hypothetical protein MANES_06G026900 [Manihot esculenta]	0.784	1.042	0.9113	0.8157	1.017	0.9047
Dlo_003702.1	hypothetical protein CICLE_v10007720mg [Citrus clementina]	1.214	1.025	1.041	1.046	1.113	1.095
Dlo_003723.2	Protein of unknown function DUF846, eukaryotic [Cynara cardunculus var. scolymus]	1.188	1.102	0.948	1.19	1.009	1.082
Dlo_003727.1	unknown [Lotus japonicus]	1.564	0.8183	1.2	1.232	1.037	1.055
Dlo_003759.1	PREDICTED: 3-hydroxyacyl-[acyl-carrier-protein] dehydratase FabZ-like [Citrus sinensis]	0.811	1.003	0.876	0.933	0.8903	0.842
Dlo_003760.1	hypothetical protein CICLE_v10029116mg [Citrus clementina]	1.53	0.9547	1.177	1.296	1.066	1.247
Dlo_003766.1	PREDICTED: glycine-rich RNA-binding protein RZ1A [Ricinus communis]	1.082	1.079	1.015	1.163	0.939	1.055
Dlo_003776.1	PREDICTED: phosphatidylserine decarboxylase proenzyme 2-like isoform X1 [Citrus sinensis]	0.99	0.87	0.951	0.855	1.014	0.9217
Dlo_003778.1	hypothetical protein PRUPE_ppa009665mg [Prunus persica]	1.108	1.071	1.071	0.985	1.134	1.006
Dlo_003789.1	hypothetical protein CICLE_v10028909mg [Citrus clementina]	1.661	0.8557	1.003	1.305	1.11	1.099
Dlo_003791.1	hypothetical protein CICLE_v10028255mg [Citrus clementina]	0.889	0.9393	0.956	0.9463	0.8907	0.873
Dlo_003796.1	PREDICTED: 40S ribosomal protein S6 [Jatropha curcas]	0.9393	0.9687	0.9817	0.9897	0.92	0.925
Dlo_003797.1	hypothetical protein CICLE_v10029087mg [Citrus clementina]	0.8017	0.9717	0.9173	0.9007	0.8867	0.833
Dlo_003802.1	Dicarboxylate transport 2.1 [Theobroma cacao]	0.9313	1.054	1.07	0.9703	1.004	1.025
Dlo_003831.1	hypothetical protein MANES_10G016100 [Manihot esculenta]	1.297	1.062	1.008	1.364	0.887	1.099
Dlo_003844.2	PREDICTED: trafficking protein particle complex II-specific subunit 130 homolog [Citrus sinensis]	0.909	1.096	0.927	0.968	1.021	0.9977
Dlo_003860.1	hypothetical protein CICLE_v10024947mg [Citrus clementina]	0.8367	0.9917	0.9673	0.891	0.9463	0.8927
Dlo_003866.1	hypothetical protein CICLE_v10025987mg [Citrus clementina]	1.097	1.048	0.9737	0.9253	1.161	1.162
Dlo_003877.1	PREDICTED: 4-alpha-glucanotransferase, chloroplastic/amyloplastic [Populus euphratica]	1.205	0.8813	1.048	1.037	1.011	1.014
Dlo_003897.1	hypothetical protein CICLE_v10026159mg [Citrus clementina]	0.9127	1.082	0.9953	0.9723	1.008	1.038
Dlo_003940.1	PREDICTED: probable ATP synthase 24 kDa subunit, mitochondrial [Vitis vinifera]	1.002	1.055	1.033	1.299	0.73	1.014
Dlo_003941.1	PREDICTED: UPF0202 protein At1g10490 [Vitis vinifera]	0.9563	0.9817	0.9297	0.882	1.051	0.9627
Dlo_003966.1	PREDICTED: proline synthase co-transcribed bacterial homolog protein [Citrus sinensis]	0.857	0.8737	0.8897	0.8523	0.8947	0.8057
Dlo_003986.1	hypothetical protein CICLE_v10020776mg [Citrus clementina]	1.126	1.048	1.244	1.182	0.9323	1.07
Dlo_003989.1	PREDICTED: S-adenosylmethionine synthase 2 [Ziziphus jujuba]	0.603	1.184	0.934	0.8707	0.9237	0.8867
Dlo_003991.4	PREDICTED: E3 ubiquitin-protein ligase HEL2 [Citrus sinensis]	0.997	0.9757	0.9923	1.023	0.9413	0.9783
Dlo_003992.1	hypothetical protein CICLE_v10019102mg [Citrus clementina]	1.178	0.9493	1.085	1.006	1.068	1.048
Dlo_004002.1	Uncharacterized protein isoform 1 [Theobroma cacao]	1.039	1.067	1.047	1.046	1.015	0.9997
Dlo_004028.1	PREDICTED: nitrogen regulatory protein P-II homolog [Citrus sinensis]	1.126	1.02	0.9747	1.118	0.97	1.016
Dlo_004047.1	hypothetical protein CICLE_v10018775mg [Citrus clementina]	1.095	1.064	1.009	1.103	0.998	1.036
Dlo_004048.1	hypothetical protein CICLE_v10019205mg [Citrus clementina]	1.029	1.018	1.019	1.043	0.978	1.008
Dlo_004050.1	hypothetical protein CICLE_v10019038mg [Citrus clementina]	1.041	0.9863	1.006	0.929	1.077	1.011
Dlo_004074.1	PREDICTED: uncharacterized protein LOC105636167 [Jatropha curcas]	1.244	0.9277	1.066	1.163	0.9503	1.047
Dlo_004089.1	hypothetical protein MANES_08G113100 [Manihot esculenta]	1.025	0.987	0.9633	1.011	0.9837	0.9473
Dlo_004100.1	hypothetical protein CICLE_v10000476mg [Citrus clementina]	1.047	0.9313	1.002	1.023	0.9463	1.019
Dlo_004101.1	PREDICTED: amino acid permease 6-like [Citrus sinensis]	0.9793	0.9737	1.054	0.8357	1.113	0.9777
Dlo_004106.2	PREDICTED: protein BOBBER 1 [Citrus sinensis]	0.9747	0.9997	0.9733	0.9073	1.058	0.9997
Dlo_004125.1	hypothetical protein CICLE_v10012249mg [Citrus clementina]	1.347	0.8947	1.068	1.096	1.065	1.083
Dlo_004128.1	hypothetical protein B456_002G056000 [Gossypium raimondii]	0.9327	1.082	1.007	0.9793	1.017	0.9573
Dlo_004134.1	hypothetical protein CISIN_1g002610mg [Citrus sinensis]	0.9843	1.024	0.9777	0.9907	1.001	1.035
Dlo_004138.1	PREDICTED: DNA-directed RNA polymerase II subunit 1 isoform X2 [Citrus sinensis]	1.093	1.074	1.087	1.175	0.9347	1.017
Dlo_004141.1	phospholipase D delta [Dimocarpus longan]	1.211	1.036	1.113	1.08	1.088	1.056
Dlo_004156.3	PREDICTED: importin-4 [Vitis vinifera]	0.935	1.011	0.988	0.952	0.9887	0.9883
Dlo_004159.1	hypothetical protein MANES_02G006000 [Manihot esculenta]	0.862	1.032	0.9463	0.958	0.9393	0.908
Dlo_004160.1	hypothetical protein CICLE_v10018814mg [Citrus clementina]	0.8743	1.074	1.024	0.913	1.031	0.984
Dlo_004161.1	hypothetical protein CICLE_v10019420mg [Citrus clementina]	0.898	1.156	0.995	1.028	0.9983	0.9787
Dlo_004219.1	NAD-dependent malic enzyme 2, mitochondrial [Dorcoceras hygrometricum]	1.153	1.04	1.047	1.076	1.052	1.031
Dlo_004220.1	Neomenthol dehydrogenase, putative [Theobroma cacao]	1.152	0.9627	0.9923	0.9873	1.077	1.028
Dlo_004241.1	PREDICTED: phosphoglycerate kinase, cytosolic [Nelumbo nucifera]	0.9467	0.9807	0.949	0.9117	1.011	0.9547
Dlo_004255.1	hypothetical protein CICLE_v10000707mg [Citrus clementina]	1.052	1.092	1.067	1.079	1.006	1.077
Dlo_004261.1	hypothetical protein CICLE_v10002751mg [Citrus clementina]	0.9637	1.045	1.016	0.9617	1.03	1.09
Dlo_004275.1	delta-tonoplast intrinsic family protein [Populus trichocarpa]	1.223	1.062	1.103	1.034	1.158	1.08
Dlo_004279.1	VHS domain-containing protein [Theobroma cacao]	0.944	1.038	1.011	0.951	1.021	1.002
Dlo_004310.1	hypothetical protein CICLE_v10011996mg [Citrus clementina]	1.033	0.99	1.045	1.136	0.8663	1.005
Dlo_004340.1	hypothetical protein CICLE_v10013686mg [Citrus clementina]	0.8057	0.8717	0.765	0.785	0.912	0.733
Dlo_004381.2	ATP binding cassette subfamily B1 isoform 1 [Theobroma cacao]	0.848	1.035	0.872	1.268	0.62	0.952
Dlo_004387.1	hypothetical protein CISIN_1g007822mg [Citrus sinensis]	0.816	1.139	0.9957	1.076	0.875	0.9513
Dlo_004390.1	hypothetical protein CICLE_v10009632mg [Citrus clementina]	1.463	1.121	0.9847	1.461	1.039	1.148
Dlo_004391.1	hypothetical protein CICLE_v10008685mg [Citrus clementina]	0.996	0.9813	1.013	0.974	0.9943	0.9773
Dlo_004406.1	hypothetical protein CISIN_1g0115512mg [Citrus sinensis]	1.042	1.015	0.998	1.076	0.953	1.039
Dlo_004409.1	PREDICTED: uncharacterized protein LOC103448371 isoform X2 [Malus domestica]	1.286	0.802	1.07	1.01	1.039	1.064
Dlo_004436.2	hypothetical protein CICLE_v10008027mg [Citrus clementina]	1.163	1.093	1.162	1.055	1.118	1.023
Dlo_004438.1	hypothetical protein CISIN_1g045794mg [Citrus sinensis]	1.101	1.004	1.023	1.138	0.9217	1.031
Dlo_004456.2	SEC7-like guanine nucleotide exchange family protein [Theobroma cacao]	0.9787	1.073	1.01	1.015	1.009	0.955
Dlo_004462.1	hypothetical protein CICLE_v10021116mg [Citrus clementina]	0.9577	1.1	1.032	1.014	1.016	1.011
Dlo_004464.1	hypothetical protein MANES_01G265800 [Manihot esculenta]	1.012	0.997	0.934	1.11	0.882	0.998
Dlo_004480.1	GCR2-like 2 isoform 1 [Theobroma cacao]	1.048	0.888	0.978	0.9	1.031	0.9517
Dlo_004483.1	PREDICTED: bifunctional epoxide hydrolase 2-like [Gossypium hirsutum]	1.067	0.7847	0.913	0.9023	0.9607	0.898
Dlo_004485.1	hypothetical protein CICLE_v10018370mg [Citrus clementina]	1.062	1.046	1.074	1.048	1.013	1.137
Dlo_004488.1	PREDICTED: 4-coumarate--CoA ligase-like 9 [Citrus sinensis]	1.026	1.28	0.9283	1.131	1.079	1.085
Dlo_004499.1	PREDICTED: ATP synthase subunit d, mitochondrial [Malus domestica]	0.981	1.046	0.97	1.028	0.9777	0.9547
Dlo_004508.1	hypothetical protein MANES_05G144200 [Manihot esculenta]	0.7503	1.161	1.011	0.8827	1.029	0.922
Dlo_004558.1	hypothetical protein CISIN_1g006297mg [Citrus sinensis]	0.9297	0.9393	0.996	0.9113	0.9683	0.9347
Dlo_004604.1	hypothetical protein CICLE_v10008562mg [Citrus clementina]	0.9103	0.9127	0.9473	0.913	0.916	0.8973
Dlo_004637.1	PREDICTED: UBP1-associated protein 2C [Citrus sinensis]	1.058	1.05	0.9893	1.188	0.8733	1.081
Dlo_004640.1	PREDICTED: multiple organellar RNA editing factor 8, chloroplastic/mitochondrial-like [Ziziphus jujuba]	0.9083	0.938	0.95	0.9233	0.9317	0.9263
Dlo_004658.1	PREDICTED: actin [Nelumbo nucifera]	1.11	1.127	1.052	1.135	1.022	1.086
Dlo_004661.1	PREDICTED: 60S ribosomal protein L9 [Cucumis melo]	0.924	0.8967	1.032	0.831	0.997	0.9517
Dlo_004665.1	PREDICTED: 2-C-methyl-D-erythritol 2,4-cyclodiphosphate synthase, chloroplastic [Citrus sinensis]	0.8087	0.9613	0.9927	0.7953	0.9903	0.8137
Dlo_004671.1	hypothetical protein CICLE_v10019842mg [Citrus clementina]	1.45	0.996	1.041	1.397	0.9223	1.196
Dlo_004688.2	PREDICTED: uncharacterized protein LOC102628125 [Citrus sinensis]	0.961	0.9983	1.004	0.9773	0.9763	0.985
Dlo_004690.1	hypothetical protein MANES_02G082800 [Manihot esculenta]	1.118	0.9853	1.05	0.9443	1.114	1.03
Dlo_004695.1	hypothetical protein CICLE_v10009894mg [Citrus clementina]	0.8033	0.869	0.7553	0.7743	0.9087	0.7997
Dlo_004700.2	hypothetical protein CICLE_v10008923mg [Citrus clementina]	0.9937	0.9697	1.056	1.123	0.835	0.98
Dlo_004709.3	hypothetical protein CICLE_v10007431mg [Citrus clementina]	0.9663	1.002	1.025	1.07	0.8917	0.96
Dlo_004711.1	hypothetical protein CISIN_1g011636mg [Citrus sinensis]	1.052	1.044	1.027	0.955	1.099	1.015
Dlo_004715.1	hypothetical protein CICLE_v10007663mg [Citrus clementina]	0.9533	1.037	0.9877	0.939	1.039	0.9723
Dlo_004716.1	hypothetical protein MANES_16G078900 [Manihot esculenta]	1.045	1.05	1.1	1.052	1.001	0.9897
Dlo_004727.1	hypothetical protein CICLE_v10004626mg [Citrus clementina]	0.808	0.9697	0.8727	0.768	1.023	0.9037
Dlo_004741.1	PREDICTED: cytochrome c oxidase subunit 5C [Ricinus communis]	0.9667	0.9957	1.042	1.079	0.8777	0.9703
Dlo_004750.1	hypothetical protein CICLE_v10021318mg [Citrus clementina]	1.188	0.9187	0.9673	1.095	0.966	1.008
Dlo_004762.1	squalene synthase [Betula platyphylla]	0.8787	0.9733	0.9707	0.9247	0.9393	0.8137
Dlo_004770.1	PREDICTED: LOW QUALITY PROTEIN: GTPase-activating protein GYP1 [Citrus sinensis]	1.003	1.04	1.098	0.9663	1.052	1.016
Dlo_004782.1	PREDICTED: 3-isopropylmalate dehydrogenase, chloroplastic-like [Populus euphratica]	1.029	0.9633	0.9827	0.9573	1.022	1.052
Dlo_004820.1	hypothetical protein CICLE_v10014052mg [Citrus clementina]	1.053	0.9777	1.018	1.117	0.8907	1.018
Dlo_004892.1	PREDICTED: 60S ribosomal protein L10-like [Cicer arietinum]	1.024	1.033	1.003	1.009	1.02	1.016
Dlo_004905.1	PREDICTED: D-glycerate 3-kinase, chloroplastic [Citrus sinensis]	0.9837	0.9787	1.04	0.9783	0.9783	1.069
Dlo_004932.1	PREDICTED: glycylpeptide N-tetradecanoyltransferase 1-like [Gossypium hirsutum]	1.009	1.045	1.069	1.121	0.9057	0.9697
Dlo_004934.1	PREDICTED: eukaryotic initiation factor 4A-15 [Elaeis guineensis]	1.093	1.037	0.926	0.9827	1.095	0.9573
Dlo_004937.1	hypothetical protein CICLE_v10008160mg [Citrus clementina]	1.055	0.9823	1.047	1.101	0.9127	1.07
Dlo_004985.1	hypothetical protein MANES_03G039700 [Manihot esculenta]	1.057	1.103	1.105	1.02	1.081	1.026
Dlo_004986.1	PREDICTED: auxin-binding protein ABP19a-like [Jatropha curcas]	0.797	1.119	1.003	0.8393	1.075	0.892
Dlo_004989.1	PREDICTED: uncharacterized protein At1g04910 [Ziziphus jujuba]	1.134	0.9777	1.049	1.046	1.017	1.051
Dlo_004999.1	PREDICTED: protein HASTY 1 isoform X1 [Citrus sinensis]	1.011	0.9943	1.021	0.9543	1.035	1.01
Dlo_005041.1	PREDICTED: eukaryotic translation initiation factor 3 subunit A [Citrus sinensis]	0.9927	0.964	0.8983	0.929	1.023	0.9717
Dlo_005042.1	hypothetical protein CICLE_v10002449mg [Citrus clementina]	1.094	1.017	1.033	1.028	1.035	1.049
Dlo_005054.1	PREDICTED: protochlorophyllide reductase, chloroplastic [Arachis duranensis]	0.8053	0.695	0.7003	0.64	0.831	0.579
Dlo_005063.1	hypothetical protein CICLE_v10024988mg [Citrus clementina]	1.005	1.078	1.024	0.9367	1.11	1.007
Dlo_005090.1	PREDICTED: regulatory protein NPR5-like [Gossypium hirsutum]	1.07	0.963	0.9517	1.078	0.9317	0.9997
Dlo_005091.1	PREDICTED: L-galactono-1,4-lactone dehydrogenase, mitochondrial [Citrus sinensis]	1.099	1.08	1.102	1.306	0.8133	1.044
Dlo_005113.1	cystathionine beta-lyase, putative [Ricinus communis]	0.8137	0.977	0.9073	0.8033	0.9933	0.8983
Dlo_005126.1	PREDICTED: putative H/ACA ribonucleoprotein complex subunit 1-like protein 1 [Cucumis sativus]	1.046	0.991	1.003	1.06	0.9533	0.955
Dlo_005140.1	hypothetical protein CICLE_v10032370mg [Citrus clementina]	0.9413	0.8737	0.8783	0.914	0.9103	0.8267
Dlo_005141.1	hypothetical protein CISIN_1g0104502mg, partial [Citrus sinensis]	1.093	0.942	1.029	1.072	0.9387	1.026
Dlo_005142.1	PREDICTED: MLO-like protein 1 [Cucumis sativus]	1.179	1.081	1.101	0.954	1.222	1.041
Dlo_005175.1	hypothetical protein CICLE_v10022212mg [Citrus clementina]	1.829	0.923	1.084	1.784	0.9313	1.273
Dlo_005179.1	hypothetical protein CISIN_1g022196mg [Citrus sinensis]	1.238	0.9427	1.063	1.122	0.9977	1.109
Dlo_005237.1	PREDICTED: chaperone protein dnaJ 6 [Citrus sinensis]	0.8353	0.9953	0.9157	0.9983	0.8417	0.8657
Dlo_005261.1	hypothetical protein CICLE_v10031118mg [Citrus clementina]	1.069	1.093	1.038	1.108	0.9943	1.025
Dlo_005265.1	hypothetical protein MANES_06G016600 [Manihot esculenta]	1.33	0.9383	1.174	1.123	1.058	1.042
Dlo_005272.1	hypothetical protein CISIN_1g011245mg [Citrus sinensis]	1.15	1.052	1.152	1.087	1.048	1.024
Dlo_005273.1	myo-inositol-1 phosphate synthase [Hevea brasiliensis]	0.794	1.165	0.9897	0.9773	0.9763	0.9607
Dlo_005290.1	Aspartate aminotransferase isoform 1 [Theobroma cacao]	0.6873	1.045	0.9187	0.8693	0.8793	0.7843
Dlo_005310.1	hypothetical protein CICLE_v10024684mg [Citrus clementina]	0.866	0.9973	0.9947	0.9923	0.8813	0.9377
Dlo_005311.1	hypothetical protein CISIN_1g006626mg [Citrus sinensis]	1.142	0.9097	1.043	1.038	0.9857	1.025
Dlo_005313.1	hypothetical protein CISIN_1g004904mg [Citrus sinensis]	0.996	1.021	1.003	1.033	0.965	0.9783
Dlo_005314.1	hypothetical protein DCAR_002034 [Daucus carota subsp. sativus]	1.228	0.799	1.041	1.056	0.9497	0.9467
Dlo_005337.1	hypothetical protein CISIN_1g011777mg [Citrus sinensis]	0.6693	0.6363	0.5893	0.4877	0.7693	0.464
Dlo_005360.1	hypothetical protein CICLE_v10024915mg [Citrus clementina]	1.072	1.044	0.9323	1.237	0.8283	0.9737
Dlo_005366.2	hypothetical protein CICLE_v10026014mg [Citrus clementina]	1.054	1.028	1.083	1.149	0.897	1.036
Dlo_005368.1	PREDICTED: plant intracellular Ras-group-related LRR protein 4 [Citrus sinensis]	1.193	1.044	1.097	1.265	0.8913	1.055
Dlo_005370.1	PREDICTED: eukaryotic translation initiation factor 6-2 [Vigna radiata var. radiata]	0.968	0.9753	0.967	0.9753	0.963	0.8953
Dlo_005390.1	hypothetical protein MANES_06G123800 [Manihot esculenta]	0.9813	0.958	0.9283	0.8527	1.082	1.006
Dlo_005395.1	hypothetical protein CICLE_v10030487mg [Citrus clementina]	0.861	0.9477	0.9377	0.9043	0.9103	0.9003
Dlo_005397.1	PREDICTED: pyruvate dehydrogenase E1 component subunit beta, mitochondrial [Cicer arietinum]	0.8867	1.08	0.9493	0.8627	1.098	0.9757
Dlo_005400.1	PREDICTED: ubiquitin-conjugating enzyme E2 27 [Ricinus communis]	0.7997	1.006	0.8687	0.9403	0.8707	0.8077
Dlo_005410.1	PREDICTED: coiled-coil domain-containing protein SCD2-like isoform X1 [Citrus sinensis]	0.9567	1.063	1.027	0.9127	1.086	1.013
Dlo_005412.1	PREDICTED: ATP-dependent Clp protease ATP-binding subunit ClpA homolog CD4B, chloroplastic [Cucumis melo]	0.8777	0.9197	0.737	0.8037	1	0.81
Dlo_005420.2	Signal recognition particle-related / SRP-related isoform 1 [Theobroma cacao]	0.941	0.9673	0.9687	1.002	0.908	0.9663
Dlo_005421.1	hypothetical protein CISIN_1g001813mg [Citrus sinensis]	1.471	0.9963	1.166	1.112	1.223	1.135
Dlo_005422.1	hypothetical protein CICLE_v10032123mg [Citrus clementina]	1.026	1.009	1.048	1.064	0.947	0.9767
Dlo_005427.1	hypothetical protein CISIN_1g007843mg [Citrus sinensis]	1.027	1.15	1.041	1.005	1.113	1.092
Dlo_005442.1	unknown [Populus trichocarpa x Populus deltoides]	1.229	0.944	1.149	1.076	1.038	0.9453
Dlo_005448.1	PREDICTED: uncharacterized protein LOC102618549 [Citrus sinensis]	1.253	0.9687	1.174	1.417	0.7297	1.07
Dlo_005454.2	hypothetical protein CICLE_v10028610mg [Citrus clementina]	1.322	0.939	1.042	1.128	1.049	1.022
Dlo_005466.1	hypothetical protein CICLE_v10016815mg [Citrus clementina]	0.9957	1.023	0.9997	1.015	0.9833	0.9727
Dlo_005469.1	hypothetical protein CICLE_v10000431mg [Citrus clementina]	0.737	1.148	0.8237	0.9167	0.9743	0.9607
Dlo_005470.1	PREDICTED: protein SIEVE ELEMENT OCCLUSION B-like [Citrus sinensis]	0.8783	1.117	1.066	0.899	1.082	1.008
Dlo_005472.2	PREDICTED: uncharacterized protein LOC105785451 [Gossypium raimondii]	0.751	1.06	0.9147	0.8883	0.931	0.8627
Dlo_005476.1	PREDICTED: pentatricopeptide repeat-containing protein At4g35850, mitochondrial [Jatropha curcas]	0.9843	0.968	0.9713	1.082	0.866	0.9883
Dlo_005502.1	PREDICTED: probable methyltransferase PMT18 [Ricinus communis]	0.92	1.023	1.019	0.979	0.9587	0.9323
Dlo_005511.1	Hsc70-interacting protein [Morus notabilis]	0.9557	1.075	0.9517	0.992	1.016	1.006
Dlo_005513.1	hypothetical protein CICLE_v10022502mg [Citrus clementina]	0.9313	0.9533	0.8987	0.8837	1.006	0.8957
Dlo_005522.1	PREDICTED: primary amine oxidase-like [Citrus sinensis]	1.363	0.8677	1.109	1.059	1.092	1.216
Dlo_005529.1	PREDICTED: probable calcium-binding protein CML13 [Citrus sinensis]	0.816	1.03	1.037	0.9697	0.8853	0.8987
Dlo_005531.1	hypothetical protein CICLE_v10020216mg [Citrus clementina]	0.9817	0.9143	0.917	0.8533	1.046	0.991
Dlo_005532.1	unnamed protein product [Vitis vinifera]	0.9357	1.061	0.9443	1	0.9823	0.9813
Dlo_005559.1	AICARFT/IMPCHase bienzyme family protein isoform 1 [Theobroma cacao]	1.562	0.96	1.023	1.262	1.156	1.24
Dlo_005563.1	PREDICTED: 1,4-dihydroxy-2-naphthoyl-CoA synthase, peroxisomal [Ziziphus jujuba]	0.9227	0.8977	0.9073	0.848	0.9797	0.9617
Dlo_005574.1	hypothetical protein CICLE_v10019826mg [Citrus clementina]	0.4363	1.315	0.892	0.8427	0.932	0.869
Dlo_005577.1	copper/zinc-superoxide dismutase copper chaperone precursor [Eucalyptus grandis x Eucalyptus urophylla]	1.039	1.019	1.101	0.9007	1.13	1.03
Dlo_005587.1	anthocyanidin synthase [Dimocarpus longan]	0.5247	1.013	0.657	0.749	0.795	0.6703
Dlo_005589.1	PGR5-like protein 1B, chloroplastic [Gossypium arboreum]	1.398	0.8773	1.105	1.321	0.8653	1.143
Dlo_005590.1	PREDICTED: histone deacetylase complex subunit SAP18-like [Cucumis melo]	0.847	1.114	0.9313	1.061	0.895	0.963
Dlo_005596.1	PREDICTED: protein FAM63B [Citrus sinensis]	1.172	1.04	1.08	1.126	1.017	1.105
Dlo_005602.1	PREDICTED: bifunctional dTDP-4-dehydrorhamnose 3,5-epimerase/dTDP-4-dehydrorhamnose reductase [Citrus sinensis]	0.5697	0.917	0.5927	0.4937	0.9397	0.6087
Dlo_005604.1	Hydroxymethylglutaryl-CoA synthase / HMG-CoA synthase / 3-hydroxy-3-methylglutaryl coenzyme A synthase [Theobroma cacao]	0.6537	0.9857	0.8023	0.7693	0.8827	0.7663
Dlo_005612.2	PREDICTED: uncharacterized protein LOC104441803 isoform X2 [Eucalyptus grandis]	1.145	0.987	0.9917	0.8793	1.199	1.034
Dlo_005621.1	hypothetical protein CICLE_v10020062mg [Citrus clementina]	0.896	1.228	1.042	1.081	0.9887	0.966
Dlo_005625.1	hypothetical protein CICLE_v10019482mg [Citrus clementina]	1.047	1.098	1.02	1.122	0.9647	1.027
Dlo_005634.1	PREDICTED: replication factor C subunit 2 [Jatropha curcas]	1.056	0.9173	0.9803	1.168	0.797	0.9813
Dlo_005640.1	PREDICTED: bifunctional D-cysteine desulfhydrase/1-aminocyclopropane-1-carboxylate deaminase, mitochondrial isoform X1 [Citrus sinensis]	1.167	1.139	1.259	1.103	1.107	1.107
Dlo_005643.1	PREDICTED: homeobox-leucine zipper protein HDG11-like [Citrus sinensis]	0.9793	1.085	1.052	0.9823	1.054	1.055
Dlo_005653.2	PREDICTED: putative 3,4-dihydroxy-2-butanone kinase isoform X2 [Citrus sinensis]	1.056	0.9943	1.043	0.9613	1.062	0.9997
Dlo_005656.2	argonaute 1 [Dimocarpus longan]	1.085	1.201	1.028	0.9277	1.267	1.083
Dlo_005657.1	PREDICTED: sucrose synthase 7-like isoform X1 [Citrus sinensis]	0.9727	1.097	0.9837	1.08	0.9587	1.108
Dlo_005667.1	Uncharacterized protein TCM_020263 [Theobroma cacao]	0.9573	1.095	0.9727	0.885	1.14	1.079
Dlo_005671.1	NAD-dependent dihydropyrimidine dehydrogenase subunit PreA [Morus notabilis]	1.414	1.084	1.134	1.626	0.7487	1.161
Dlo_005677.1	PREDICTED: uncharacterized protein LOC8280417 [Ricinus communis]	1.108	1.025	1.035	1.077	1.002	1.063
Dlo_005684.1	PREDICTED: annexin D5 isoform X2 [Ricinus communis]	1.025	1.05	0.8597	1.023	1.019	1.115
Dlo_005722.1	Ubiquitin family protein [Theobroma cacao]	0.8437	0.9957	0.9667	0.901	0.9487	0.9363
Dlo_005729.1	hypothetical protein CICLE_v10000468mg [Citrus clementina]	1.049	1.044	0.98	0.969	1.082	0.95
Dlo_005735.1	PREDICTED: multiple organellar RNA editing factor 1, mitochondrial-like isoform X1 [Citrus sinensis]	0.994	0.9317	1.002	0.9487	0.9723	0.9893
Dlo_005786.1	hypothetical protein CISIN_1g001588mg [Citrus sinensis]	1.054	0.998	0.9507	1.009	1.016	1.061
Dlo_005794.1	chloroplast ribulose-1,5-bisphosphate carboxylase/oxygenase activase large protein isoform [Acer rubrum]	1.228	0.878	1.045	1.111	0.95	1.038
Dlo_005823.1	hypothetical protein CICLE_v10032291mg [Citrus clementina]	0.9413	0.9857	1.011	0.929	0.9933	1.007
Dlo_005849.1	PREDICTED: centrosomal protein of 135 kDa [Citrus sinensis]	1.007	1.032	0.992	1.006	1.01	1.03
Dlo_005854.1	PREDICTED: very-long-chain 3-oxoacyl-CoA reductase 1-like [Ziziphus jujuba]	0.935	1.024	0.9017	1.03	0.9233	1.004
Dlo_005864.1	PREDICTED: T-complex protein 1 subunit epsilon [Cucumis melo]	0.839	0.939	0.902	0.946	0.8457	0.8193
Dlo_005866.1	hypothetical protein CICLE_v10030915mg [Citrus clementina]	1.014	1.009	0.9833	1.038	0.9637	0.9603
Dlo_005877.1	Glutamine-fructose-6-phosphate transaminase (isomerizings,sugar binding,transaminases isoform 1 [Theobroma cacao]	1.145	1.054	1.059	1.053	1.08	1.143
Dlo_005905.2	hypothetical protein CICLE_v10004208mg [Citrus clementina]	0.9803	0.9887	0.984	0.7913	1.171	0.976
Dlo_005919.1	hypothetical protein CICLE_v10004242mg [Citrus clementina]	0.897	0.9557	0.9893	0.791	1.073	0.923
Dlo_005920.1	PREDICTED: peroxisomal 2,4-dienoyl-CoA reductase [Ziziphus jujuba]	1.033	1.153	1.062	1.536	0.5863	1.028
Dlo_005953.1	PREDICTED: ubiquitin receptor RAD23b-like [Citrus sinensis]	0.801	0.918	0.857	0.8417	0.902	0.808
Dlo_005956.1	hypothetical protein CICLE_v10019619mg [Citrus clementina]	0.9687	0.9667	1.02	1.097	0.834	0.9707
Dlo_005957.1	hypothetical protein CICLE_v10020449mg [Citrus clementina]	1.155	0.9233	0.971	1.001	1.043	1.037
Dlo_005969.1	hypothetical protein CICLE_v10024818mg [Citrus clementina]	0.9027	0.96	0.992	1.08	0.793	0.952
Dlo_005974.1	PREDICTED: enoyl-[acyl-carrier-protein] reductase [NADH], chloroplastic [Citrus sinensis]	0.9627	0.9863	1.055	1.045	0.9007	0.9503
Dlo_005977.3	PREDICTED: protein EMSY-LIKE 3 isoform X3 [Citrus sinensis]	1.13	0.9947	1.032	1.06	1.01	1.023
Dlo_006029.1	Calmodulin like 23, putative [Theobroma cacao]	0.9363	1.112	1.041	0.991	1.03	1.015
Dlo_006052.1	hypothetical protein CISIN_1g003933mg [Citrus sinensis]	1.012	1.058	1.09	1.385	0.6537	1.083
Dlo_006066.1	lipoxygenase [Dimocarpus longan]	0.9747	1.048	1.008	0.9833	1.018	1.021
Dlo_006067.1	lipoxygenase [Dimocarpus longan]	1.359	1.316	1.196	1.341	1.283	1.258
Dlo_006068.1	lipoxygenase [Dimocarpus longan]	1.37	1.109	1.16	1.583	0.7717	1.126
Dlo_006071.1	hypothetical protein CICLE_v10001021mg [Citrus clementina]	0.9737	1.015	0.971	0.949	1.027	1.016
Dlo_006072.1	hypothetical protein CISIN_1g005183mg [Citrus sinensis]	1.058	1.022	1.077	1.156	0.8883	1.037
Dlo_006082.1	Long-chain acyl-CoA synthetase 7 isoform 1 [Theobroma cacao]	0.8763	0.932	0.8243	0.8247	0.989	0.8753
Dlo_006083.2	hypothetical protein CICLE_v10000150mg [Citrus clementina]	1.359	0.9957	1.058	1.058	1.188	1.109
Dlo_006092.1	hypothetical protein CICLE_v10002100mg [Citrus clementina]	0.693	1.004	0.945	0.8987	0.8243	0.6877
Dlo_006093.1	hypothetical protein CICLE_v10001869mg [Citrus clementina]	0.9327	1.183	1.01	1.02	1.045	1.039
Dlo_006094.1	hypothetical protein CICLE_v10000541mg [Citrus clementina]	1.049	1.034	1.024	1.106	0.9407	1.06
Dlo_006097.1	PREDICTED: serine--tRNA ligase [Vitis vinifera]	0.9333	0.98	1.009	0.941	0.9723	0.9093
Dlo_006104.2	hypothetical protein CISIN_1g045151mg [Citrus sinensis]	0.938	0.951	0.946	0.9143	0.9793	0.9353
Dlo_006153.1	PREDICTED: leucoanthocyanidin reductase-like [Ziziphus jujuba]	0.6373	0.9107	0.7303	0.587	0.9757	0.6273
Dlo_006164.1	hypothetical protein PRUPE_ppa002668mg [Prunus persica]	0.8013	1.005	0.8397	0.824	0.988	0.909
Dlo_006165.1	PREDICTED: DExH-box ATP-dependent RNA helicase DExH9 [Citrus sinensis]	0.9523	1.035	1.043	0.9337	1.042	0.9887
Dlo_006170.3	hypothetical protein CICLE_v10019188mg [Citrus clementina]	1.035	1.123	1.023	1.147	0.951	1.1
Dlo_006175.1	hypothetical protein CICLE_v10025549mg [Citrus clementina]	1.003	1.067	1.118	0.9867	1.052	1.052
Dlo_006182.1	PREDICTED: calcium sensing receptor, chloroplastic [Citrus sinensis]	0.9477	0.982	0.9813	0.7977	1.128	0.9563
Dlo_006183.1	PREDICTED: probable acyl-activating enzyme 17, peroxisomal isoform X1 [Citrus sinensis]	1.075	1.006	1.077	0.999	1.046	1.017
Dlo_006190.2	hypothetical protein CICLE_v10020008mg [Citrus clementina]	0.786	1.054	0.9657	0.915	0.936	0.9307
Dlo_006201.1	hypothetical protein CICLE_v10025978mg [Citrus clementina]	1.202	1.055	1.006	1.024	1.15	1.096
Dlo_006215.1	PREDICTED: pyruvate dehydrogenase E1 component subunit beta-3, chloroplastic-like [Citrus sinensis]	0.6673	0.9833	0.7823	0.8023	0.854	0.7063
Dlo_006216.1	hypothetical protein CICLE_v10021461mg [Citrus clementina]	1.025	0.905	0.9903	0.933	0.993	0.9693
Dlo_006242.1	cytosolic copper/zinc-superoxide dismutase [Dimocarpus longan]	1.129	1.048	1.075	1.409	0.7093	1.095
Dlo_006294.1	Proteasome subunit alpha type-2-A -like protein [Gossypium arboreum]	0.9243	1.054	1.03	1.047	0.922	1.014
Dlo_006302.1	hypothetical protein CISIN_1g038852mg [Citrus sinensis]	0.8137	0.961	0.8647	0.841	0.9493	0.8617
Dlo_006312.1	hypothetical protein CICLE_v10000790mg [Citrus clementina]	0.9787	1.025	1.03	1.032	0.9553	1.05
Dlo_006314.3	PREDICTED: GEM-like protein 1 [Citrus sinensis]	1.126	0.9493	0.97	1.039	1.003	1.058
Dlo_006315.1	PREDICTED: zinc-finger homeodomain protein 2 isoform X1 [Jatropha curcas]	1.084	1.041	1.051	1.038	1.033	1.035
Dlo_006329.1	PREDICTED: ATP-dependent Clp protease proteolytic subunit-related protein 4, chloroplastic [Citrus sinensis]	1.058	0.9723	1.015	1.219	0.7887	0.9883
Dlo_006330.1	PREDICTED: expansin-like B1 [Citrus sinensis]	1.41	1.258	1.15	1.287	1.307	1.3
Dlo_006341.1	PREDICTED: outer envelope protein 80, chloroplastic [Citrus sinensis]	0.9067	1.107	0.9733	0.9577	1.038	1.007
Dlo_006344.1	ADP,ATP carrier protein [Morus notabilis]	0.7923	1.035	0.8863	0.9297	0.905	0.8167
Dlo_006366.1	PREDICTED: xanthine dehydrogenase 1 isoform X1 [Citrus sinensis]	1.061	0.9057	0.9923	1.148	0.812	1.009
Dlo_006377.1	hypothetical protein CICLE_v10004477mg [Citrus clementina]	1	0.9577	0.969	0.988	0.9643	0.961
Dlo_006382.1	hypothetical protein CICLE_v10014769mg [Citrus clementina]	0.794	1.104	1.007	0.9753	0.926	0.987
Dlo_006405.1	PREDICTED: 60S ribosomal protein L27 [Citrus sinensis]	0.9883	0.9813	1.065	0.8667	1.096	1.036
Dlo_006410.1	hypothetical protein CICLE_v10017247mg [Citrus clementina]	1.401	0.862	1.017	1.124	1.054	1.091
Dlo_006413.1	PREDICTED: clathrin light chain 3-like [Citrus sinensis]	1.099	1.076	1.069	1.108	1.009	1.088
Dlo_006435.1	hypothetical protein CICLE_v10015820mg [Citrus clementina]	1.15	0.8407	1.001	1.103	0.875	1.044
Dlo_006442.1	COBRA-like extracellular glycosyl-phosphatidyl inositol-anchored protein family isoform 1 [Theobroma cacao]	0.8773	0.9587	0.9753	0.8887	0.9567	0.9607
Dlo_006443.1	PREDICTED: acyl-CoA-binding domain-containing protein 4 [Citrus sinensis]	0.848	1.125	1.001	1.096	0.8687	0.9923
Dlo_006444.1	hypothetical protein CISIN_1g001012mg [Citrus sinensis]	1.204	0.9887	1.065	1.172	0.9553	1.065
Dlo_006452.1	hypothetical protein CICLE_v10003006mg [Citrus clementina]	0.7293	0.9387	0.8397	0.9167	0.763	0.5843
Dlo_006456.1	PREDICTED: ATP-dependent Clp protease proteolytic subunit-related protein 3, chloroplastic [Sesamum indicum]	1.052	0.9957	0.9913	0.998	1.023	1.443
Dlo_006460.1	26S protease regulatory subunit 6A isogeny [Cajanus cajan]	0.968	1.008	0.9917	1.01	0.9577	0.9123
Dlo_006469.2	PREDICTED: uncharacterized protein LOC102623320, partial [Citrus sinensis]	1.108	1.003	1.065	1.057	1.006	1.023
Dlo_006479.1	60S ribosomal protein L18, putative [Ricinus communis]	0.9613	1.03	0.9397	0.9517	1.027	0.968
Dlo_006500.1	hypothetical protein CISIN_1g001190mg [Citrus sinensis]	1.067	1.058	1.056	1.094	0.977	1.056
Dlo_006544.1	PREDICTED: germinal center kinase 1 isoform X1 [Citrus sinensis]	1.025	1.059	1.031	0.921	1.126	1.014
Dlo_006548.1	PREDICTED: probable protein phosphatase 2C 39 [Ziziphus jujuba]	1.258	1.074	1.091	1.175	1.052	1.109
Dlo_006554.2	hypothetical protein CICLE_v10027912mg [Citrus clementina]	0.619	1.114	0.877	0.9203	0.83	0.7957
Dlo_006594.1	hypothetical protein CICLE_v10018965mg [Citrus clementina]	0.7097	1.007	0.8833	0.8253	0.9147	0.8207
Dlo_006596.1	hypothetical protein CICLE_v10018965mg [Citrus clementina]	0.803	1.137	0.9883	0.9583	0.9777	0.9333
Dlo_006602.1	hypothetical protein CICLE_v10018753mg [Citrus clementina]	0.917	1.009	0.9143	1.051	0.8703	0.9983
Dlo_006609.1	PREDICTED: eukaryotic translation initiation factor 2 subunit gamma-like [Gossypium raimondii]	0.9173	0.9787	0.919	1.007	0.8927	0.898
Dlo_006612.1	hypothetical protein CICLE_v10024548mg [Citrus clementina]	1.217	0.9353	1.079	0.9617	1.131	1.021
Dlo_006615.1	hypothetical protein CISIN_1g011532mg [Citrus sinensis]	1.071	0.97	1.006	1.05	0.9677	1.055
Dlo_006616.1	hypothetical protein CICLE_v10018788mg [Citrus clementina]	0.961	1.031	1.081	0.9053	1.074	1
Dlo_006651.1	hypothetical protein MANES_01G017000 [Manihot esculenta]	1.036	1.037	1.02	1.048	0.9923	1.051
Dlo_006712.1	PREDICTED: transmembrane 9 superfamily member 1 [Ziziphus jujuba]	0.7637	1.065	0.9253	0.837	1.001	0.8397
Dlo_006713.1	PREDICTED: serine/threonine-protein kinase SRK2A [Citrus sinensis]	1.007	1.045	1.028	1.056	0.9683	1.008
Dlo_006714.1	hypothetical protein CISIN_1g010260mg [Citrus sinensis]	1.085	0.986	0.992	1.048	0.991	1.032
Dlo_006747.1	PREDICTED: UDP-glucose:glycoprotein glucosyltransferase isoform X2 [Vitis vinifera]	0.9637	1.003	1.003	0.9387	1.022	0.9997
Dlo_006748.1	PREDICTED: UDP-glucose:glycoprotein glucosyltransferase [Citrus sinensis]	0.9123	1.02	0.935	0.984	0.9447	0.9473
Dlo_006778.1	hypothetical protein CICLE_v10005135mg [Citrus clementina]	0.77	1.032	0.8677	0.7763	1.03	0.7987
Dlo_006779.1	hypothetical protein CISIN_1g008050mg [Citrus sinensis]	1.045	1.032	1.076	1.053	0.9907	1.024
Dlo_006780.1	hypothetical protein CICLE_v10005020mg [Citrus clementina]	1.066	1.114	1.073	1.261	0.8583	1.092
Dlo_006783.1	PREDICTED: LL-diaminopimelate aminotransferase, chloroplastic isoform X2 [Gossypium raimondii]	0.897	0.9807	0.839	0.9263	0.9587	1.004
Dlo_006814.1	PREDICTED: cullin-4 [Citrus sinensis]	0.97	0.9983	0.9507	0.927	1.034	0.9667
Dlo_006882.1	3-ketoacyl-CoA synthase 10 -like protein [Gossypium arboreum]	0.5927	1.01	0.786	0.8967	0.7233	0.7207
Dlo_006889.1	hypothetical protein MANES_08G098700 [Manihot esculenta]	1.41	0.945	1.233	1.32	0.927	1.013
Dlo_006902.1	PREDICTED: mitochondrial fission 1 protein A [Jatropha curcas]	1.09	0.9867	1.029	1.039	1.004	1.067
Dlo_006904.1	hypothetical protein CISIN_1g006458mg [Citrus sinensis]	1.026	1.061	0.989	1.053	0.9957	1.057
Dlo_006937.1	PREDICTED: thiosulfate/3-mercaptopyruvate sulfurtransferase 1, mitochondrial isoform X1 [Jatropha curcas]	0.9883	0.9433	0.977	0.9797	0.948	0.955
Dlo_006940.1	hypothetical protein MANES_03G088200 [Manihot esculenta]	1.255	1.147	1.104	1.246	1.033	1.101
Dlo_006942.1	hypothetical protein CICLE_v10016930mg [Citrus clementina]	1.497	0.834	1.021	1.226	0.999	1.068
Dlo_006986.1	hypothetical protein CICLE_v10016450mg [Citrus clementina]	1.016	0.8807	0.9843	0.9237	0.9767	0.9867
Dlo_006997.1	alkaline/neutral invertase [Dimocarpus longan]	0.9173	0.9177	0.9447	0.68	1.165	0.8733
Dlo_007008.1	hypothetical protein CICLE_v10011861mg [Citrus clementina]	0.9163	0.9943	0.9943	0.882	1.029	0.9647
Dlo_007040.1	PREDICTED: uncharacterized protein LOC102626745 isoform X1 [Citrus sinensis]	0.9497	1.005	0.9453	1.023	0.9273	0.986
Dlo_007043.1	PREDICTED: probable leucine-rich repeat receptor-like protein kinase At1g68400 [Citrus sinensis]	0.741	0.8407	0.8323	0.7673	0.844	0.772
Dlo_007057.1	hypothetical protein CICLE_v10013737mg [Citrus clementina]	1.019	1.197	1.084	1.18	0.9647	1.028
Dlo_007065.1	PREDICTED: dirigent protein 22 [Ricinus communis]	1.729	1.123	1.182	1.458	1.527	1.269
Dlo_007066.1	PREDICTED: 60S ribosomal protein L21-2 [Citrus sinensis]	0.7817	0.9433	0.971	0.805	0.9397	0.8157
Dlo_007095.1	hypothetical protein MANES_08G124800 [Manihot esculenta]	1.262	1.073	0.996	0.9963	1.235	1.073
Dlo_007113.1	PREDICTED: chaperone protein ClpB3, chloroplastic isoform X1 [Citrus sinensis]	1.002	0.934	0.9493	0.964	0.9677	0.9017
Dlo_007141.1	hypothetical protein CISIN_1g012947mg [Citrus sinensis]	1.136	0.9383	1.042	0.8897	1.152	1.055
Dlo_007150.2	PREDICTED: probable ubiquitin conjugation factor E4 [Citrus sinensis]	1.024	1.049	1.058	1.073	0.967	1.018
Dlo_007152.1	PREDICTED: 4-hydroxy-tetrahydrodipicolinate synthase, chloroplastic-like [Citrus sinensis]	0.9127	0.91	0.896	0.8443	0.9843	0.853
Dlo_007158.1	PREDICTED: alpha-1,4 glucan phosphorylase L isozyme, chloroplastic/amyloplastic [Citrus sinensis]	1.713	0.8797	1.184	1.186	1.33	0.698
Dlo_007163.1	PREDICTED: probable mitochondrial-processing peptidase subunit beta [Citrus sinensis]	0.9707	1.006	1.017	1.158	0.81	1.037
Dlo_007167.1	UDP-glucose 6-dehydrogenase [Dimocarpus longan]	0.6587	1.125	0.8613	0.7967	0.996	0.9027
Dlo_007190.1	PREDICTED: 2-hydroxyisoflavanone dehydratase-like [Eucalyptus grandis]	0.8853	1.121	1.023	1.045	0.945	1.034
Dlo_007194.1	hypothetical protein CISIN_1g021927mg [Citrus sinensis]	0.8227	1.011	0.9067	0.8497	0.995	0.9043
Dlo_007196.1	hypothetical protein CICLE_v10028454mg [Citrus clementina]	0.9947	1.066	1.024	0.836	1.197	1.019
Dlo_007215.1	hypothetical protein CICLE_v10005714mg [Citrus clementina]	0.9873	1.041	1.022	1.057	0.9493	0.9907
Dlo_007216.2	hypothetical protein CISIN_1g028009mg [Citrus sinensis]	0.9187	1.074	1.036	0.892	1.088	0.964
Dlo_007217.1	hypothetical protein PRUPE_ppa008135mg [Prunus persica]	1.327	1.175	1.068	1.2	1.179	1.162
Dlo_007219.1	PREDICTED: early light-induced protein 1, chloroplastic-like [Nelumbo nucifera]	0.5777	1.093	0.825	0.8313	0.85	0.723
Dlo_007279.1	PREDICTED: V-type proton ATPase subunit d2-like [Gossypium hirsutum]	0.999	1.107	1.097	1.033	1.028	0.9843
Dlo_007298.1	hypothetical protein CISIN_1g010204mg [Citrus sinensis]	0.8353	1.099	1.049	0.8927	1.038	0.9157
Dlo_007323.1	hypothetical protein MANES_06G142400 [Manihot esculenta]	1.429	0.9473	1.115	1.345	0.9227	1.179
Dlo_007324.1	PREDICTED: sorbitol dehydrogenase-like isoform X1 [Citrus sinensis]	1.645	0.6793	1.082	1.153	1.066	1.147
Dlo_007325.1	hypothetical protein CISIN_1g017793mg [Citrus sinensis]	1.434	0.9877	1.139	1.487	0.8127	1.09
Dlo_007345.1	hypothetical protein CICLE_v10015356mg [Citrus clementina]	1.22	1.225	1.042	1.268	1.05	1.181
Dlo_007348.1	hypothetical protein CICLE_v10017101mg [Citrus clementina]	0.85	0.894	0.9917	0.8827	0.8803	0.8133
Dlo_007353.1	26S proteasome non-ATPase regulatory subunit 2 1A -like protein [Gossypium arboreum]	0.8753	1.033	0.9553	0.8517	1.058	0.9687
Dlo_007368.1	PREDICTED: uncharacterized protein LOC104879453 isoform X2 [Vitis vinifera]	1.021	0.9597	0.958	1.014	0.957	1.004
Dlo_007378.1	PREDICTED: 40S ribosomal protein S8-like [Ziziphus jujuba]	0.7607	0.9743	0.7473	0.624	1.128	0.8013
Dlo_007397.1		0.7733	0.919	0.8107	0.7453	0.9737	0.7533
Dlo_007417.1	hypothetical protein CISIN_1g019043mg [Citrus sinensis]	1.033	0.9357	0.925	0.875	1.087	0.9763
Dlo_007420.1	hypothetical protein CICLE_v10009624mg [Citrus clementina]	1.101	0.913	1.024	0.9077	1.088	1.006
Dlo_007435.1	putative LOV domain-containing protein [Litchi chinensis]	1.021	0.8893	0.957	1.157	0.7537	1.013
Dlo_007442.1	PREDICTED: uridine kinase-like protein 1, chloroplastic isoform X2 [Jatropha curcas]	0.92	1.009	0.9503	0.968	0.9573	0.9987
Dlo_007453.1	hypothetical protein CICLE_v10024933mg [Citrus clementina]	1.409	1.117	1.127	1.507	0.9143	1.145
Dlo_007458.1	hypothetical protein CISIN_1g018246mg [Citrus sinensis]	0.7023	1.022	0.8833	0.881	0.8633	0.805
Dlo_007459.1	hypothetical protein CISIN_1g018246mg [Citrus sinensis]	1.183	0.9907	1.058	0.965	1.149	1.055
Dlo_007491.1	hypothetical protein MANES_12G146600 [Manihot esculenta]	0.9207	0.914	0.8893	0.95	0.895	0.929
Dlo_007509.1	hypothetical protein CICLE_v10026333mg [Citrus clementina]	1.097	0.9077	1.035	1.147	0.8417	1.013
Dlo_007514.1	hypothetical protein CICLE_v10025611mg [Citrus clementina]	0.934	1.045	1.012	1.073	0.8973	1.047
Dlo_007527.1	PREDICTED: probable prefoldin subunit 2 [Ziziphus jujuba]	1.08	1.025	1.005	0.9143	1.145	1.054
Dlo_007536.1	PREDICTED: protein YIPF6 homolog [Tarenaya hassleriana]	0.9913	1.097	1.033	0.8157	1.234	1.075
Dlo_007592.1	hypothetical protein CICLE_v10014382mg [Citrus clementina]	0.983	0.9727	0.9767	1.03	0.9213	0.987
Dlo_007596.1	hypothetical protein CICLE_v10010943mg [Citrus clementina]	1.011	0.989	0.999	0.997	0.988	1.085
Dlo_007601.1	hypothetical protein CICLE_v10011870mg [Citrus clementina]	0.9007	1.011	0.995	0.923	0.989	0.8947
Dlo_007608.1	hypothetical protein CICLE_v10012779mg [Citrus clementina]	0.8603	0.956	0.9423	0.863	0.9617	0.9087
Dlo_007609.1	hypothetical protein CICLE_v10013157mg [Citrus clementina]	1.053	0.9677	1.078	1.062	0.937	1.096
Dlo_007622.1	PREDICTED: uncharacterized protein LOC8264127 [Ricinus communis]	0.906	0.962	0.843	0.947	0.9307	0.919
Dlo_007630.1	PREDICTED: 60S acidic ribosomal protein P0 [Gossypium raimondii]	0.88	0.9713	0.9207	0.9217	0.941	0.8923
Dlo_007632.2	PREDICTED: uracil phosphoribosyltransferase isoform X1 [Jatropha curcas]	0.9817	0.9227	0.9297	0.9367	0.9687	0.9243
Dlo_007635.2	hypothetical protein CISIN_1g004665mg [Citrus sinensis]	1.03	0.8573	1.055	0.931	0.9617	0.9387
Dlo_007636.1	BnaC04g53540D [Brassica napus]	0.8783	1.283	1.029	1.019	1.083	1.018
Dlo_007637.1	PREDICTED: aldo-keto reductase family 4 member C9-like [Gossypium hirsutum]	1.097	1.167	0.979	0.9983	1.181	1.098
Dlo_007645.1	hypothetical protein CICLE_v10012494mg [Citrus clementina]	1.103	0.996	1.025	0.9447	1.11	1.023
Dlo_007647.1	PREDICTED: tropinone reductase homolog [Vitis vinifera]	1.336	0.9497	1.031	0.9267	1.266	1.058
Dlo_007655.1	hypothetical protein CISIN_1g011914mg [Citrus sinensis]	1.162	1.013	1.038	1.073	1.044	1.097
Dlo_007664.1	PREDICTED: uncharacterized protein LOC105636325 [Jatropha curcas]	0.9153	0.965	0.973	0.8943	0.9923	0.9487
Dlo_007678.1	PREDICTED: ATP-dependent zinc metalloprotease FTSH 10, mitochondrial-like isoform X1 [Citrus sinensis]	0.961	1.047	0.97	0.9403	1.051	1.032
Dlo_007685.1	PREDICTED: uncharacterized protein At5g02240-like [Citrus sinensis]	0.9423	1.034	0.9983	0.992	0.9757	0.9787
Dlo_007690.1	PREDICTED: oxysterol-binding protein-related protein 3A [Gossypium raimondii]	0.9993	1.012	1.016	1.067	0.9267	0.9827
Dlo_007706.1	PREDICTED: protein FAR1-RELATED SEQUENCE 3 isoform X1 [Citrus sinensis]	1.174	1.044	1.118	1.102	1.043	1.014
Dlo_007724.1	hypothetical protein CISIN_1g020832mg [Citrus sinensis]	0.9213	0.962	0.9787	0.878	1.01	0.9153
Dlo_007731.1	PREDICTED: translation initiation factor eIF-2B subunit epsilon [Citrus sinensis]	1.027	1.015	1.011	1.046	0.972	1.02
Dlo_007753.1	hypothetical protein PRUPE_ppa007906mg [Prunus persica]	0.9067	1.17	1.075	0.981	1.062	1.022
Dlo_007766.1	hypothetical protein CISIN_1g027072mg [Citrus sinensis]	1.178	1.003	1.011	0.838	1.282	1.083
Dlo_007773.2	PREDICTED: mitogen-activated protein kinase 3 [Jatropha curcas]	1.059	1.004	1.052	0.9833	1.052	1.038
Dlo_007779.1	PREDICTED: N-alpha-acetyltransferase 16, NatA auxiliary subunit [Citrus sinensis]	0.9643	0.999	1.048	0.972	0.9857	0.9727
Dlo_007786.1	hypothetical protein CICLE_v10020493mg [Citrus clementina]	1.092	1.021	0.9163	1.071	0.9927	1.06
Dlo_007825.1	PREDICTED: protein disulfide isomerase-like 1-6 isoform X1 [Citrus sinensis]	1.084	1.092	1.12	1.061	1.057	1.109
Dlo_007826.1	PREDICTED: uncharacterized protein LOC102622098 [Citrus sinensis]	1.042	1.014	0.9887	1.087	0.9413	1.007
Dlo_007834.1	PREDICTED: hydroxyphenylpyruvate reductase [Citrus sinensis]	1.096	1.176	1.065	1.088	1.096	1.121
Dlo_007842.3	hypothetical protein CICLE_v10032124mg [Citrus clementina]	1.276	1.094	1.172	1.612	0.6457	1.09
Dlo_007844.1	hypothetical protein CICLE_v10030651mg [Citrus clementina]	0.892	1.112	1.025	0.974	1.014	1.104
Dlo_007847.1	PREDICTED: phosphoglucomutase isoform X1 [Citrus sinensis]	1.056	0.9677	1.004	1.044	0.959	0.9573
Dlo_007893.1	argonaute 6 protein [Dimocarpus longan]	0.9177	1.047	1.031	0.9287	1.03	0.98
Dlo_007902.1	hypothetical protein MANES_14G126900 [Manihot esculenta]	0.964	1.007	0.942	1.001	0.9623	1.007
Dlo_007904.1	hypothetical protein CICLE_v10015086mg [Citrus clementina]	0.7217	0.8033	0.7053	0.8377	0.696	0.6407
Dlo_007910.1	phospholipase D alpha [Dimocarpus longan]	1.186	0.91	1.071	1.135	0.919	1.072
Dlo_007921.1	PREDICTED: methyl-CpG-binding domain-containing protein 11 [Citrus sinensis]	1.327	1.011	1	1.097	1.137	1.13
Dlo_007964.1	PREDICTED: sugar transport protein 5 isoform X1 [Gossypium raimondii]	0.8577	1.217	0.9923	1.015	1.027	0.9883
Dlo_007966.2	hypothetical protein CICLE_v10031613mg [Citrus clementina]	0.7753	0.914	0.912	0.834	0.8753	0.7757
Dlo_007976.1	hypothetical protein MANES_02G057800 [Manihot esculenta]	0.7943	0.7767	0.8567	0.847	0.7497	0.6573
Dlo_007980.1	hypothetical protein CISIN_1g015104mg [Citrus sinensis]	0.8903	1.008	0.9537	0.9953	0.9067	0.8663
Dlo_008007.1	hypothetical protein CISIN_1g003738mg [Citrus sinensis]	0.8513	0.8867	0.861	0.7707	0.9833	0.817
Dlo_008010.1	PREDICTED: uncharacterized protein YwbO isoform X2 [Citrus sinensis]	1.214	1.01	1.031	1.077	1.071	1.103
Dlo_008051.1	PREDICTED: beta-xylosidase/alpha-L-arabinofuranosidase 2 [Citrus sinensis]	0.8913	0.9587	0.8783	0.8637	0.9977	0.922
Dlo_008060.1	hypothetical protein CICLE_v10016334mg [Citrus clementina]	0.8637	1.087	0.976	1.008	0.939	0.957
Dlo_008071.1	PREDICTED: low-temperature-induced cysteine proteinase-like [Gossypium raimondii]	1.422	0.9853	1.172	1.104	1.182	1.162
Dlo_008083.1	PREDICTED: nucleobase-ascorbate transporter 2 [Citrus sinensis]	1.038	0.9353	0.9447	0.992	0.9727	0.9627
Dlo_008090.2	cellulose synthase [Gossypium arboreum]	0.7723	1.062	0.903	0.948	0.897	0.8743
Dlo_008096.1	PREDICTED: ras-related protein RABA1d [Citrus sinensis]	0.764	0.9293	0.736	0.8807	0.8387	0.7867
Dlo_008098.1	PREDICTED: uncharacterized protein LOC102627312 [Citrus sinensis]	1.355	1.015	1.083	1.198	1.06	1.146
Dlo_008102.1	hypothetical protein CICLE_v10014248mg [Citrus clementina]	1.111	0.992	1.055	1.009	1.049	1.009
Dlo_008104.1	PREDICTED: protein transport protein Sec61 subunit alpha [Beta vulgaris subsp. vulgaris]	1.047	1.112	1.044	1.062	1.038	1.082
Dlo_008114.1	hypothetical protein CICLE_v10019068mg [Citrus clementina]	1.043	0.9607	1.015	0.9837	1.004	0.9527
Dlo_008122.1	PREDICTED: actin-related protein 4 [Citrus sinensis]	1.083	1.1	1.041	1.002	1.119	1.022
Dlo_008125.1	hypothetical protein MANES_12G005600 [Manihot esculenta]	0.8637	0.9943	0.8807	0.8997	0.9677	0.8617
Dlo_008141.1	glutathione transferase, partial [Dimocarpus longan]	1.603	0.9607	1.163	1.392	1.084	1.272
Dlo_008154.1	hypothetical protein CISIN_1g014424mg [Citrus sinensis]	0.9233	0.9407	0.9047	0.87	1.004	0.9367
Dlo_008208.1	hypothetical protein CICLE_v10001773mg [Citrus clementina]	1.196	1.025	1.093	1.152	0.9947	1.016
Dlo_008216.1	PREDICTED: glutelin type-B 2-like isoform X1 [Citrus sinensis]	0.9257	1.032	0.9953	0.983	0.9693	0.9647
Dlo_008393.1	hypothetical protein CICLE_v10019348mg [Citrus clementina]	0.9773	1.018	1.016	1.032	0.949	1.002
Dlo_008397.1	Glutamate dehydrogenase 1 family protein [Populus trichocarpa]	1.342	1.258	1.134	1.757	0.7653	1.273
Dlo_008400.1	PREDICTED: uncharacterized protein LOC102630620 [Citrus sinensis]	0.8727	0.9547	0.8703	0.8037	1.032	0.8493
Dlo_008452.2	PREDICTED: 60S ribosomal protein L14-1 [Jatropha curcas]	0.8447	0.997	0.9323	0.9123	0.9397	0.8283
Dlo_008475.1	hypothetical protein CICLE_v10020582mg [Citrus clementina]	0.91	0.9713	0.8687	1.068	0.819	0.9713
Dlo_008618.1	hypothetical protein CICLE_v10025036mg [Citrus clementina]	1.135	1.027	1.028	1.018	1.085	1.028
Dlo_008620.1	hypothetical protein CICLE_v10025458mg [Citrus clementina]	1.03	1.046	1.045	0.9367	1.106	1.002
Dlo_008630.1	hypothetical protein CISIN_1g010831mg [Citrus sinensis]	1.026	0.937	0.87	0.9893	0.9683	0.994
Dlo_008639.1	hypothetical protein CICLE_v10024683mg [Citrus clementina]	1.037	1.016	1.033	0.9887	1.037	1.017
Dlo_008640.1	PREDICTED: PTI1-like tyrosine-protein kinase At3g15890 [Ricinus communis]	1.087	1.022	1.086	1.081	0.9803	1.067
Dlo_008683.1	UDP-glycosyltransferase 85A2-like [Vitis vinifera]	1.666	0.874	1.086	1.385	1.05	1.253
Dlo_008685.1	cysteine synthase [Hevea brasiliensis]	1.292	1.043	1.191	1.312	0.9203	1.121
Dlo_008693.1	PREDICTED: protein transport protein Sec24-like At4g32640 [Citrus sinensis]	0.987	1.002	0.9643	1.011	0.9657	1
Dlo_008696.1	PREDICTED: 40S ribosomal protein S24-1 [Sesamum indicum]	0.7907	0.9627	0.8423	0.8753	0.9007	0.7967
Dlo_008703.1	hypothetical protein CICLE_v10001942mg [Citrus clementina]	1.295	0.9323	1.073	1.222	0.9267	1.096
Dlo_008707.1	zeta-carotene desaturase [Citrus unshiu]	0.9347	1.082	1.01	0.9967	1.001	0.9953
Dlo_008715.1	Prenylyltransferase superfamily protein [Theobroma cacao]	1.009	1.028	0.9953	0.8643	1.149	1.006
Dlo_008746.1	hypothetical protein CISIN_1g001018mg [Citrus sinensis]	1.047	1.027	1.084	0.9287	1.112	0.9847
Dlo_008760.2	PREDICTED: 2-hydroxyacyl-CoA lyase [Jatropha curcas]	1.249	1.121	1.13	1.428	0.831	1.089
Dlo_008773.1	PREDICTED: uncharacterized protein LOC102624524 isoform X1 [Citrus sinensis]	1.181	1.005	1.019	1.263	0.8593	1.096
Dlo_008844.3	NADH dehydrogenase [ubiquinone] iron-sulfur protein 2 [Morus notabilis]	1.091	1.091	1.023	1.131	0.9897	0.99
Dlo_008852.2	hypothetical protein MANES_03G074000 [Manihot esculenta]	0.889	1.04	0.9453	0.9363	0.9893	0.988
Dlo_008868.1	hypothetical protein CICLE_v10005479mg [Citrus clementina]	1.101	1.064	1.103	1.038	1.069	1.017
Dlo_008875.1	hypothetical protein PRUPE_ppa000672mg [Prunus persica]	1.209	1.182	1.074	1.398	0.8743	1.12
Dlo_008878.1	PREDICTED: nuclear pore complex protein NUP93A [Citrus sinensis]	1.049	1.076	0.922	1.061	1.01	1.068
Dlo_008906.1	PREDICTED: glucan endo-1,3-beta-glucosidase, basic isoform-like [Jatropha curcas]	1.193	1.271	0.9947	1.17	1.162	0.826
Dlo_008914.1	PREDICTED: protein FATTY ACID EXPORT 1, chloroplastic-like [Citrus sinensis]	0.815	1.162	1.009	0.995	0.973	0.9757
Dlo_008923.1	PREDICTED: eukaryotic translation initiation factor 3 subunit E isoform X2 [Pyrus x bretschneideri]	0.986	0.977	0.9243	0.969	0.9887	1.006
Dlo_008927.1	PREDICTED: probable calcium-binding protein CML49 [Ricinus communis]	1.104	1.077	1.091	1.056	1.064	1.039
Dlo_008937.1	hypothetical protein MANES_18G109700 [Manihot esculenta]	0.7877	0.7873	0.8717	0.816	0.7913	0.6827
Dlo_008940.1	PREDICTED: S-formylglutathione hydrolase [Jatropha curcas]	1.109	0.8187	0.9797	1.036	0.8877	0.9197
Dlo_008948.2	PREDICTED: uncharacterized protein LOC107431605 [Ziziphus jujuba]	1.145	1.093	1.07	1.047	1.111	1.137
Dlo_009003.1	hypothetical protein CICLE_v10011903mg [Citrus clementina]	0.8673	0.874	0.8427	0.6703	1.09	0.7717
Dlo_009006.1	PREDICTED: guanine nucleotide exchange factor SPIKE 1 [Citrus sinensis]	0.95	1.026	0.9747	0.7147	1.253	0.9597
Dlo_009007.1	hypothetical protein CISIN_1g0006512mg, partial [Citrus sinensis]	0.8253	0.8307	0.8327	0.8127	0.8493	0.7487
Dlo_009013.1	Ankyrin repeat domain-containing protein 2 [Morus notabilis]	0.961	0.9957	0.961	1.028	0.924	0.99
Dlo_009015.1	PREDICTED: outer envelope pore protein 16-3, chloroplastic/mitochondrial-like isoform X2 [Gossypium raimondii]	1.154	0.9637	1.044	1.026	1.041	1.039
Dlo_009016.1	CDK5RAP3-like protein [Theobroma cacao]	0.9723	0.9787	0.8493	1.003	0.9443	0.968
Dlo_009023.1	PREDICTED: UBP1-associated protein 2C-like [Citrus sinensis]	0.9883	1.038	1.035	0.9877	1.017	0.98
Dlo_009029.3	hypothetical protein CICLE_v10011900mg [Citrus clementina]	1.104	1.06	1.027	1.032	1.074	1.069
Dlo_009034.1	hypothetical protein MANES_09G034900 [Manihot esculenta]	0.8307	1.008	0.9267	0.8907	0.957	0.875
Dlo_009060.1	predicted protein [Arabidopsis lyrata subsp. lyrata]	0.907	1.056	0.949	0.9353	1.022	0.981
Dlo_009064.1	hypothetical protein CICLE_v10022870mg [Citrus clementina]	0.9803	1.116	1.059	1.063	0.9913	0.978
Dlo_009088.1	hypothetical protein CISIN_1g020297mg [Citrus sinensis]	1.085	1.093	1.151	1.042	1.077	1.059
Dlo_009090.3	hypothetical protein CISIN_1g000420mg [Citrus sinensis]	1.09	1.01	0.9893	1.042	1.014	1.051
Dlo_009095.1	hypothetical protein CICLE_v10008959mg [Citrus clementina]	0.9753	1.029	1.019	1.036	0.9523	1.006
Dlo_009098.1	hypothetical protein CICLE_v10028241mg [Citrus clementina]	1.098	0.9163	1.04	0.936	1.06	1.017
Dlo_009109.1	beta-cyanoalanine synthase family protein [Populus trichocarpa]	1.26	0.9943	1.034	1.247	0.9257	1.005
Dlo_009112.3	Uncharacterized protein TCM_005310 [Theobroma cacao]	0.961	1.078	0.969	1.041	0.975	1.011
Dlo_009118.1	hypothetical protein CICLE_v10019825mg [Citrus clementina]	0.803	1.065	0.8913	1.093	0.7853	0.951
Dlo_009164.1	PREDICTED: uncharacterized protein LOC102609518 [Citrus sinensis]	0.9853	1.052	0.9453	1.033	0.9803	0.9883
Dlo_009165.1	hypothetical protein CICLE_v10002356mg [Citrus clementina]	1.135	1.065	1.039	0.985	1.149	1.053
Dlo_009168.1	hypothetical protein CICLE_v10020640mg [Citrus clementina]	0.975	0.986	1.048	1.058	0.8977	0.9077
Dlo_009170.1	PREDICTED: osmotin-like protein OSM34, partial [Populus euphratica]	2.609	0.5703	1.475	1.891	1.754	1.505
Dlo_009173.3	Vesicle-fusing ATPase family protein [Populus trichocarpa]	0.996	1.016	0.9033	1.029	0.9657	1.019
Dlo_009184.1	PREDICTED: phytochrome-associated serine/threonine-protein phosphatase [Fragaria vesca subsp. vesca]	1.049	0.9977	1.012	0.9667	1.054	0.998
Dlo_009205.1	Uncharacterized protein TCM_025556 [Theobroma cacao]	1.021	1.024	0.961	0.965	1.055	1.003
Dlo_009226.1	PREDICTED: uncharacterized protein LOC107414996 isoform X1 [Ziziphus jujuba]	1.353	1.098	1.182	1.147	1.173	1.227
Dlo_009255.1	hypothetical protein CICLE_v10001715mg [Citrus clementina]	1.153	1.028	1.062	1.008	1.112	1.059
Dlo_009267.1	hypothetical protein CICLE_v10000573mg [Citrus clementina]	1.033	1.042	1.055	1.025	1.017	0.9717
Dlo_009270.4	PREDICTED: beta-adaptin-like protein B [Jatropha curcas]	0.8907	1.05	1.022	0.9323	1.004	0.9903
Dlo_009271.1	hypothetical protein CICLE_v10001734mg [Citrus clementina]	1.054	0.982	1.016	1.002	1.01	1.014
Dlo_009272.1	PREDICTED: exocyst complex component SEC5A isoform X2 [Citrus sinensis]	0.966	1.067	0.9767	1.02	0.9897	0.921
Dlo_009277.1	PREDICTED: protein ECERIFERUM 26-like [Citrus sinensis]	0.8657	1.181	1.019	0.9587	1.062	1.025
Dlo_009288.1	PREDICTED: thioredoxin reductase 1 [Nelumbo nucifera]	1.111	1.01	1.056	1.074	0.994	1.035
Dlo_009293.1	hypothetical protein CICLE_v10011517mg [Citrus clementina]	0.9217	1.137	1.032	1.011	1.02	1.025
Dlo_009298.1	hypothetical protein CICLE_v10011924mg [Citrus clementina]	0.914	1.032	1.004	0.999	0.9423	0.9727
Dlo_009303.1	chloroplast chlorophyll A/B binding protein [Dimocarpus longan]	1.469	0.9787	1.097	1.095	1.225	1.074
Dlo_009336.1	PREDICTED: protein RNA-directed DNA methylation 3 [Citrus sinensis]	0.9707	1.045	1.044	0.9747	1.022	1.001
Dlo_009341.1	hypothetical protein CICLE_v10009626mg [Citrus clementina]	1.069	1.04	1.07	0.971	1.091	1.032
Dlo_009356.1	hypothetical protein CICLE_v10008134mg [Citrus clementina]	0.957	1.078	0.9823	0.975	1.036	1.035
Dlo_009361.1	hypothetical protein CICLE_v10028282mg [Citrus clementina]	0.935	1.02	0.97	0.919	1.032	0.9467
Dlo_009369.1	PREDICTED: glucose-6-phosphate/phosphate translocator 1, chloroplastic isoform X2 [Populus euphratica]	0.9427	1.221	1.09	0.997	1.108	1.059
Dlo_009370.1	hypothetical protein CICLE_v10008204mg [Citrus clementina]	0.7287	0.946	0.828	0.873	0.8213	0.7953
Dlo_009376.1	Phosphoenolpyruvate carboxylase 4 isoform 1 [Theobroma cacao]	1.056	1.046	1.099	0.9833	1.074	0.9753
Dlo_009401.1	PREDICTED: glycine cleavage system H protein 2, mitochondrial-like [Eucalyptus grandis]	0.976	1.148	1.033	1.251	0.8187	1.084
Dlo_009422.1	PREDICTED: porphobilinogen deaminase, chloroplastic [Ricinus communis]	0.8643	0.8913	0.903	0.8093	0.9687	0.885
Dlo_009434.1	PREDICTED: elongation factor 1-beta 2 [Ricinus communis]	0.8357	0.9113	0.891	0.7113	1.054	0.837
Dlo_009445.1	PREDICTED: eukaryotic translation initiation factor 2A [Citrus sinensis]	0.9273	0.9397	0.905	0.867	1.01	0.913
Dlo_009449.1	hypothetical protein CICLE_v10022516mg [Citrus clementina]	0.9943	1.092	1.028	0.9663	1.082	1.034
Dlo_009455.1	hypothetical protein CISIN_1g009330mg [Citrus sinensis]	0.9453	1.064	1.067	1.026	0.9667	1.03
Dlo_009465.1	PREDICTED: cysteine synthase-like [Citrus sinensis]	1.182	1.055	1.137	1.004	1.153	1.095
Dlo_009535.3	PREDICTED: cell division control protein 2 homolog A [Sesamum indicum]	0.717	0.9497	0.8493	0.7133	0.9643	0.8247
Dlo_009552.1	PREDICTED: putative phosphatidylglycerol/phosphatidylinositol transfer protein DDB_G0282179 [Citrus sinensis]	1.345	1.171	1.228	1.416	0.9967	1.23
Dlo_009554.1	hypothetical protein CICLE_v10012616mg [Citrus clementina]	1.02	1.157	1.053	1.021	1.097	1.103
Dlo_009562.1	PREDICTED: trafficking protein particle complex subunit 8 isoform X1 [Citrus sinensis]	1.001	1.111	1.06	1.041	1.022	1.081
Dlo_009565.2	hypothetical protein CICLE_v10010887mg [Citrus clementina]	1.017	1.034	1.098	0.9377	1.086	1.033
Dlo_009570.1	hypothetical protein CICLE_v10011201mg [Citrus clementina]	1.366	1.122	1.116	1.204	1.161	1.105
Dlo_009580.1	hypothetical protein CICLE_v10011749mg [Citrus clementina]	1.007	0.9113	0.8233	0.9377	0.979	0.8717
Dlo_009589.1	hypothetical protein CISIN_1g028399mg [Citrus sinensis]	0.9753	1.333	1.171	1.078	1.134	1.197
Dlo_009594.1	hypothetical protein CICLE_v10011613mg [Citrus clementina]	1.252	0.9677	1.044	1.034	1.112	1.076
Dlo_009596.2	hypothetical protein CICLE_v10028085mg [Citrus clementina]	0.8307	0.9013	0.9183	0.7473	1.001	0.7047
Dlo_009597.1	2-cysteine peroxiredoxin B [Theobroma cacao]	1.131	0.951	1.058	1.03	1.016	1.025
Dlo_009607.1	Ubiquitin-conjugating enzyme E2 variant 1D [Glycine soja]	0.745	0.822	0.8373	0.6153	0.9593	0.6863
Dlo_009609.1	hypothetical protein CISIN_1g014615mg [Citrus sinensis]	1.191	0.903	1.026	1.023	1.029	1.008
Dlo_009611.1	hypothetical protein CICLE_v10013058mg [Citrus clementina]	0.7323	0.7827	0.685	0.7543	0.746	0.5913
Dlo_009616.1	NAD(P-binding Rossmann-fold superfamily protein [Theobroma cacao]	1.304	1.099	1.117	1.127	1.152	1.062
Dlo_009630.1	hypothetical protein CISIN_1g002590mg [Citrus sinensis]	0.906	0.9517	0.8887	0.8567	1.01	1.039
Dlo_009644.1	hypothetical protein CICLE_v10013553mg [Citrus clementina]	1.046	1.022	1.087	1.002	1.036	0.9713
Dlo_009652.1	hypothetical protein CICLE_v10025758mg [Citrus clementina]	1.044	0.9163	0.9697	0.9943	0.9607	1.036
Dlo_009654.1	hypothetical protein CICLE_v10013022mg [Citrus clementina]	0.964	0.978	0.971	1.013	0.924	0.9433
Dlo_009660.1	hypothetical protein POPTR_0006s22750g [Populus trichocarpa]	0.8397	0.97	0.967	0.9637	0.8527	0.893
Dlo_009662.1	PREDICTED: probable small nuclear ribonucleoprotein G [Erythranthe guttata]	1.072	0.953	1.072	0.8783	1.125	0.993
Dlo_009667.1	hypothetical protein CICLE_v10011285mg [Citrus clementina]	1.018	0.9143	1.025	0.984	0.9447	0.8847
Dlo_009669.1	PREDICTED: replication protein A 14 kDa subunit B [Citrus sinensis]	1.042	0.981	1.052	0.9623	1.04	1.002
Dlo_009672.1	PREDICTED: armadillo repeat-containing protein 6-like [Citrus sinensis]	0.987	0.9303	0.923	0.8747	1.041	0.923
Dlo_009693.1	hypothetical protein CICLE_v10012077mg [Citrus clementina]	1.008	0.9477	0.9683	0.9323	1.019	0.9553
Dlo_009696.1	PREDICTED: cell division protein FtsZ homolog 2-1, chloroplastic isoform X1 [Citrus sinensis]	0.9113	1.035	1.038	1.011	0.9303	0.9103
Dlo_009704.1	hypothetical protein CICLE_v10012570mg [Citrus clementina]	1.092	1.01	1.074	1.049	1.008	1.048
Dlo_009714.1	Uridine-ribohydrolase 1 isoform 1 [Theobroma cacao]	0.9223	1.204	1.006	1.035	1.037	1.084
Dlo_009716.1	PREDICTED: GDSL esterase/lipase At5g03610 isoform X1 [Vitis vinifera]	1.348	0.867	1.109	1.243	0.9013	1.09
Dlo_009724.1	hypothetical protein CICLE_v10011627mg [Citrus clementina]	1.131	0.9427	1.089	1.115	0.9257	0.9783
Dlo_009726.1	PREDICTED: monodehydroascorbate reductase [Jatropha curcas]	0.8977	1.094	0.922	0.9293	1.05	0.9833
Dlo_009740.1	hypothetical protein CICLE_v10025195mg [Citrus clementina]	1.204	0.974	0.97	0.9957	1.123	1.001
Dlo_009754.1	hypothetical protein CISIN_1g020841mg [Citrus sinensis]	1.05	1.052	1.034	1.047	1.01	0.999
Dlo_009755.1	PREDICTED: dihydrolipoyl dehydrogenase 1, mitochondrial isoform X1 [Citrus sinensis]	0.9447	1.022	1.01	0.97	0.9907	0.9823
Dlo_009767.1	PREDICTED: vestitone reductase-like [Jatropha curcas]	1.359	0.9883	1.048	1.161	1.083	1.105
Dlo_009781.1	PREDICTED: very-long-chain enoyl-CoA reductase [Ricinus communis]	0.7423	0.9257	0.8523	0.7923	0.8863	0.7213
Dlo_009789.1	triosphosphate isomerase-like protein type II [Dimocarpus longan]	0.8883	0.8437	0.8763	0.7807	0.9667	0.8567
Dlo_009803.1	hypothetical protein CICLE_v10030937mg [Citrus clementina]	0.8527	0.978	0.885	0.974	0.8663	0.955
Dlo_009807.1	PREDICTED: pescadillo homolog [Citrus sinensis]	0.9753	0.9677	0.966	0.9627	0.975	0.9633
Dlo_009809.1	hypothetical protein CICLE_v10014006mg [Citrus clementina]	1.318	1.126	1.053	1.303	1.011	1.079
Dlo_009813.1	hypothetical protein L484_014543 [Morus notabilis]	0.931	0.917	0.988	0.892	0.9663	0.9187
Dlo_009815.2	PREDICTED: nuclear pore complex protein GP210 [Citrus sinensis]	1.177	1.076	1.115	1.111	1.061	1.119
Dlo_009816.1	hypothetical protein CICLE_v10018414mg [Citrus clementina]	0.8993	0.999	0.978	0.8743	1.027	1.024
Dlo_009820.1	hypothetical protein CISIN_1g015770mg [Citrus sinensis]	0.7783	1.05	0.877	1.04	0.7967	0.9333
Dlo_009833.1	hypothetical protein MANES_15G151800 [Manihot esculenta]	1.014	1.05	1.018	1.039	0.9973	0.9783
Dlo_009837.2	VATE_CITLI(VATE_CITLI RecName: Full=V-type proton ATPase subunit E; Short=V-ATPase subunit E; AltName: Full=ClVE-1; AltName: Full=Vacuolar proton pump subunit E	0.911	1.018	0.9217	0.9517	0.974	0.9317
Dlo_009853.1	Crooked neck protein / cell cycle protein, putative isoform 1 [Theobroma cacao]	0.9667	1.019	0.974	1.074	0.9003	0.9987
Dlo_009855.1	PREDICTED: intracellular protein transport protein USO1 isoform X1 [Ricinus communis]	1.032	1.099	1.126	1	1.078	0.953
Dlo_009856.3	hypothetical protein B456_004G135200 [Gossypium raimondii]	0.8667	1.046	0.9883	0.8863	1.026	0.902
Dlo_009882.1	hypothetical protein CICLE_v10019200mg [Citrus clementina]	0.9643	0.8787	0.9597	0.878	0.9753	0.8283
Dlo_009883.1	hypothetical protein CISIN_1g0137752mg [Citrus sinensis]	0.8453	1.009	0.9563	0.88	0.9853	0.9347
Dlo_009893.1	PREDICTED: NAD(PH-quinone oxidoreductase subunit S, chloroplastic [Citrus sinensis]	1.324	0.9613	1.094	1.408	0.7843	1.032
Dlo_009895.1	Nucleoside diphosphate kinase family protein [Theobroma cacao]	1.28	1	1.052	1.147	1.041	1.068
Dlo_009897.1	hypothetical protein CISIN_1g036520mg [Citrus sinensis]	0.9743	0.9717	1.036	0.965	0.9763	0.9643
Dlo_009904.2	hypothetical protein CICLE_v10021717mg [Citrus clementina]	1.093	1.096	0.985	1.01	1.115	1.061
Dlo_009906.2	PREDICTED: protein NRT1/ PTR FAMILY 5.2-like [Gossypium hirsutum]	0.94	1.216	1.139	0.9413	1.154	1.055
Dlo_009930.1	hypothetical protein MANES_10G110000 [Manihot esculenta]	0.9177	1.072	1.015	0.949	1.028	1.013
Dlo_009943.1	hypothetical protein CICLE_v10006261mg [Citrus clementina]	0.9493	0.9643	0.982	0.953	0.9607	0.9733
Dlo_009955.1	PREDICTED: glycine-rich RNA-binding protein 3, mitochondrial [Ziziphus jujuba]	0.8653	0.9487	0.8703	0.9507	0.8723	0.8403
Dlo_009957.1	MRNA capping enzyme family protein isoform 1 [Theobroma cacao]	0.9103	1.116	1.042	0.8523	1.152	0.942
Dlo_009958.1	hypothetical protein CICLE_v10008955mg [Citrus clementina]	1.037	1.221	1.105	1.004	1.171	1.027
Dlo_009965.1	PREDICTED: probable NAD(PH dehydrogenase (quinone FQR1-like 1 [Fragaria vesca subsp. vesca]	0.845	1.248	1.031	1.148	0.9033	0.9867
Dlo_009998.2	PREDICTED: eukaryotic translation initiation factor 3 subunit I-like [Jatropha curcas]	0.8547	1.021	1.013	0.8767	1.007	0.9613
Dlo_010014.1	hypothetical protein CISIN_1g024982mg [Citrus sinensis]	0.8697	0.7853	0.8447	0.761	0.8983	0.713
Dlo_010019.1	hypothetical protein CICLE_v10007478mg [Citrus clementina]	1.184	1.047	1.023	1.066	1.085	1.038
Dlo_010022.1	GST6 [Litchi chinensis]	1.4	1.729	1.917	2.96	0.4933	1.396
Dlo_010032.1	hypothetical protein CICLE_v10007969mg [Citrus clementina]	1.165	1.299	1.15	1.279	1.054	1.008
Dlo_010043.1	ultraviolet-B receptor UVR8 [Betula platyphylla]	1.076	1.037	1.016	1.02	1.044	1.084
Dlo_010068.1	PREDICTED: psbP domain-containing protein 6, chloroplastic [Jatropha curcas]	1.419	0.8867	0.9083	0.9427	1.267	1.07
Dlo_010078.1	PREDICTED: putative 12-oxophytodienoate reductase 11 [Citrus sinensis]	0.7727	1.235	0.979	0.9913	0.9997	0.9943
Dlo_010086.1	hypothetical protein CICLE_v10018943mg [Citrus clementina]	1.056	0.913	0.864	0.8643	1.098	1.012
Dlo_010093.1	PREDICTED: CBS domain-containing protein CBSX3, mitochondrial [Citrus sinensis]	1.303	0.9297	1.129	1.027	1.126	1.135
Dlo_010159.1	PREDICTED: peamaclein [Arachis ipaensis]	0.556	0.9567	0.6303	0.5473	0.9513	0.5887
Dlo_010167.1	hypothetical protein CICLE_v10028970mg [Citrus clementina]	1.021	0.942	1.006	0.9303	1.027	0.995
Dlo_010170.1	PREDICTED: alpha-L-fucosidase 2-like isoform X2 [Populus euphratica]	1.014	1.009	0.9467	1.02	0.9823	1.008
Dlo_010171.1	hypothetical protein CICLE_v10027816mg [Citrus clementina]	1.197	1.011	1.104	1.138	0.9983	1.032
Dlo_010182.1	PREDICTED: uncharacterized protein LOC102627881 [Citrus sinensis]	1.635	0.8913	0.9647	1.375	1.052	1.14
Dlo_010183.1	hypothetical protein CICLE_v10028518mg [Citrus clementina]	1.178	1.154	1.259	1.093	1.135	1.346
Dlo_010185.1	UGT84A13 [Quercus robur]	0.5843	0.7377	0.5847	0.6303	0.639	0.5133
Dlo_010190.1	PREDICTED: probable cinnamyl alcohol dehydrogenase 1 [Vitis vinifera]	1.209	1.166	1.088	1.307	0.9593	1.144
Dlo_010198.1	PREDICTED: D-3-phosphoglycerate dehydrogenase 1, chloroplastic-like [Cucumis sativus]	0.93	0.9687	0.9963	0.938	0.9643	0.9627
Dlo_010204.1	PREDICTED: kynurenine formamidase-like [Citrus sinensis]	1.33	1.003	1.035	1.002	1.226	1.183
Dlo_010209.1	hypothetical protein CICLE_v10028849mg [Citrus clementina]	1.035	1.025	1.029	0.9803	1.052	1.05
Dlo_010212.3	hypothetical protein CICLE_v10028040mg [Citrus clementina]	1.111	1.123	1.098	1.079	1.076	1.075
Dlo_010218.1	hypothetical protein CICLE_v10028242mg [Citrus clementina]	1.183	0.941	1.045	0.938	1.132	1.108
Dlo_010221.1	hypothetical protein CICLE_v10028305mg [Citrus clementina]	1.341	1.276	1.067	1.106	1.437	0.8963
Dlo_010227.1	hypothetical protein CICLE_v10028334mg [Citrus clementina]	1.026	0.9663	1.007	1.011	0.9687	1.023
Dlo_010228.1	hypothetical protein CICLE_v10029198mg [Citrus clementina]	0.8403	0.988	0.956	0.9697	0.8673	0.9123
Dlo_010229.1	hypothetical protein CICLE_v10027999mg [Citrus clementina]	0.9637	0.9703	1.034	0.9583	0.9717	0.9497
Dlo_010246.1	PREDICTED: germin-like protein 5-1 [Ricinus communis]	1.282	1.236	1.169	0.9027	1.513	1.226
Dlo_010260.1	hypothetical protein CICLE_v10027858mg [Citrus clementina]	0.7817	0.81	0.798	0.651	0.967	0.7653
Dlo_010283.2	PREDICTED: pyrophosphate--fructose 6-phosphate 1-phosphotransferase subunit beta {ECO:0000255	0.7033	1.063	0.8427	0.8177	0.9673	0.8867
Dlo_010285.1	hypothetical protein CISIN_1g0153361mg, partial [Citrus sinensis]	0.827	0.996	0.9287	0.881	0.948	1.113
Dlo_010310.4	hypothetical protein MANES_14G081000 [Manihot esculenta]	1.11	0.9937	1.043	1.106	0.9523	1.027
Dlo_010313.1	PREDICTED: uncharacterized protein LOC102625618 isoform X1 [Citrus sinensis]	1.048	0.9973	0.9923	0.8503	1.17	1.007
Dlo_010337.1	hypothetical protein CICLE_v10022133mg [Citrus clementina]	0.9247	0.9837	0.9097	0.996	0.9143	1.027
Dlo_010341.1	hypothetical protein CISIN_1g015131mg [Citrus sinensis]	1.065	0.9763	0.9953	1.013	1.005	1.032
Dlo_010342.1	hypothetical protein CISIN_1g012488mg [Citrus sinensis]	0.8873	0.85	0.8587	0.663	1.091	0.8227
Dlo_010366.1	hypothetical protein CICLE_v10024399mg [Citrus clementina]	1.25	1.029	1.055	1.284	0.903	1.154
Dlo_010390.1	PREDICTED: uncharacterized protein LOC102625951 [Citrus sinensis]	0.9873	0.9597	0.9713	0.9647	0.978	0.9073
Dlo_010392.2	hypothetical protein CICLE_v10023278mg [Citrus clementina]	1.037	1.021	0.9103	0.9893	1.041	1.032
Dlo_010401.1	PREDICTED: uncharacterized protein LOC102627885 [Citrus sinensis]	1.052	1.025	0.989	1.03	1.013	0.984
Dlo_010406.1	hypothetical protein CICLE_v10022594mg [Citrus clementina]	0.88	1.049	0.9953	0.9683	0.957	1.033
Dlo_010410.2	Retinol dehydrogenase 11 [Morus notabilis]	0.9517	0.955	0.946	1.186	0.7227	0.9327
Dlo_010458.1	hypothetical protein CISIN_1g0186891mg [Citrus sinensis]	0.9947	0.9587	1.017	1.029	0.9207	0.9307
Dlo_010474.1	STAUROSPORIN AND TEMPERATURE SENSITIVE 3-LIKE B family protein [Populus trichocarpa]	0.9923	0.962	0.9883	0.851	1.099	1.007
Dlo_010475.1	PREDICTED: succinyl-CoA ligase [ADP-forming] subunit alpha-2, mitochondrial [Ricinus communis]	0.902	1.04	0.969	1.138	0.7993	0.9633
Dlo_010518.4	hypothetical protein PRUPE_ppa005115mg [Prunus persica]	0.9237	0.985	0.9927	0.8853	1.025	0.9707
Dlo_010521.1	hypothetical protein CISIN_1g033388mg [Citrus sinensis]	1.267	1.037	0.8753	1.038	1.168	1.078
Dlo_010523.2	hypothetical protein MANES_15G096800 [Manihot esculenta]	1.539	1.127	1.278	1.794	0.7963	1.239
Dlo_010524.1	PREDICTED: uncharacterized protein LOC102628241 [Citrus sinensis]	1.026	0.9997	1.021	0.9823	1.021	1.034
Dlo_010568.1	hypothetical protein CISIN_1g024105mg [Citrus sinensis]	0.8377	0.9947	0.8743	0.9713	0.8717	0.906
Dlo_010607.1	hypothetical protein CICLE_v10018721mg [Citrus clementina]	1.232	1.391	1.147	1.428	1.117	1.199
Dlo_010642.1	hypothetical protein CISIN_1g016237mg [Citrus sinensis]	1.606	0.69	1.11	1.056	1.146	1.103
Dlo_010654.1	PREDICTED: eukaryotic translation initiation factor 3 subunit H [Citrus sinensis]	0.9553	1.005	0.992	0.9567	0.9977	0.9977
Dlo_010660.1	PREDICTED: mannosyl-oligosaccharide 1,2-alpha-mannosidase MNS3 [Citrus sinensis]	1.027	1.059	0.954	1.033	1.015	1.052
Dlo_010662.1	hypothetical protein CICLE_v10017164mg [Citrus clementina]	1.037	1.004	0.911	1.047	0.9707	1.022
Dlo_010663.1	PREDICTED: uncharacterized protein LOC102617237 isoform X2 [Citrus sinensis]	0.8387	0.955	0.9433	0.8287	0.9717	0.8493
Dlo_010666.1	hypothetical protein CISIN_1g039298mg, partial [Citrus sinensis]	1.053	0.9813	0.916	0.989	1.021	1.076
Dlo_010668.1	hypothetical protein CICLE_v10000565mg [Citrus clementina]	0.9997	0.8937	1.157	0.891	1.006	0.916
Dlo_010670.2	PREDICTED: sterol 3-beta-glucosyltransferase UGT80B1 [Citrus sinensis]	1.139	1.051	1.051	0.9737	1.152	1.11
Dlo_010711.1	PREDICTED: eukaryotic translation initiation factor 1A-like [Elaeis guineensis]	0.8947	0.996	1.012	1.062	0.8323	0.9137
Dlo_010725.1	hypothetical protein CICLE_v10015770mg [Citrus clementina]	0.783	1.046	0.9077	0.8197	1.019	0.9023
Dlo_010728.1	PDI-like 2-2 [Theobroma cacao]	0.8627	1.019	0.956	0.8803	1.007	0.883
Dlo_010744.1	hypothetical protein CISIN_1g000629mg [Citrus sinensis]	1.382	0.8877	1.168	1.242	0.9403	1.194
Dlo_010750.1	PREDICTED: succinate dehydrogenase subunit 6, mitochondrial-like [Ziziphus jujuba]	1.027	1.029	0.9767	1.152	0.8763	1.062
Dlo_010751.1	hypothetical protein PRUPE_ppa006884mg [Prunus persica]	1.061	1.103	1.091	1.095	1.011	1.036
Dlo_010756.1	PREDICTED: uncharacterized protein LOC102627328 [Citrus sinensis]	1.155	0.8713	1.049	0.9697	1.035	0.977
Dlo_010758.1	PREDICTED: T-complex protein 1 subunit eta [Ziziphus jujuba]	0.902	0.9303	0.923	0.936	0.906	0.8907
Dlo_010774.1	hypothetical protein CICLE_v10019462mg [Citrus clementina]	0.8687	1.032	0.7307	0.7973	1.106	0.942
Dlo_010784.1	hypothetical protein CICLE_v10026703mg [Citrus clementina]	0.865	1.021	0.981	0.9593	0.9327	0.949
Dlo_010785.1	hypothetical protein CICLE_v10032139mg [Citrus clementina]	0.7537	0.7507	0.564	0.8477	0.6397	0.622
Dlo_010800.1	PREDICTED: vacuolar protein sorting-associated protein 45 homolog [Jatropha curcas]	0.9827	1.071	1.052	1.119	0.907	1.048
Dlo_010805.1	PREDICTED: uncharacterized protein LOC105631161 [Jatropha curcas]	1.17	0.9527	1.102	1.062	1.007	1.057
Dlo_010822.1	PREDICTED: (R,S-reticuline 7-O-methyltransferase [Ricinus communis]	1.264	1.375	1.124	1.781	0.7763	1.147
Dlo_010832.1	ADP/ATP carrier 3 isoform 1 [Theobroma cacao]	1.417	0.981	1.128	0.9543	1.322	1.081
Dlo_010843.1	hypothetical protein CISIN_1g0190931mg [Citrus sinensis]	1.292	1.038	1.164	1.272	0.951	1.142
Dlo_010858.1	hypothetical protein CISIN_1g000259mg [Citrus sinensis]	0.9553	1.102	1	1.018	1.012	1.037
Dlo_010859.1	hypothetical protein MANES_S000400 [Manihot esculenta]	0.9747	1.149	1.096	1.091	0.9783	1.091
Dlo_010876.1	PREDICTED: ankyrin-1 [Citrus sinensis]	1.149	1.019	1.084	1.108	1.003	1.135
Dlo_010877.1	PREDICTED: probable prefoldin subunit 4 [Cicer arietinum]	0.9947	0.9597	1.042	0.917	1.033	0.941
Dlo_010885.1	hypothetical protein CICLE_v10030687mg [Citrus clementina]	0.9663	1.01	0.988	1.014	0.9537	0.9693
Dlo_010888.1	PREDICTED: glutathione S-transferase L3 [Citrus sinensis]	1.52	1.234	1.297	1.497	1.231	1.159
Dlo_010901.2	PREDICTED: SAC3 family protein A [Prunus mume]	0.994	0.9627	1.026	0.8877	1.064	0.9943
Dlo_010907.1	hypothetical protein CICLE_v10030694mg [Citrus clementina]	1.049	0.9893	0.9863	1.097	0.9183	1.001
Dlo_010909.1	chalcone isomerase [Dimocarpus longan]	0.7703	1.022	0.9237	0.8617	0.9357	0.7947
Dlo_010910.1	PREDICTED: 10 kDa chaperonin [Vitis vinifera]	0.8393	1.036	0.9947	0.96	0.9233	0.954
Dlo_010916.1	hypothetical protein CISIN_1g005666mg [Citrus sinensis]	0.8847	1.015	0.9327	0.9997	0.903	0.9423
Dlo_010917.1	hypothetical protein CISIN_1g005666mg [Citrus sinensis]	1.027	1.049	1.118	0.9733	1.069	0.999
Dlo_010924.1	hypothetical protein CISIN_1g010144mg [Citrus sinensis]	0.899	1.146	1.009	1.015	1.005	1.042
Dlo_010928.1	PREDICTED: phosphoglucan phosphatase DSP4, amyloplastic [Citrus sinensis]	1.077	1.105	0.9727	1.189	0.9317	1.045
Dlo_010941.1	PREDICTED: dehydration-responsive protein RD22-like [Populus euphratica]	0.9433	1.03	1.009	0.961	1.004	0.9373
Dlo_010964.1	PREDICTED: pleiotropic drug resistance protein 1-like [Citrus sinensis]	0.8737	1.05	0.9603	0.9993	0.921	0.878
Dlo_010965.1	PREDICTED: uncharacterized protein LOC102623963 [Citrus sinensis]	0.9157	1.188	1.058	0.8953	1.163	1.077
Dlo_011024.1	PREDICTED: structural maintenance of chromosomes domain-containing protein isoform X1 [Citrus sinensis]	1.023	1.014	0.9953	1.049	0.964	1.026
Dlo_011036.1	hypothetical protein CICLE_v10019182mg [Citrus clementina]	0.7863	1.046	0.9463	0.8473	0.9947	0.9783
Dlo_011057.1	PREDICTED: syntaxin-71 [Vitis vinifera]	0.9617	1.07	1.02	0.9867	1.022	1.052
Dlo_011060.1	PREDICTED: dnaJ protein P58IPK homolog [Citrus sinensis]	0.9127	1.047	1.027	0.9557	0.998	0.963
Dlo_011068.1	PREDICTED: V-type proton ATPase subunit G-like [Arachis ipaensis]	0.973	1.207	1.023	0.9333	1.186	1.048
Dlo_011070.1	hypothetical protein MANES_09G068800 [Manihot esculenta]	0.8767	1.26	1.059	0.9797	1.101	1.076
Dlo_011071.1	PREDICTED: 60S ribosomal protein L12 [Eucalyptus grandis]	1.112	0.8273	0.9113	0.93	1.005	0.9093
Dlo_011073.1	hypothetical protein CICLE_v10013106mg [Citrus clementina]	0.9667	0.926	0.9433	0.99	0.9057	0.9643
Dlo_011081.1	hypothetical protein CICLE_v10011188mg [Citrus clementina]	0.704	0.8357	0.8	0.7563	0.7953	0.716
Dlo_011083.1	PREDICTED: ethylene-insensitive protein 2 [Citrus sinensis]	1.12	1.025	1.132	1.14	0.946	1.133
Dlo_011085.1	phenylalanine ammonia-lyase [Litchi chinensis]	0.4567	1.033	0.7	0.6397	0.8067	0.599
Dlo_011087.1	hypothetical protein CISIN_1g017413mg [Citrus sinensis]	1.073	1.056	0.995	1.138	0.938	1.078
Dlo_011088.1	Adenosine kinase 2 [Theobroma cacao]	0.8313	1.057	1.023	0.8713	1.022	0.93
Dlo_011089.1	unnamed protein product [Vitis vinifera]	0.8477	0.7777	0.761	0.8353	0.8043	0.72
Dlo_011109.2	PREDICTED: monothiol glutaredoxin-S17 [Citrus sinensis]	1.01	1.024	0.986	1.083	0.927	0.9663
Dlo_011123.1	hypothetical protein CICLE_v10014912mg [Citrus clementina]	1.009	0.8863	0.7953	0.9297	0.969	0.9173
Dlo_011128.2	hypothetical protein POPTR_0004s04050g [Populus trichocarpa]	1.143	1.148	1.045	1.131	1.068	1.114
Dlo_011131.1	PREDICTED: clathrin light chain 1-like [Citrus sinensis]	0.746	1.13	0.9257	0.9147	0.969	0.947
Dlo_011135.1	hypothetical protein CICLE_v10016020mg [Citrus clementina]	1.169	1.146	1.139	1.271	0.9433	1.137
Dlo_011136.1	hypothetical protein CICLE_v10016020mg [Citrus clementina]	1.321	1.079	1.1	1.095	1.182	1.211
Dlo_011156.1	hypothetical protein CISIN_1g026151mg [Citrus sinensis]	0.953	1.045	0.979	0.9613	1.022	1.008
Dlo_011165.2	PREDICTED: secretory carrier-associated membrane protein 3 [Citrus sinensis]	1.034	1.053	1.074	1.065	0.984	1.045
Dlo_011171.1	PREDICTED: quinone oxidoreductase PIG3 [Citrus sinensis]	1.256	0.9823	1.093	1.172	0.986	1.077
Dlo_011176.1	PREDICTED: pre-mRNA-splicing factor SYF1 [Citrus sinensis]	0.9437	1.036	0.9783	1.014	0.9567	0.9287
Dlo_011178.1	hypothetical protein CICLE_v10016702mg [Citrus clementina]	1.058	1.007	1.006	1.066	0.9707	1.016
Dlo_011181.1	PREDICTED: sphingosine kinase 1-like isoform X1 [Prunus mume]	1.399	1.146	1.209	1.389	1.046	1.139
Dlo_011218.1	hypothetical protein CICLE_v10016399mg [Citrus clementina]	1.294	0.9657	1.103	1.264	0.912	1.068
Dlo_011228.1	NAD(P-binding Rossmann-fold superfamily protein [Theobroma cacao]	0.6167	1.003	0.7043	0.9087	0.723	0.588
Dlo_011234.2	hypothetical protein CISIN_1g006932mg [Citrus sinensis]	0.9177	0.9613	0.8687	0.9543	0.9317	0.9123
Dlo_011235.1	hypothetical protein CICLE_v10007263mg [Citrus clementina]	1.251	1.109	1.07	1.239	1.013	1.145
Dlo_011246.1	PREDICTED: probable NAD(PH dehydrogenase (quinone FQR1-like 1 [Ziziphus jujuba]	0.826	1.148	1.054	0.9453	1.02	0.9497
Dlo_011262.1	hypothetical protein CISIN_1g026780mg [Citrus sinensis]	1.401	0.9143	1.172	1.08	1.135	1.07
Dlo_011264.1	hypothetical protein CICLE_v10017174mg [Citrus clementina]	1.558	1.101	1.05	1.907	0.6627	1.221
Dlo_011278.1	PREDICTED: acetylornithine aminotransferase, mitochondrial [Citrus sinensis]	1.117	1.025	0.9803	1.17	0.914	1.053
Dlo_011298.1	PREDICTED: syntaxin-32-like [Gossypium raimondii]	0.9087	1.04	1.007	0.901	1.044	0.9637
Dlo_011312.1	hypothetical protein CICLE_v10015386mg [Citrus clementina]	1.181	1.07	1.015	1.276	0.8937	1.141
Dlo_011314.1	hypothetical protein CISIN_1g020966mg [Citrus sinensis]	0.8893	0.9573	1.009	0.868	0.9873	0.8347
Dlo_011316.3	hypothetical protein CICLE_v10015347mg [Citrus clementina]	1.104	1.194	1.015	1.117	1.087	1.116
Dlo_011317.1	hypothetical protein EUTSA_v10026344mg [Eutrema salsugineum]	0.8607	0.9973	0.8957	0.8527	1.015	0.8903
Dlo_011321.1	PREDICTED: ras-related protein Rab11D [Citrus sinensis]	1.104	1.187	1.072	1.111	1.089	1.054
Dlo_011323.3	ATP-dependent zinc metalloprotease FTSH 2 [Morus notabilis]	1.154	0.9673	0.818	1.113	0.9553	1.094
Dlo_011327.1	auxin response factor, partial [Dimocarpus longan]	1.261	0.9833	1.089	1.164	0.9997	1.025
Dlo_011328.1	TT12-2 MATE transporter [Theobroma cacao]	1.043	1.133	1.086	0.94	1.177	1.044
Dlo_011335.1	Eukaryotic release factor 1-3 [Theobroma cacao]	0.9667	1.081	1.003	0.979	1.042	1.065
Dlo_011336.3	hypothetical protein EUGRSUZ_G01905 [Eucalyptus grandis]	1.303	0.8973	1.077	1.11	1.024	1.12
Dlo_011341.1	glyceraldehyde-3-phosphate dehydrogenase [Mangifera indica]	1.273	0.963	1.052	1.018	1.138	1.061
Dlo_011357.1	hypothetical protein ZEAMMB73_405039 [Zea mays]	1.076	1.051	1.043	1.064	1.009	1.079
Dlo_011370.1	hypothetical protein CICLE_v10021922mg [Citrus clementina]	0.8963	0.8823	0.878	0.9127	0.879	0.895
Dlo_011380.1	60S ribosomal L35a-1 -like protein [Gossypium arboreum]	0.845	0.9713	0.8493	0.8643	0.9607	0.8893
Dlo_011384.2	PREDICTED: macro domain-containing protein VPA0103-like [Gossypium hirsutum]	0.9573	0.9787	0.866	0.956	0.9753	0.9767
Dlo_011389.1	hypothetical protein JCGZ_03321 [Jatropha curcas]	0.598	1.023	0.8353	0.847	0.7857	0.773
Dlo_011400.1	PREDICTED: protein NETWORKED 4B [Citrus sinensis]	0.713	0.8407	0.6853	0.6567	0.9103	0.6467
Dlo_011412.1	hypothetical protein CICLE_v10030740mg [Citrus clementina]	0.9373	0.996	0.9873	0.933	0.9963	0.9497
Dlo_011421.1	PREDICTED: hydroxyacylglutathione hydrolase cytoplasmic [Citrus sinensis]	1.324	1.008	0.9587	0.976	1.251	1.097
Dlo_011422.3	hypothetical protein MANES_02G217700 [Manihot esculenta]	0.9247	0.9913	0.9993	0.991	0.9237	0.9463
Dlo_011423.1	hypothetical protein CISIN_1g017624mg [Citrus sinensis]	1.082	1.063	1.047	0.953	1.133	1.046
Dlo_011425.1	PREDICTED: aminoacyl tRNA synthase complex-interacting multifunctional protein 1 [Citrus sinensis]	0.9213	1.001	0.9163	0.8683	1.051	0.978
Dlo_011431.1	hypothetical protein CISIN_1g001105mg [Citrus sinensis]	0.595	0.9457	0.7863	0.791	0.7663	0.749
Dlo_011438.1	hypothetical protein CICLE_v10032298mg [Citrus clementina]	1.178	1.119	1.133	1.169	1.034	1.029
Dlo_011441.1	caffeine synthase [Theobroma cacao]	1.023	1.122	1.034	1.1	0.9857	1.068
Dlo_011442.1	hypothetical protein CICLE_v10032098mg [Citrus clementina]	0.909	0.9793	0.9027	0.8683	1.025	0.9473
Dlo_011444.1	putative 26S proteasome non-ATPase regulatory subunit 7 [Morus notabilis]	0.8033	1.086	0.9637	1.024	0.8697	0.9553
Dlo_011452.1	hypothetical protein CISIN_1g007586mg [Citrus sinensis]	1.265	1.009	1.112	1.193	0.9927	1.091
Dlo_011455.1	hypothetical protein DCAR_011785 [Daucus carota subsp. sativus]	1.284	0.8863	0.944	1.016	1.096	1.022
Dlo_011456.1	hypothetical protein CISIN_1g009005mg [Citrus sinensis]	1.17	1.118	1.149	1.257	0.9387	1.054
Dlo_011462.1	hypothetical protein CICLE_v10032838mg [Citrus clementina]	0.8917	0.9357	0.9263	1.117	0.7183	0.902
Dlo_011469.1	PREDICTED: MLP-like protein 28 [Ricinus communis]	0.942	1.047	1.024	0.9457	1.031	0.9843
Dlo_011472.1	PREDICTED: glutamine synthetase leaf isozyme, chloroplastic [Nelumbo nucifera]	1.119	0.9633	0.9977	1.246	0.8003	1.049
Dlo_011479.1	PREDICTED: tubulin beta-5 chain isoform X2 [Sesamum indicum]	0.8173	1.005	0.9293	0.809	1.019	0.9133
Dlo_011495.1	hypothetical protein CISIN_1g047404mg [Citrus sinensis]	1.039	0.9923	1.022	0.942	1.066	0.974
Dlo_011505.1	hypothetical protein CICLE_v10010998mg [Citrus clementina]	1.237	0.8993	1.083	1.017	1.063	1.017
Dlo_011508.1	hypothetical protein CICLE_v10032300mg [Citrus clementina]	0.8	0.9003	0.8203	0.8737	0.8523	0.7807
Dlo_011526.1	PREDICTED: probable 18S rRNA (guanine-N(7-methyltransferase [Eucalyptus grandis]	0.896	0.8533	0.928	0.8267	0.9417	0.843
Dlo_011534.1	hypothetical protein CICLE_v10012021mg [Citrus clementina]	0.963	0.9543	0.9563	0.9347	0.9813	0.9187
Dlo_011537.1	hypothetical protein CICLE_v10010861mg [Citrus clementina]	0.7523	1.243	1.03	0.897	1.084	0.977
Dlo_011577.1	PREDICTED: probable endo-1,3(4-beta-glucanase ARB_01444 [Citrus sinensis]	1.057	1.103	1.069	1.053	1.048	1.04
Dlo_011579.2	hypothetical protein CARUB_v10014023mg, partial [Capsella rubella]	1.116	0.906	1.062	1.117	0.8843	1.024
Dlo_011584.1	PREDICTED: allene oxide cyclase 4, chloroplastic [Citrus sinensis]	1.016	1.393	1.128	1.195	1.094	1.036
Dlo_011590.1	hypothetical protein CICLE_v10011926mg [Citrus clementina]	0.9947	0.9217	0.9247	0.7793	1.136	0.9933
Dlo_011591.1	14-3-3 family protein [Dimocarpus longan]	0.977	1.03	0.8117	0.8623	1.128	0.9867
Dlo_011596.1	PREDICTED: probable manganese-transporting ATPase PDR2 [Ricinus communis]	0.9027	0.9997	0.843	0.898	1.006	0.9387
Dlo_011602.1	hypothetical protein CICLE_v10012337mg [Citrus clementina]	0.9547	0.9933	0.9823	0.93	1.013	0.9393
Dlo_011603.1	Tryptophan synthase beta type 2 [Theobroma cacao]	1.122	1.019	1.066	1.041	1.043	1.066
Dlo_011644.1	hypothetical protein CISIN_1g040848mg [Citrus sinensis]	0.9973	1.114	1.048	1.052	1.011	1.047
Dlo_011666.1	PREDICTED: beta-galactosidase 17 [Citrus sinensis]	1.195	0.9273	1.08	1.04	1.029	1.069
Dlo_011670.1	hypothetical protein JCGZ_24767 [Jatropha curcas]	0.9797	1.034	0.9663	0.9577	1.038	1.057
Dlo_011677.1	PREDICTED: protein ROOT HAIR DEFECTIVE 3-like [Citrus sinensis]	0.873	1.015	1.11	0.9503	0.943	0.9093
Dlo_011684.1	PREDICTED: transformation/transcription domain-associated protein [Citrus sinensis]	1.048	1.032	0.9827	1.132	0.9123	1.103
Dlo_011691.1	hypothetical protein CICLE_v100256421mg [Citrus clementina]	0.9887	0.9567	1.019	0.994	0.9467	0.948
Dlo_011695.1	PREDICTED: dihydrolipoyllysine-residue acetyltransferase component 2 of pyruvate dehydrogenase complex, mitochondrial-like [Gossypium hirsutum]	0.9577	0.9763	0.9237	0.822	1.108	0.9507
Dlo_011706.1	PREDICTED: aminopeptidase M1-like isoform X1 [Citrus sinensis]	1.135	1.032	1.004	1.093	1.017	1.103
Dlo_011707.1	hypothetical protein CICLE_v10024696mg [Citrus clementina]	1.012	1.032	1.028	0.9093	1.11	1.017
Dlo_011709.1	PREDICTED: mannose/glucose-specific lectin-like isoform X3 [Populus euphratica]	1.151	1.565	1.231	1.482	1.176	1.089
Dlo_011721.1	PREDICTED: polyadenylate-binding protein-interacting protein 3 isoform X2 [Citrus sinensis]	1.009	1.048	1.021	1.019	1.01	1.046
Dlo_011723.1	CTC-interacting domain 3, putative isoform 1 [Theobroma cacao]	1.034	0.8353	0.977	0.854	1.026	0.9163
Dlo_011724.1	hypothetical protein CICLE_v10031253mg [Citrus clementina]	1.105	1.029	1.029	1.083	0.9967	1.074
Dlo_011728.1	PREDICTED: gibberellin-regulated protein 4-like [Gossypium hirsutum]	0.511	0.7333	0.5	0.576	0.5343	0.387
Dlo_011733.2	PREDICTED: signal recognition particle subunit SRP72 [Ziziphus jujuba]	1.031	0.9997	1.077	1.007	1.001	0.9837
Dlo_011743.1	PREDICTED: cysteine desulfurase 1, chloroplastic [Citrus sinensis]	1.089	0.992	1.077	1.009	1.036	1.029
Dlo_011756.1	hypothetical protein CICLE_v10000963mg [Citrus clementina]	1.319	0.9747	1.091	1.079	1.122	1.148
Dlo_011757.2	PREDICTED: SAL1 phosphatase-like [Citrus sinensis]	0.8687	1.059	1.011	0.8803	1.043	0.973
Dlo_011781.1	RNA helicase family protein [Populus trichocarpa]	1.259	0.973	1.035	1.059	1.092	0.8733
Dlo_011817.1	hypothetical protein CICLE_v10025271mg [Citrus clementina]	0.943	0.9917	0.9933	0.929	1.002	0.9697
Dlo_011954.1	PREDICTED: GDSL esterase/lipase APG-like [Citrus sinensis]	0.953	0.9877	1.007	0.9053	1.031	1.044
Dlo_011965.1	PREDICTED: D-3-phosphoglycerate dehydrogenase 2, chloroplastic-like [Populus euphratica]	0.6683	0.83	0.6663	0.588	0.8783	0.5343
Dlo_012013.1	PREDICTED: uncharacterized protein LOC102617902 [Citrus sinensis]	0.999	1.06	1.016	1.112	0.9193	1.052
Dlo_012030.1	hypothetical protein CICLE_v10018248mg [Citrus clementina]	1.356	1.062	0.9873	1.132	1.166	1.128
Dlo_012059.1	PREDICTED: formate--tetrahydrofolate ligase [Ziziphus jujuba]	1.042	0.9937	0.945	1.058	0.954	1.028
Dlo_012060.1	peroxidase 2 [Litchi chinensis]	1.946	1.008	1.232	2.637	0.511	1.317
Dlo_012061.1	peroxidase 2 [Litchi chinensis]	1.517	0.9917	1.087	1.411	0.9833	1.184
Dlo_012062.1	hypothetical protein CICLE_v10009534mg [Citrus clementina]	0.983	1.084	1.049	1.049	0.9887	0.9613
Dlo_012068.1	PREDICTED: serine carboxypeptidase-like 18 [Jatropha curcas]	1.374	1.245	1.329	1.423	1.121	1.222
Dlo_012073.1	PREDICTED: protein SRG1-like [Citrus sinensis]	1.704	1.215	1.029	1.954	1.156	1.215
Dlo_012088.1	PREDICTED: serine/arginine repetitive matrix protein 1 [Citrus sinensis]	0.9417	1.043	1.037	1.209	0.765	1.056
Dlo_012093.1	PREDICTED: probable beta-D-xylosidase 5 [Citrus sinensis]	1.173	1.195	1.164	1.122	1.135	1.092
Dlo_012095.1	PREDICTED: vacuolar-sorting receptor 3 [Citrus sinensis]	0.8517	1.026	0.9207	0.822	1.063	0.9243
Dlo_012101.1	RING/U-box superfamily protein isoform 1 [Theobroma cacao]	0.8633	1.144	0.963	1.029	0.962	1.073
Dlo_012102.2	hypothetical protein CICLE_v10028761mg [Citrus clementina]	1.033	1.004	0.9903	0.9883	1.025	1.015
Dlo_012121.1	PREDICTED: 60S ribosomal protein L13a-4 [Gossypium raimondii]	1.004	1.001	1.006	0.991	0.998	1.018
Dlo_012130.1	PREDICTED: deSI-like protein At4g17486 [Gossypium raimondii]	0.525	0.9497	0.668	0.6903	0.7253	0.533
Dlo_012138.1	hypothetical protein CICLE_v10019400mg [Citrus clementina]	0.9103	0.94	0.9693	0.9487	0.913	0.9117
Dlo_012139.2	PREDICTED: vesicle-associated membrane protein 722 [Ricinus communis]	0.852	1.099	0.9587	0.9693	0.978	0.993
Dlo_012148.1	hypothetical protein CICLE_v10020068mg [Citrus clementina]	1.018	1.061	1.056	0.951	1.093	0.9983
Dlo_012149.1	PREDICTED: sterol 3-beta-glucosyltransferase UGT80A2 isoform X1 [Jatropha curcas]	1.067	1.214	1.053	1.047	1.142	0.9983
Dlo_012164.1	hypothetical protein CICLE_v10020143mg [Citrus clementina]	0.95	1.048	1.041	0.9857	0.998	1.024
Dlo_012180.1	PREDICTED: linoleate 13S-lipoxygenase 2-1, chloroplastic [Citrus sinensis]	1.293	1.348	1.109	1.583	0.978	1.122
Dlo_012187.1	hypothetical protein CICLE_v10007727mg [Citrus clementina]	0.7873	1.118	0.9203	0.9513	0.9557	0.953
Dlo_012189.1	PREDICTED: succinate dehydrogenase subunit 5, mitochondrial [Citrus sinensis]	0.9953	0.9793	0.9813	1.086	0.8797	0.977
Dlo_012209.1	Signal recognition particle receptor alpha subunit family protein [Theobroma cacao]	1.04	0.998	1.04	0.933	1.082	1.031
Dlo_012216.1	PREDICTED: UDP-glucuronate 4-epimerase 6 [Citrus sinensis]	0.91	0.9003	0.9383	0.7643	1.053	0.9463
Dlo_012219.1	Serine hydroxymethyltransferase 4 isoform 1 [Theobroma cacao]	0.737	1.132	0.984	0.7773	1.102	0.968
Dlo_012220.1	hypothetical protein MANES_03G143900 [Manihot esculenta]	0.795	1.022	0.8117	0.9293	0.8963	0.873
Dlo_012231.1	PREDICTED: selenium-binding protein 2-like [Malus domestica]	1.146	0.8717	1.024	1.066	0.932	0.9677
Dlo_012237.1	PREDICTED: receptor-like kinase TMK4 [Citrus sinensis]	0.851	0.9787	0.94	0.9443	0.8947	0.8587
Dlo_012241.1	putative glucosyltransferase family protein [Populus trichocarpa]	1.155	0.998	1.097	0.956	1.137	1.075
Dlo_012248.1	PREDICTED: mitogen-activated protein kinase homolog MMK1 [Citrus sinensis]	0.9367	1.069	0.9457	0.9687	1.021	1.002
Dlo_012285.1	hypothetical protein CICLE_v10030699mg [Citrus clementina]	0.9587	1.009	1.016	0.9763	0.9847	0.9643
Dlo_012286.1	hypothetical protein CISIN_1g003157mg [Citrus sinensis]	0.938	1.014	0.9703	1.011	0.937	0.9953
Dlo_012294.1	PREDICTED: glutamate decarboxylase 5-like [Citrus sinensis]	1.442	0.8263	1.065	1.164	1.017	1.119
Dlo_012295.1	hypothetical protein CISIN_1g016043mg [Citrus sinensis]	0.6297	1.08	0.834	0.9707	0.7667	0.7023
Dlo_012303.1	hypothetical protein CICLE_v10031587mg [Citrus clementina]	1.019	1.024	1.037	0.9973	1.021	1.011
Dlo_012308.1	PREDICTED: switch-associated protein 70 isoform X2 [Citrus sinensis]	0.9903	1.14	1.112	1.158	0.9197	1.045
Dlo_012320.1	hypothetical protein MANES_07G030800 [Manihot esculenta]	0.9587	1.031	1.028	0.925	1.052	1.002
Dlo_012334.1	Aldehyde dehydrogenase family 2 member B4, mitochondrial [Gossypium arboreum]	1.307	1.058	1.116	0.9663	1.288	1.103
Dlo_012349.1	Protease Do-like 9 [Triticum urartu]	0.8893	1.038	0.9353	1.019	0.9037	1.03
Dlo_012352.1	hypothetical protein CISIN_1g009582mg [Citrus sinensis]	1.195	1.107	1.055	1.262	0.9437	1.054
Dlo_012354.1	PREDICTED: LIM domain-containing protein WLIM1-like [Gossypium hirsutum]	0.9193	0.9587	0.9933	0.9317	0.954	0.9763
Dlo_012372.1	PREDICTED: betaine aldehyde dehydrogenase 1, chloroplastic [Eucalyptus grandis]	0.965	0.9633	0.982	1.044	0.8803	0.9833
Dlo_012373.1	ADP-glucose pyrophosphorylase family protein [Populus trichocarpa]	0.9737	1.091	1.031	0.9663	1.07	1.074
Dlo_012376.1	PREDICTED: anaphase-promoting complex subunit 8-like [Citrus sinensis]	1.239	0.955	1.075	1.27	0.8583	1.051
Dlo_012377.1	hypothetical protein CISIN_1g019677mg [Citrus sinensis]	1.031	1.064	0.9843	1.086	0.9673	1.005
Dlo_012381.1	hypothetical protein CICLE_v10000629mg [Citrus clementina]	1.213	1.188	0.9723	1.29	0.9887	1.104
Dlo_012390.1	PREDICTED: transportin-3 isoform X1 [Citrus sinensis]	0.9997	1.002	0.9903	1.003	0.983	0.9863
Dlo_012402.1	hypothetical protein CISIN_1g027585mg [Citrus sinensis]	1.161	1.011	1.092	0.9707	1.143	1.104
Dlo_012422.1	PREDICTED: ATPase 11, plasma membrane-type [Jatropha curcas]	0.9277	1.1	0.982	0.96	1.046	1.015
Dlo_012445.1	hypersensitive-induced response protein [Carica papaya]	1.1	1.174	1.196	1.152	1.034	1.091
Dlo_012454.1	PREDICTED: delta-1-pyrroline-5-carboxylate dehydrogenase 12A1, mitochondrial isoform X2 [Citrus sinensis]	1.199	0.9593	0.9577	0.9673	1.132	1.095
Dlo_012456.1	uncharacterized protein LOC100499698 [Glycine max]	0.974	0.955	1.014	0.958	0.967	0.8873
Dlo_012458.1	hypothetical protein CISIN_1g008271mg [Citrus sinensis]	0.796	0.947	0.843	0.8243	0.9367	0.8047
Dlo_012471.1	Ribosomal protein S4 [Theobroma cacao]	0.86	1.009	0.9083	0.8817	0.9973	0.8847
Dlo_012482.2	hypothetical protein CICLE_v10019341mg [Citrus clementina]	0.92	1.077	1.002	0.956	1.027	0.955
Dlo_012487.1	PREDICTED: 60S ribosomal protein L34 [Jatropha curcas]	0.6583	0.9277	0.6797	0.8253	0.788	0.7023
Dlo_012489.2	Kinase protein with tetratricopeptide repeat domain isoform 1 [Theobroma cacao]	1.111	1.123	1.038	1.279	0.8757	1.098
Dlo_012492.1	glutathione peroxidase [Populus euphratica]	1.144	1.091	1.128	1.28	0.875	1.016
Dlo_012493.1	PREDICTED: probable phospholipid hydroperoxide glutathione peroxidase [Ziziphus jujuba]	1.177	1.014	1.03	1.066	1.061	1.054
Dlo_012497.1	Glutathione S-transferase T1 -like protein [Gossypium arboreum]	0.9693	1.008	0.9887	1.043	0.9253	0.9873
Dlo_012519.2	beta tubulin [Panax notoginseng]	0.863	0.9887	0.9607	0.9243	0.9387	0.932
Dlo_012520.1	gamma-glutamylcysteine synthetase [Dimocarpus longan]	1.076	1.007	1.012	0.8437	1.203	1.022
Dlo_012523.1	PREDICTED: uncharacterized protein LOC102610276 [Citrus sinensis]	1.305	0.9563	1.1	1.051	1.126	1.149
Dlo_012529.1	hypothetical protein CICLE_v10019676mg [Citrus clementina]	0.863	0.9217	0.9093	0.8497	0.943	0.8427
Dlo_012534.1	aquaporin PIP1 [Dimocarpus longan]	1.214	1.099	1.085	1.15	1.064	1.201
Dlo_012536.1	PREDICTED: cytochrome P450 86A22 [Citrus sinensis]	0.7013	1.003	0.7403	0.8233	0.9087	0.8053
Dlo_012539.2	PREDICTED: puromycin-sensitive aminopeptidase-like isoform X1 [Populus euphratica]	0.8937	1.075	1.032	0.9823	0.9797	0.9893
Dlo_012543.1	phenylalanine ammonia lyase [Mangifera indica]	0.5877	1.099	0.8133	0.8227	0.8853	0.8007
Dlo_012554.1	hypothetical protein CICLE_v10032618mg [Citrus clementina]	0.9977	0.9773	0.9627	0.8853	1.081	0.991
Dlo_012562.1	hypothetical protein CISIN_1g015096mg [Citrus sinensis]	1.126	0.9827	0.9883	1.063	0.9983	1.024
Dlo_012569.1	Uncharacterized protein TCM_026764 [Theobroma cacao]	1.176	1.151	1.216	1.069	1.151	1.096
Dlo_012586.1	hypothetical protein CICLE_v10015755mg [Citrus clementina]	1.11	0.9883	1.087	0.9707	1.084	0.937
Dlo_012644.1	PREDICTED: hexokinase-1-like [Citrus sinensis]	0.8923	0.9507	0.9317	0.8993	0.9543	0.8573
Dlo_012746.1	PREDICTED: protein-tyrosine-phosphatase PTP1 [Citrus sinensis]	0.9827	0.9993	0.981	0.95	1.022	1.001
Dlo_012761.1	PREDICTED: ATP synthase subunit delta, chloroplastic [Citrus sinensis]	1.297	0.9913	1.08	1.118	1.08	1.146
Dlo_012762.1	PREDICTED: uncharacterized protein LOC103447017 [Malus domestica]	1.017	1.107	1.011	1.133	0.9363	1.006
Dlo_012770.1	PREDICTED: exocyst complex component SEC6 [Vitis vinifera]	1.03	1.107	1.043	0.999	1.082	1.072
Dlo_012772.1	PREDICTED: LOW QUALITY PROTEIN: laccase-14 [Ricinus communis]	0.8597	1.341	1.002	1.161	0.9733	1.037
Dlo_012807.1	sesquiterpene synthase [Toona sinensis]	0.9313	1.113	0.942	1.071	0.9487	0.9593
Dlo_012822.1	hypothetical protein CISIN_1g006189mg [Citrus sinensis]	0.9547	0.975	0.9723	0.85	1.076	0.9693
Dlo_012836.1	Kelch repeat-containing protein [Dimocarpus longan]	1.102	0.938	0.9137	0.9647	1.052	1.056
Dlo_012842.1	hypothetical protein POPTR_0014s16530g [Populus trichocarpa]	1.419	0.8793	1.112	1.23	0.9743	1.085
Dlo_012846.1	PREDICTED: glucose-6-phosphate 1-dehydrogenase, chloroplastic-like [Citrus sinensis]	1.094	0.917	0.984	1.061	0.9323	0.9823
Dlo_012863.1	PREDICTED: vacuolar protein-sorting-associated protein 11 homolog [Populus euphratica]	1.079	0.917	0.9953	0.9777	1.004	1.011
Dlo_012865.1	hypothetical protein CICLE_v10014054mg [Citrus clementina]	0.9933	1.053	0.916	0.9557	1.065	1.066
Dlo_012867.1	chloroplast chlorophyll A/B binding protein [Dimocarpus longan]	1.589	0.9027	1.285	1.271	1.097	1.248
Dlo_012870.1	hypothetical protein CICLE_v10014316mg [Citrus clementina]	0.8283	0.8717	0.769	0.81	0.9157	0.719
Dlo_012878.1	hypothetical protein CICLE_v10015049mg [Citrus clementina]	1.102	1.076	1.031	1.075	1.044	1.067
Dlo_012929.1	PREDICTED: probable ADP-ribosylation factor GTPase-activating protein AGD5 [Ziziphus jujuba]	0.7573	1.105	1.016	0.97	0.9027	0.8963
Dlo_012959.1	PREDICTED: uncharacterized protein LOC101503342 isoform X2 [Cicer arietinum]	0.6357	0.8	0.6683	0.477	0.8997	0.5243
Dlo_012963.1	hypothetical protein CISIN_1g030077mg [Citrus sinensis]	0.9933	0.8537	0.9197	0.897	0.96	0.8963
Dlo_012964.1	PREDICTED: repetitive proline-rich cell wall protein 1 isoform X1 [Jatropha curcas]	1.31	0.8567	1.066	1.034	1.075	1.005
Dlo_012967.1	Putative Holliday junction resolvase [Cajanus cajan]	1.066	1.059	1.145	1.02	1.05	0.9463
Dlo_012987.1	PREDICTED: WEB family protein At2g38370 isoform X1 [Citrus sinensis]	0.8613	0.9717	0.916	0.808	1.036	0.8807
Dlo_013000.1	hypothetical protein CICLE_v10011044mg [Citrus clementina]	1.134	0.8913	0.9527	0.9993	1.004	1.033
Dlo_013012.1	lipid transfer protein [Dimocarpus longan]	1.263	1.004	1.051	0.9663	1.214	1.097
Dlo_013014.1	lipid transfer protein [Dimocarpus longan]	1.38	1.232	1.028	0.8317	1.704	1.306
Dlo_013015.1	PREDICTED: non-specific lipid-transfer protein-like [Gossypium hirsutum]	2.059	0.771	0.992	1.451	1.454	1.25
Dlo_013016.1	hypothetical protein PRUPE_ppa013428mg [Prunus persica]	0.7063	0.9947	0.8687	0.8013	0.925	0.782
Dlo_013033.1	PREDICTED: alanine--glyoxylate aminotransferase 2 homolog 3, mitochondrial [Ricinus communis]	0.8923	0.75	0.767	0.8747	0.7787	0.6963
Dlo_013035.1	hypothetical protein CICLE_v10010918mg [Citrus clementina]	1.035	0.9613	1.001	1.002	0.98	1.06
Dlo_013039.1	hypothetical protein CISIN_1g023131mg [Citrus sinensis]	0.683	0.952	0.816	0.6833	0.9677	0.721
Dlo_013047.1	hypothetical protein CICLE_v10010899mg [Citrus clementina]	1.068	0.9873	1.067	1.055	0.9733	1.09
Dlo_013061.1	hypothetical protein CISIN_1g014036mg [Citrus sinensis]	1.073	0.878	0.967	0.989	0.9583	1.056
Dlo_013065.1	PREDICTED: macrophage migration inhibitory factor homolog isoform X1 [Musa acuminata subsp. malaccensis]	1.099	1.004	1.021	1.029	1.029	1.036
Dlo_013068.1	hypothetical protein CICLE_v10011081mg [Citrus clementina]	1.018	1.032	0.992	1.046	0.976	1.067
Dlo_013077.1	PREDICTED: ferritin-1, chloroplastic-like isoform X3 [Cicer arietinum]	1.633	0.751	1.083	1.271	0.9993	1.142
Dlo_013079.1	hypothetical protein JCGZ_17463 [Jatropha curcas]	0.85	1.047	0.955	1.158	0.743	0.856
Dlo_013082.1	hypothetical protein CISIN_1g041094mg [Citrus sinensis]	1.069	0.953	1.024	1.04	0.9603	0.989
Dlo_013087.2	hypothetical protein CICLE_v10010950mg [Citrus clementina]	1	1.011	1.059	0.9997	0.9937	1.032
Dlo_013095.1	hypothetical protein CICLE_v10011045mg [Citrus clementina]	0.876	0.871	0.861	0.805	0.9597	0.7907
Dlo_013115.1	hypothetical protein CICLE_v10011317mg [Citrus clementina]	0.8727	1.033	0.9827	0.9557	0.9517	0.9333
Dlo_013123.1	hypothetical protein CISIN_1g016183mg [Citrus sinensis]	0.9307	0.938	0.9217	0.956	0.9227	0.936
Dlo_013125.1	hypothetical protein CICLE_v10012248mg [Citrus clementina]	0.9697	0.9753	0.992	0.9387	1.001	0.984
Dlo_013128.1	hypothetical protein CISIN_1g017282mg [Citrus sinensis]	0.9623	1.081	1.007	0.9817	1.037	0.9973
Dlo_013136.1	hypothetical protein CICLE_v10031211mg [Citrus clementina]	1.173	1.01	1.008	1.026	1.095	1.025
Dlo_013147.1	hypothetical protein CICLE_v10031993mg [Citrus clementina]	0.934	1.016	1.016	0.8363	1.11	0.993
Dlo_013153.1	hypothetical protein CISIN_1g010941mg [Citrus sinensis]	1.179	0.9893	1.006	0.956	1.155	1.066
Dlo_013154.2	PREDICTED: ferritin-3, chloroplastic [Citrus sinensis]	1.67	0.7603	1.059	1.081	1.228	1.138
Dlo_013156.1	PREDICTED: LOW QUALITY PROTEIN: cytosolic endo-beta-N-acetylglucosaminidase 1-like [Citrus sinensis]	1.41	1.22	1.201	1.226	1.321	0.7547
Dlo_013166.1	hypothetical protein CISIN_1g008066mg [Citrus sinensis]	0.736	1.103	0.9683	0.859	0.9887	0.888
Dlo_013168.1	hypothetical protein CICLE_v10032726mg [Citrus clementina]	0.711	1.044	0.823	0.92	0.8567	0.8353
Dlo_013178.1	PREDICTED: peroxiredoxin-2E, chloroplastic [Citrus sinensis]	1.221	0.9373	1.175	0.9807	1.119	1.014
Dlo_013180.1	PREDICTED: enolase [Citrus sinensis]	0.9473	0.891	0.998	0.8877	0.9593	0.9297
Dlo_013252.2	hypothetical protein CISIN_1g024760mg [Citrus sinensis]	0.937	0.9997	0.9913	0.9577	0.9743	0.9403
Dlo_013254.1	PREDICTED: 6-phosphogluconate dehydrogenase, decarboxylating 3 [Ziziphus jujuba]	0.8873	1.137	0.9833	0.898	1.105	1.026
Dlo_013276.1	hypothetical protein CICLE_v10014772mg [Citrus clementina]	1.023	1.143	1.062	1.063	1.045	1.003
Dlo_013292.1	PREDICTED: uncharacterized protein LOC105769451 [Gossypium raimondii]	0.991	1.066	0.993	0.972	1.057	1.074
Dlo_013296.1	Peptidylprolyl isomerase domain and WD repeat-containing 1 [Gossypium arboreum]	1.012	0.9847	1.063	1.05	0.9323	1.096
Dlo_013299.2	PREDICTED: alcohol dehydrogenase 1 [Ricinus communis]	0.708	0.699	0.608	0.6363	0.679	0.4277
Dlo_013323.1	hypothetical protein CICLE_v10011373mg [Citrus clementina]	1.024	1.063	1.038	0.9977	1.051	1.017
Dlo_013326.1	PREDICTED: pre-mRNA-splicing factor ISY1 homolog [Cucumis melo]	0.9977	1.044	1.103	1.005	1.013	0.986
Dlo_013328.1	PREDICTED: protein transport protein Sec61 subunit beta-like [Arachis duranensis]	0.841	0.9813	0.9387	0.844	0.984	0.853
Dlo_013347.1	PREDICTED: uncharacterized protein LOC101305114 [Fragaria vesca subsp. vesca]	1.089	1.123	1.09	1.154	0.9873	1.102
Dlo_013405.1	hypothetical protein CICLE_v10009769mg [Citrus clementina]	1.257	0.995	1.283	1.135	1.035	1.055
Dlo_013408.1	hypothetical protein CICLE_v10007777mg [Citrus clementina]	1.013	1.059	0.9133	0.9787	1.061	1.064
Dlo_013416.1	hypothetical protein CICLE_v10009699mg [Citrus clementina]	0.9017	1.045	0.9863	0.8667	1.075	0.9297
Dlo_013446.1	hypothetical protein CICLE_v10002981mg [Citrus clementina]	0.849	1.126	1.018	0.9673	0.999	1.008
Dlo_013454.1	PREDICTED: uncharacterized protein LOC102611744 [Citrus sinensis]	1.121	1.008	1.021	1.047	1.029	1.062
Dlo_013461.3	PREDICTED: ATP synthase subunit beta, chloroplastic-like [Gossypium hirsutum]	1.296	0.9483	1.057	1.083	1.081	1.1
Dlo_013485.1	Ran3A-1 [Dimocarpus longan]	0.8747	1.007	1.032	0.943	0.9443	0.956
Dlo_013486.1	hypothetical protein CICLE_v10008711mg [Citrus clementina]	0.9187	0.919	0.9387	1.018	0.829	0.913
Dlo_013506.1	hypothetical protein CICLE_v10007390mg [Citrus clementina]	0.987	1.067	1.004	1.106	0.9207	0.9857
Dlo_013580.1	hypothetical protein CISIN_1g019332mg [Citrus sinensis]	1.43	1.048	1.138	1.331	1.023	1.203
Dlo_013592.1	RUB1 conjugating enzyme 1 isoform 1 [Theobroma cacao]	0.9943	0.9637	1.006	0.987	0.9653	0.9197
Dlo_013594.1	hypothetical protein CICLE_v10028484mg [Citrus clementina]	1.004	1.009	1.008	1.015	0.9803	1.052
Dlo_013596.1	hypothetical protein CICLE_v10029521mg [Citrus clementina]	1.016	0.982	1.055	0.9667	1.017	1
Dlo_013604.1	hypothetical protein CICLE_v10027868mg [Citrus clementina]	0.979	1.004	0.961	1.003	0.97	0.963
Dlo_013609.1	hypothetical protein CICLE_v10028384mg [Citrus clementina]	0.9143	0.9987	0.8593	0.9497	0.963	0.9453
Dlo_013626.1	hypothetical protein CICLE_v10027967mg [Citrus clementina]	0.9167	0.9763	0.92	0.89	1.006	0.9197
Dlo_013651.1	PREDICTED: 60S acidic ribosomal protein P2-like [Nelumbo nucifera]	0.9027	0.8227	0.851	1.025	0.72	0.8073
Dlo_013684.1	hypothetical protein CICLE_v10007563mg [Citrus clementina]	1.06	1.051	1.034	0.974	1.089	1.057
Dlo_013695.1	PREDICTED: kinesin-like protein NACK2 [Citrus sinensis]	1.067	1.043	1.079	1.012	1.05	1.042
Dlo_013696.1	sucrose synthase [Dimocarpus longan]	0.6637	0.994	0.7747	0.7897	0.8737	0.9057
Dlo_013706.1	PREDICTED: peroxiredoxin Q, chloroplastic [Populus euphratica]	1.368	0.9973	1.112	1.407	0.8483	1.093
Dlo_013712.1	Fatty acid biosynthesis 1 isoform 1 [Theobroma cacao]	0.9777	0.977	0.9873	0.9937	0.9567	0.9693
Dlo_013743.1	PREDICTED: 3-oxoacyl-[acyl-carrier-protein] reductase 4 [Citrus sinensis]	0.8867	0.9613	0.9047	0.9343	0.924	0.9263
Dlo_013748.1	PREDICTED: glyceraldehyde-3-phosphate dehydrogenase, cytosolic [Jatropha curcas]	0.9393	1.057	0.98	0.995	0.987	0.995
Dlo_013761.2	PREDICTED: rhodanese-like/PpiC domain-containing protein 12 [Nicotiana tomentosiformis]	1.093	1.028	1.021	0.949	1.119	1.019
Dlo_013764.1	PREDICTED: ABC transporter C family member 10-like [Citrus sinensis]	0.982	1.045	1.005	0.9923	1.013	1.015
Dlo_013769.1	PREDICTED: 6-phosphogluconate dehydrogenase, decarboxylating 1, chloroplastic isoform X1 [Citrus sinensis]	0.8613	0.9363	0.917	1.036	0.768	0.8977
Dlo_013791.1	hypothetical protein CICLE_v10018953mg [Citrus clementina]	0.9357	1.055	1.035	0.992	0.986	0.9897
Dlo_013794.1	PREDICTED: reticulon-like protein B1 [Ricinus communis]	1.069	1.107	1.119	1.139	0.9783	1.08
Dlo_013795.1	PREDICTED: uncharacterized protein LOC8287454 [Ricinus communis]	0.934	0.9723	0.9107	0.9013	1.007	0.9927
Dlo_013816.1	PREDICTED: aldehyde dehydrogenase family 7 member B4 [Cucumis sativus]	1.275	0.9307	1.02	1.024	1.111	1.073
Dlo_013827.1	hypothetical protein CISIN_1g027985mg [Citrus sinensis]	0.9017	1.012	0.925	0.954	0.9597	0.96
Dlo_013828.1	hypothetical protein CICLE_v10012751mg [Citrus clementina]	0.9217	1.086	1.014	0.9947	0.9963	0.953
Dlo_013833.1	hypothetical protein CICLE_v10011061mg [Citrus clementina]	1.035	0.9877	1.008	0.9797	1.022	1.041
Dlo_013837.1	hypothetical protein CICLE_v10012590mg [Citrus clementina]	1.864	0.6203	1.139	1.86	0.4993	1.222
Dlo_013842.1	hypothetical protein CICLE_v10012590mg [Citrus clementina]	0.9967	1.297	1.035	1.281	0.9207	1.065
Dlo_013854.1	hypothetical protein CISIN_1g003056mg [Citrus sinensis]	0.9227	1.031	1.049	0.9767	0.973	0.9823
Dlo_013858.1	PREDICTED: MAR-binding filament-like protein 1-1 isoform X1 [Citrus sinensis]	0.996	0.89	0.953	0.9353	0.9567	0.8873
Dlo_013865.1	hypothetical protein CISIN_1g002496mg [Citrus sinensis]	0.8517	1.048	0.9727	0.965	0.938	0.8903
Dlo_013886.1	PREDICTED: carbamoyl-phosphate synthase small chain, chloroplastic-like isoform X2 [Gossypium raimondii]	0.9357	0.9513	0.9303	0.9027	0.9897	0.9777
Dlo_013887.2	actin-7 [Ziziphus jujuba]	0.8627	1.006	0.9677	1.057	0.822	0.9097
Dlo_013909.1	PREDICTED: NADH dehydrogenase [ubiquinone] 1 alpha subcomplex subunit 9, mitochondrial [Nelumbo nucifera]	1.08	1.115	1.003	1.191	0.938	1.082
Dlo_013914.2	PREDICTED: ubiquitin carboxyl-terminal hydrolase 26 isoform X1 [Citrus sinensis]	1.168	0.936	1.04	1.129	0.9297	1.066
Dlo_013919.1	hypothetical protein Csa_5G139080 [Cucumis sativus]	0.907	1.002	0.8917	0.8983	1.012	0.9727
Dlo_013934.1	PREDICTED: stomatin-like protein 2, mitochondrial [Citrus sinensis]	0.9127	0.9683	0.9893	0.9173	0.9693	0.9707
Dlo_013944.1	PREDICTED: prohibitin-3, mitochondrial-like, partial [Citrus sinensis]	0.999	0.976	1.004	0.9747	0.9917	0.9647
Dlo_013949.1	hypothetical protein CICLE_v10007806mg [Citrus clementina]	1.261	0.877	1.018	1.095	0.987	0.9997
Dlo_013950.1	PREDICTED: alpha-aminoadipic semialdehyde synthase isoform X1 [Citrus sinensis]	1.413	0.8723	1.044	1.019	1.173	1.062
Dlo_013989.1	hypothetical protein MANES_14G108900 [Manihot esculenta]	0.7687	1.116	1.013	0.944	0.947	0.9253
Dlo_014008.1	PREDICTED: ALG-2 interacting protein X [Citrus sinensis]	0.9797	1.098	1.022	1.145	0.8987	0.9553
Dlo_014011.1	mitochondrial F1-ATPase beta subunit [Dimocarpus longan]	1.028	1.019	1.032	1.049	0.972	1.066
Dlo_014024.1	hypothetical protein CICLE_v10014411mg [Citrus clementina]	1.183	1.05	1.063	1.143	1.01	1.022
Dlo_014037.1	hypothetical protein CICLE_v10014584mg [Citrus clementina]	0.5597	0.991	0.7427	0.9563	0.608	0.7227
Dlo_014040.1	PREDICTED: nicotinate-nucleotide pyrophosphorylase [carboxylating], chloroplastic isoform X3 [Ricinus communis]	1.084	1.045	1.063	1.158	0.9177	1.074
Dlo_014051.1	hypothetical protein CICLE_v10026719mg [Citrus clementina]	1.077	0.9607	0.946	0.977	1.037	1.019
Dlo_014060.1	hypothetical protein CICLE_v10016098mg [Citrus clementina]	1.048	0.9187	0.961	0.9323	1.028	1.071
Dlo_014061.2	PREDICTED: diacylglycerol kinase 5-like [Nicotiana tomentosiformis]	0.8957	1.085	0.9977	0.863	1.108	0.963
Dlo_014064.1	hypothetical protein CICLE_v10015168mg [Citrus clementina]	1.426	0.8963	1.056	1.058	1.16	1.04
Dlo_014074.1	hypothetical protein CISIN_1g024461mg [Citrus sinensis]	0.9317	1.035	1.027	1.056	0.9043	0.9277
Dlo_014084.1	hypothetical protein POPTR_0003s14190g [Populus trichocarpa]	0.96	0.9983	0.9593	0.982	0.9707	0.9967
Dlo_014099.1	PREDICTED: D-3-phosphoglycerate dehydrogenase 3, chloroplastic-like [Citrus sinensis]	0.8943	0.9577	0.9683	0.898	0.966	0.928
Dlo_014138.1	hypothetical protein CICLE_v10020083mg [Citrus clementina]	0.7277	1.078	0.8867	0.8517	0.96	0.8663
Dlo_014140.1	PREDICTED: vacuolar protein sorting-associated protein 26A [Jatropha curcas]	1.01	1.059	1.042	1.148	0.8903	1.007
Dlo_014144.1	Cytochrome b5 isoform 1 [Morus notabilis]	0.9577	0.953	0.9747	0.913	0.9983	0.9607
Dlo_014146.1	hypothetical protein CICLE_v10021162mg [Citrus clementina]	1.348	1.013	1.079	1.176	1.077	1.098
Dlo_014168.1	hypothetical protein CISIN_1g009056mg [Citrus sinensis]	0.95	0.9523	1.011	1.104	0.7997	0.8627
Dlo_014179.1	manganese superoxide dismutase [Litchi chinensis]	1.328	0.881	0.984	1.085	1.052	1.212
Dlo_014193.1	hypothetical protein CICLE_v10018538mg [Citrus clementina]	0.99	1.128	1.046	1.024	1.043	1.07
Dlo_014197.1	hypothetical protein B456_008G146000 [Gossypium raimondii]	0.8317	1.03	0.9017	0.8997	0.9723	0.937
Dlo_014198.1	hypothetical protein SOVF_051460 [Spinacia oleracea]	1.134	1.115	1.08	1.237	0.931	1.091
Dlo_014205.1	PREDICTED: uncharacterized protein LOC105642512 [Jatropha curcas]	1.242	0.9793	1.152	1.203	0.9437	1.034
Dlo_014210.1	NADH-ubiquinone oxidoreductase-related [Theobroma cacao]	1.062	1.067	0.947	1.218	0.8573	1.024
Dlo_014213.4	hypothetical protein F383_08632 [Gossypium arboreum]	1.029	1.15	1.081	1.064	1.055	1.04
Dlo_014239.2	hypothetical protein CISIN_1g002027mg [Citrus sinensis]	1.244	1.056	0.9327	1.177	1.028	1.142
Dlo_014258.1	hypothetical protein PRUPE_ppa012021mg [Prunus persica]	0.9177	0.927	0.8707	0.8427	1.012	0.998
Dlo_014259.1	hypothetical protein CICLE_v10014503mg [Citrus clementina]	1.218	0.997	1.077	1.212	0.9327	1.063
Dlo_014283.1	LETM1 and EF-hand domain-containing protein 1 isoform 1 [Theobroma cacao]	1.112	1.161	1.058	0.9903	1.195	1.04
Dlo_014293.1	hypothetical protein CICLE_v10021062mg [Citrus clementina]	1.125	1.173	1.08	1.054	1.15	1.093
Dlo_014303.1	PREDICTED: 40S ribosomal protein S15a-5-like [Citrus sinensis]	0.9393	0.989	0.973	0.8763	1.048	0.9853
Dlo_014304.1	PREDICTED: COP9 signalosome complex subunit 7 isoform X1 [Jatropha curcas]	0.978	0.9593	0.979	0.8917	1.041	0.957
Dlo_014313.2	hypothetical protein CISIN_1g001359mg [Citrus sinensis]	1.184	0.89	0.8923	1.022	1.019	1.011
Dlo_014314.1	Hyaluronan / mRNA binding family isoform 1 [Theobroma cacao]	0.8843	1.014	0.9827	1.179	0.723	0.9473
Dlo_014315.1	PREDICTED: ras-related protein RABD2a [Citrus sinensis]	1.066	0.9623	1.006	1.028	0.9787	0.9307
Dlo_014319.2	hypothetical protein CICLE_v10022690mg [Citrus clementina]	1.068	1.032	1.034	1.097	0.9587	1.005
Dlo_014322.1	PREDICTED: nucleoside diphosphate kinase B-like [Gossypium hirsutum]	1.049	1.003	1.082	0.9567	1.068	1.006
Dlo_014339.1	hypothetical protein CICLE_v10018944mg [Citrus clementina]	1.118	0.94	1.089	0.9517	1.079	1.006
Dlo_014353.1	Small GTPase superfamily, ARF/SAR type [Cynara cardunculus var. scolymus]	0.781	1.05	0.9397	1.01	0.8307	0.8977
Dlo_014408.1	Elongation factor G [Morus notabilis]	0.7647	0.8927	0.7767	0.6043	1.059	0.7227
Dlo_014411.1	structural constituent of nuclear pore, putative [Ricinus communis]	1.086	0.9923	1.039	1.057	0.987	1.043
Dlo_014417.1	hypothetical protein CICLE_v10020330mg [Citrus clementina]	0.908	0.995	0.953	0.957	0.9473	0.9833
Dlo_014422.1	PREDICTED: uncharacterized protein LOC105120755 [Populus euphratica]	0.959	1.164	0.9477	1.072	0.997	1.049
Dlo_014441.1	PREDICTED: cysteine proteinase inhibitor-like [Gossypium raimondii]	1.346	0.891	1.105	1.097	1.06	1.039
Dlo_014451.1	PREDICTED: THO complex subunit 2 [Citrus sinensis]	1.12	1.027	1.058	1.238	0.8513	1.152
Dlo_014457.2	RNA-binding family protein isoform 1 [Theobroma cacao]	0.8443	0.906	0.839	1.032	0.7407	0.8393
Dlo_014460.1	PREDICTED: non-functional NADPH-dependent codeinone reductase 2 [Citrus sinensis]	1.186	0.977	0.999	1.323	0.78	0.9907
Dlo_014461.1	hypothetical protein CICLE_v10015923mg [Citrus clementina]	1.07	0.9127	1.003	0.9727	1	0.9823
Dlo_014474.1	hypothetical protein CICLE_v10031672mg [Citrus clementina]	1.114	0.9673	1.034	0.9923	1.053	1.046
Dlo_014479.2	hypothetical protein CISIN_1g012517mg [Citrus sinensis]	1.045	0.9703	0.996	0.9037	1.093	1.056
Dlo_014492.1	PREDICTED: zinc finger CCCH domain-containing protein 17 [Citrus sinensis]	1.081	1.018	1.029	1.042	1.013	0.9907
Dlo_014494.1	hypothetical protein CICLE_v10014251mg [Citrus clementina]	1.305	1.053	1.028	1.094	1.155	1.085
Dlo_014502.1	PREDICTED: RNA-dependent RNA polymerase 1 isoform X1 [Citrus sinensis]	1.169	1.144	1.028	1.292	0.9217	1.115
Dlo_014503.1	hypothetical protein CICLE_v10015633mg [Citrus clementina]	1.022	0.9353	1.009	0.9563	0.996	0.9507
Dlo_014510.1	hypothetical protein CICLE_v10014606mg [Citrus clementina]	0.9213	1.033	1.148	0.9913	0.9587	0.982
Dlo_014511.1	hypothetical protein CISIN_1g007087mg [Citrus sinensis]	0.8897	0.994	0.8633	0.9013	0.9873	0.971
Dlo_014518.1	hypothetical protein CICLE_v10014036mg [Citrus clementina]	1.041	1.012	1.015	0.9637	1.062	1.019
Dlo_014519.1	hypothetical protein CICLE_v10014409mg [Citrus clementina]	1.047	1.145	1.083	1.157	0.97	1.147
Dlo_014545.1	PREDICTED: 1-aminocyclopropane-1-carboxylate oxidase homolog 4-like [Citrus sinensis]	1.388	1.09	1.218	1.284	1.07	1.254
Dlo_014547.1	hypothetical protein CICLE_v10017021mg [Citrus clementina]	0.7543	1.048	0.9337	0.9053	0.9033	0.8803
Dlo_014550.2	hypothetical protein CICLE_v10016732mg [Citrus clementina]	1.337	1.021	1.13	1.171	1.08	1.063
Dlo_014586.1	PREDICTED: germin-like protein subfamily 1 member 14 [Gossypium raimondii]	1.227	1.151	1.108	1.418	0.8507	1.165
Dlo_014598.1	GDSL esterase/lipase [Morus notabilis]	0.89	1.122	0.9883	0.9693	1.025	1.018
Dlo_014600.1	hypothetical protein CICLE_v10007513mg [Citrus clementina]	0.838	1.044	0.9303	0.981	0.9063	0.8933
Dlo_014627.1	PREDICTED: protein NRT1/ PTR FAMILY 8.3-like [Citrus sinensis]	0.896	1.231	1.037	1.241	0.8323	1.029
Dlo_014635.1	hypothetical protein CICLE_v10017019mg [Citrus clementina]	1.03	0.844	0.8987	0.7707	1.112	0.9437
Dlo_014649.1	PREDICTED: alpha-galactosidase-like [Nelumbo nucifera]	1.527	0.9647	1.21	1.518	0.849	1.149
Dlo_014650.1	PREDICTED: pyruvate kinase, cytosolic isozyme [Jatropha curcas]	0.9247	0.9057	0.848	0.8937	0.946	0.9843
Dlo_014656.1	hypothetical protein CICLE_v10015886mg [Citrus clementina]	1.265	0.9923	1.049	1.109	1.065	1.094
Dlo_014657.1	Zinc ion binding, putative isoform 1 [Theobroma cacao]	1.108	1.03	1.068	0.9147	1.167	1.097
Dlo_014674.1	PREDICTED: uncharacterized protein LOC102617116 isoform X2 [Citrus sinensis]	1.217	1.044	1.193	0.9373	1.239	1.072
Dlo_014675.1	hypothetical protein CISIN_1g029900mg [Citrus sinensis]	0.9257	0.8257	0.8157	0.9557	0.82	0.7987
Dlo_014686.1	hypothetical protein CISIN_1g006214mg [Citrus sinensis]	0.8113	0.939	0.8653	0.8957	0.877	0.855
Dlo_014688.1	Uncharacterized protein isoform 1 [Theobroma cacao]	0.92	1.008	0.9793	0.9807	0.9433	0.9393
Dlo_014710.1	PREDICTED: plant UBX domain-containing protein 2 [Citrus sinensis]	1.009	1.123	1.111	1.06	1.018	1.07
Dlo_014713.1	PREDICTED: cysteine-rich repeat secretory protein 12 [Citrus sinensis]	1.339	1.132	1.147	1.162	1.18	1.136
Dlo_014731.1	hypothetical protein GLYMA_01G231900 [Glycine max]	0.998	0.954	1.055	1.029	0.919	0.9783
Dlo_014741.1	chalcone synthase [Litchi chinensis]	0.6747	1.032	0.944	0.7103	1.025	0.7477
Dlo_014775.1	PREDICTED: glycine-rich RNA-binding protein GRP2A [Vitis vinifera]	0.8037	1	0.9617	0.833	0.9763	0.874
Dlo_014778.1	hypothetical protein CISIN_1g028148mg [Citrus sinensis]	0.711	0.7687	0.7227	0.771	0.6563	0.547
Dlo_014779.1	hypothetical protein CICLE_v10018562mg [Citrus clementina]	0.9033	1.027	0.98	1.141	0.7853	0.9577
Dlo_014783.1	PREDICTED: flowering locus K homology domain isoform X1 [Citrus sinensis]	1.032	0.9843	0.8867	0.9847	1.013	1.008
Dlo_014798.1	SSXT family protein isoform 1 [Theobroma cacao]	0.951	0.909	0.9773	0.9017	0.9673	0.8773
Dlo_014806.1	PREDICTED: AT-hook motif nuclear-localized protein 14 [Citrus sinensis]	1	0.977	1.011	0.9783	0.9897	1.044
Dlo_014812.1	PREDICTED: peptidyl-prolyl cis-trans isomerase CYP19-3 [Ziziphus jujuba]	1.04	0.9367	0.9727	0.989	0.9787	0.9793
Dlo_014816.1	PREDICTED: rubisco accumulation factor 1, chloroplastic [Citrus sinensis]	0.99	0.8803	0.9377	0.8853	0.9947	0.878
Dlo_014828.1	PREDICTED: uncharacterized protein LOC102612297 [Citrus sinensis]	1.028	0.9847	1.012	1.088	0.907	0.9997
Dlo_014830.1	hypothetical protein CICLE_v10018691mg [Citrus clementina]	0.9863	1.013	1.005	0.9937	0.9907	0.9747
Dlo_014831.1	PREDICTED: probable low-specificity L-threonine aldolase 1 isoform X1 [Prunus mume]	1.075	0.9057	1.037	1.042	0.929	1.005
Dlo_014850.3	General regulatory factor 12, IOTA isoform 3 [Theobroma cacao]	1.069	1.058	1.044	1.007	1.066	0.9387
Dlo_014858.1	PREDICTED: calmodulin-related protein-like [Citrus sinensis]	1.042	1.046	1.039	0.9127	1.137	0.999
Dlo_014867.1	PREDICTED: protein argonaute 4-like [Citrus sinensis]	1.012	1.008	0.949	0.98	1.019	1.006
Dlo_014902.2	hypothetical protein CISIN_1g011856mg [Citrus sinensis]	0.8853	0.7883	0.9273	1.157	0.5327	0.6753
Dlo_014929.1	hypothetical protein CICLE_v10000923mg [Citrus clementina]	0.989	1.074	1.023	1.038	0.9977	0.946
Dlo_014933.1	PREDICTED: 26S proteasome non-ATPase regulatory subunit 13 homolog A [Ziziphus jujuba]	0.9207	1.073	0.956	0.9453	1.035	1.031
Dlo_014950.1	PREDICTED: phosphoribulokinase, chloroplastic [Vitis vinifera]	1.202	0.8913	1.081	0.9443	1.107	1.019
Dlo_014952.1	hypothetical protein CICLE_v10002151mg [Citrus clementina]	0.7667	1.082	0.937	0.8117	1.048	0.8853
Dlo_014956.1	PREDICTED: UDP-glycosyltransferase 73C7 [Ricinus communis]	1.033	0.9327	0.9437	0.9843	0.9753	1.018
Dlo_014983.1	PREDICTED: kinesin-like protein KCA2 isoform X1 [Citrus sinensis]	0.956	0.962	0.944	0.997	0.9197	0.9723
Dlo_014985.1	hypothetical protein MANES_11G048200 [Manihot esculenta]	1.027	1.085	1.042	1.161	0.902	1.104
Dlo_014997.1	hypothetical protein MANES_12G127500 [Manihot esculenta]	1.244	0.9493	1.085	1.085	1.043	1.064
Dlo_015001.1	hypothetical protein CICLE_v10026488mg [Citrus clementina]	1.093	0.9883	0.9747	0.9833	1.062	1.02
Dlo_015004.1	hypothetical protein EUTSA_v10014501mg [Eutrema salsugineum]	1.344	0.983	1.146	1.218	1.003	1.207
Dlo_015007.1	hypothetical protein CICLE_v10025337mg [Citrus clementina]	0.9553	1.043	0.9637	0.85	1.134	0.9857
Dlo_015012.1	hypothetical protein CISIN_1g0010072mg, partial [Citrus sinensis]	0.7817	0.965	0.879	0.862	0.902	0.8287
Dlo_015014.1	Glycine-rich RNA-binding protein 4 isoform 2 [Theobroma cacao]	0.8333	1.026	0.8327	0.938	0.931	0.9133
Dlo_015034.4	hypothetical protein LR48_Vigan03g298500 [Vigna angularis]	0.871	1.067	0.9787	0.916	1.017	0.913
Dlo_015079.1	PREDICTED: probable glucan 1,3-alpha-glucosidase [Citrus sinensis]	0.989	0.994	1.011	0.83	1.143	0.977
Dlo_015102.1	PREDICTED: 26S protease regulatory subunit 6B homolog [Ziziphus jujuba]	0.903	1.043	0.908	0.9253	1.016	0.974
Dlo_015120.1	hypothetical protein CICLE_v10019597mg [Citrus clementina]	0.9047	0.983	0.9183	0.886	1.007	0.95
Dlo_015121.1	hypothetical protein CICLE_v10020645mg [Citrus clementina]	1.138	1.149	1.043	0.997	1.198	1.066
Dlo_015127.1	hypothetical protein CICLE_v10021696mg [Citrus clementina]	1.004	0.91	1.059	1.029	0.885	0.9363
Dlo_015128.1	hypothetical protein CICLE_v10018621mg [Citrus clementina]	1.066	1.029	0.9993	1.076	0.9763	0.9837
Dlo_015138.1	hypothetical protein CICLE_v10018853mg [Citrus clementina]	0.9313	1.061	1.024	0.8793	1.1	1.04
Dlo_015142.1	hypothetical protein CICLE_v10019743mg [Citrus clementina]	1.104	0.8803	1.058	0.916	1.058	0.9537
Dlo_015148.1	PREDICTED: reticulon-like protein B5 [Jatropha curcas]	0.7013	1.015	0.8007	0.7633	0.9757	0.816
Dlo_015174.1	Uncharacterized protein TCM_005215 [Theobroma cacao]	1.428	0.983	1.169	1.299	0.995	1.109
Dlo_015186.1	hypothetical protein POPTR_0014s09080g [Populus trichocarpa]	0.8937	0.892	0.8507	0.8667	0.9263	0.8477
Dlo_015208.1	hypothetical protein CISIN_1g009688mg [Citrus sinensis]	1.035	1.061	1.038	1.017	1.037	1.083
Dlo_015213.1	PREDICTED: omega-hydroxypalmitate O-feruloyl transferase [Citrus sinensis]	1.24	1.504	1.174	2.102	0.585	1.27
Dlo_015242.1	hypothetical protein CICLE_v10016720mg [Citrus clementina]	0.9683	1.014	0.9727	0.9403	1.032	0.956
Dlo_015251.1	PREDICTED: probable fructokinase-6, chloroplastic [Ziziphus jujuba]	1.373	0.9667	1.065	1.018	1.218	1.09
Dlo_015255.1	PREDICTED: double-stranded RNA-binding protein 4 isoform X2 [Vitis vinifera]	1.072	0.9213	0.961	0.9783	1.002	0.9563
Dlo_015259.1	PREDICTED: protease Do-like 7 isoform X3 [Capsicum annuum]	0.8447	1.091	1.018	1.124	0.807	1.008
Dlo_015282.1	hypothetical protein CICLE_v10012086mg [Citrus clementina]	1.175	0.999	1.086	1.399	0.7153	1.067
Dlo_015321.1	hypothetical protein CICLE_v10022218mg [Citrus clementina]	0.8783	1.06	1.038	0.9927	0.9403	0.968
Dlo_015338.1	hypothetical protein CICLE_v10024575mg [Citrus clementina]	1.081	1.437	1.253	1.383	1.033	1.139
Dlo_015340.1	PREDICTED: peroxisomal membrane protein PEX14 [Citrus sinensis]	1.016	1.021	1.113	0.8613	1.152	1.001
Dlo_015341.1	1-deoxy-D-xylulose 5-phosphate reductoisomerase family protein [Populus trichocarpa]	0.8187	0.9757	0.7647	0.875	0.927	0.8757
Dlo_015347.1	PREDICTED: 50S ribosomal protein L12, chloroplastic-like [Malus domestica]	0.7887	1.158	0.9473	1.052	0.8897	0.9327
Dlo_015350.1	SufE/NifU family protein [Theobroma cacao]	1.159	1.085	1.071	1.177	0.9857	1.054
Dlo_015362.1	hypothetical protein MANES_06G106300 [Manihot esculenta]	0.908	0.941	0.8743	0.7303	1.13	0.8813
Dlo_015363.1	Glutaredoxin-C1 [Cajanus cajan]	1.233	1.016	1.036	1.038	1.131	1.111
Dlo_015375.1	PREDICTED: protein MODIFIER OF SNC1 1 [Citrus sinensis]	1.045	0.9927	1.023	1.023	0.9907	1.004
Dlo_015382.1	hypothetical protein CICLE_v10009760mg [Citrus clementina]	1.134	0.9363	1.105	1.113	0.9257	0.9037
Dlo_015387.1	hypothetical protein CICLE_v10007296mg [Citrus clementina]	0.9883	1.007	1.004	0.9487	1.032	1.023
Dlo_015396.1	PREDICTED: probable sugar phosphate/phosphate translocator At4g32390 [Gossypium hirsutum]	0.683	1.13	0.965	0.81	1.012	0.8883
Dlo_015402.3	hypothetical protein CICLE_v10008383mg [Citrus clementina]	1.055	1.098	1.071	1.009	1.084	1.059
Dlo_015413.1	hypothetical protein CISIN_1g013648mg [Citrus sinensis]	0.801	1.12	0.988	0.959	0.9593	0.923
Dlo_015420.1	PREDICTED: probable clathrin assembly protein At4g32285 [Citrus sinensis]	0.9343	1.01	0.9577	0.9303	1.009	0.983
Dlo_015425.1	hypothetical protein CICLE_v10009435mg [Citrus clementina]	1.296	0.9323	1.087	1.027	1.122	1.07
Dlo_015428.1	hypothetical protein CICLE_v10007589mg [Citrus clementina]	1.083	1.066	1.043	0.9703	1.12	0.9843
Dlo_015430.1	PREDICTED: vesicle-associated membrane protein 711 isoform X1 [Ziziphus jujuba]	0.973	0.93	0.9613	0.947	0.9573	0.9297
Dlo_015441.2	hypothetical protein CICLE_v10009464mg [Citrus clementina]	0.994	1.083	1.068	1.048	0.995	1.04
Dlo_015447.1	PREDICTED: flotillin-like protein 4 [Jatropha curcas]	1.135	0.8907	1.04	0.9217	1.082	1.043
Dlo_015449.1	PREDICTED: 40S ribosomal protein S11 [Ricinus communis]	0.8987	1.034	0.981	0.98	0.949	0.9773
Dlo_015453.1	PREDICTED: protein MEMO1 [Citrus sinensis]	1.157	1.037	1.111	1.141	0.988	1.028
Dlo_015463.2	hypothetical protein CICLE_v10007276mg [Citrus clementina]	1.025	1.013	1.02	1.065	0.95	1.001
Dlo_015464.2	hypothetical protein CICLE_v10007789mg [Citrus clementina]	1.109	0.9993	0.9883	1.156	0.9053	1.019
Dlo_015469.1	aspartate aminotransferase 2 family protein [Populus trichocarpa]	1.239	0.8413	1.041	0.9807	1.064	0.9667
Dlo_015485.1	hypothetical protein CISIN_1g000482mg [Citrus sinensis]	0.9627	1.019	0.953	0.97	1.002	0.974
Dlo_015491.1	hypothetical protein MANES_03G010300 [Manihot esculenta]	1.084	0.856	0.9543	0.9497	0.9857	0.9373
Dlo_015505.1	hypothetical protein MANES_16G131600 [Manihot esculenta]	0.8893	1.083	1.019	0.897	1.067	0.9903
Dlo_015512.1	PREDICTED: phospholipid hydroperoxide glutathione peroxidase 1, chloroplastic-like [Ziziphus jujuba]	1.391	0.93	1.089	1.223	0.994	1.197
Dlo_015513.1	PREDICTED: eukaryotic translation initiation factor isoform 4G-1 [Citrus sinensis]	0.9547	0.997	0.943	0.9913	0.9567	0.979
Dlo_015514.1	PREDICTED: probable protein phosphatase 2C 60 [Jatropha curcas]	1.173	1	1.08	1.003	1.111	1.068
Dlo_015520.1	hypothetical protein CICLE_v10007716mg [Citrus clementina]	0.741	1.069	1.008	0.71	1.107	0.8623
Dlo_015523.1	ATP-dependent caseinolytic (Clp protease/crotonase family protein [Theobroma cacao]	0.9213	0.9333	0.9253	0.918	0.9477	0.8783
Dlo_015524.1	PREDICTED: replication factor C subunit 1 [Citrus sinensis]	1.069	0.969	1.022	0.9807	1.034	0.976
Dlo_015526.1	hypothetical protein CISIN_1g039074mg [Citrus sinensis]	1.196	1.015	1.157	1.173	0.966	1.103
Dlo_015527.1	hypothetical protein CISIN_1g045702mg [Citrus sinensis]	1.187	1.12	1.061	0.9913	1.219	1.1
Dlo_015535.2	Peroxidase superfamily protein [Theobroma cacao]	0.8533	1.066	0.9067	0.933	0.9843	0.944
Dlo_015536.1	PREDICTED: eukaryotic translation initiation factor 3 subunit B [Citrus sinensis]	0.9877	1.002	1.019	1.001	0.9763	1.015
Dlo_015540.1	hypothetical protein CICLE_v10008143mg [Citrus clementina]	1.211	1.484	1.112	1.689	0.956	1.103
Dlo_015544.1	hypothetical protein DCAR_029621 [Daucus carota subsp. sativus]	0.9867	1.055	1.061	1.013	1.005	1.057
Dlo_015549.1	hypothetical protein CICLE_v10031573mg [Citrus clementina]	1.047	1.096	1.071	1.202	0.8823	1.115
Dlo_015561.1	PREDICTED: citrate synthase isoform X1 [Citrus sinensis]	0.9317	1.006	1.004	1.094	0.8387	0.9587
Dlo_015564.1	hypothetical protein CICLE_v10033019mg [Citrus clementina]	1.073	1.114	1.058	0.9057	1.218	1.015
Dlo_015588.1	hypothetical protein CICLE_v10001384mg [Citrus clementina]	0.93	1.008	1.009	0.936	0.997	0.9573
Dlo_015589.1	Peroxidase superfamily protein [Theobroma cacao]	0.6463	0.6387	0.5977	0.6777	0.52	0.3963
Dlo_015597.1	hypothetical protein CICLE_v10000260mg [Citrus clementina]	0.946	0.899	0.966	0.897	0.9577	0.9627
Dlo_015598.1	PREDICTED: thioredoxin H1 [Citrus sinensis]	0.8333	1.167	1.015	1.006	0.9793	0.9993
Dlo_015600.1	unnamed protein product [Coffea canephora]	1.032	0.8523	0.878	0.9083	0.981	0.948
Dlo_015602.1	hypothetical protein CISIN_1g020387mg [Citrus sinensis]	0.8777	1.025	0.956	1.021	0.8833	0.9917
Dlo_015603.1	PREDICTED: low-temperature-induced cysteine proteinase [Populus euphratica]	1.541	1.012	1.158	1.194	1.254	1.284
Dlo_015607.1	Iron(III-zinc(II purple acid phosphatase precursor family protein [Populus trichocarpa]	1.406	1.008	0.9823	1.086	1.211	1.112
Dlo_015618.1	PREDICTED: villin-4 [Ziziphus jujuba]	0.9947	1.063	1.012	1.081	0.9493	1.02
Dlo_015619.1	hypothetical protein MANES_06G021500 [Manihot esculenta]	1.103	0.9053	1.032	1.077	0.9147	1
Dlo_015627.1	hypothetical protein B456_005G123900 [Gossypium raimondii]	0.9093	0.9787	0.9673	0.8673	1.026	0.948
Dlo_015628.1	unnamed protein product [Vitis vinifera]	0.9153	0.9553	0.9283	0.8773	1.003	0.862
Dlo_015634.1	hypothetical protein CISIN_1g012307mg [Citrus sinensis]	0.9903	0.9937	1.058	0.9963	0.9777	1
Dlo_015643.1	hypothetical protein CICLE_v10005564mg [Citrus clementina]	0.6353	1.158	0.8893	0.715	1.083	0.8327
Dlo_015702.1	PREDICTED: uncharacterized protein LOC102630426 [Citrus sinensis]	1.021	0.9863	1.076	0.9667	1.024	0.969
Dlo_015704.1	hypothetical protein CICLE_v10001212mg [Citrus clementina]	0.8947	0.8553	0.9847	0.6973	1.075	0.7913
Dlo_015717.1	hypothetical protein CICLE_v10017227mg [Citrus clementina]	1.076	0.843	0.9053	0.889	1.028	0.9383
Dlo_015733.1	PREDICTED: vacuolar-sorting receptor 7-like [Citrus sinensis]	1.062	1.207	1.049	1.058	1.123	0.9647
Dlo_015762.2	hypothetical protein CICLE_v10018460mg [Citrus clementina]	0.9983	1.004	1.098	0.954	1.033	1.009
Dlo_015774.1	hypothetical protein CICLE_v10022799mg [Citrus clementina]	0.9453	0.9203	0.9267	0.817	1.059	0.8927
Dlo_015775.1	PREDICTED: protein TRIGALACTOSYLDIACYLGLYCEROL 4, chloroplastic [Nelumbo nucifera]	0.9547	0.922	0.8483	0.988	0.8963	0.9087
Dlo_015778.1	PREDICTED: ras-related protein RABH1b [Sesamum indicum]	0.7557	1.028	0.856	0.9497	0.8427	0.8613
Dlo_015781.1	hypothetical protein POPTR_0014s04320g [Populus trichocarpa]	1.153	1.041	1.132	1.094	1.035	1.112
Dlo_015783.1	PREDICTED: UMP-CMP kinase 3 isoform X1 [Jatropha curcas]	0.6093	1.016	0.7193	0.848	0.7903	0.7257
Dlo_015826.1	hypothetical protein CICLE_v10008147mg [Citrus clementina]	1.215	1.124	1.204	1.215	1.02	1.134
Dlo_015829.1	hypothetical protein CISIN_1g007084mg [Citrus sinensis]	0.9457	0.915	0.9687	1.024	0.8463	0.9233
Dlo_015839.1	hypothetical protein DCAR_014711 [Daucus carota subsp. sativus]	0.9953	1.071	1.006	0.9997	1.038	1.035
Dlo_015927.1	hypothetical protein CICLE_v10009180mg [Citrus clementina]	1.228	1.146	1.105	1.213	1.051	1.097
Dlo_015930.1	hypothetical protein MANES_14G163500 [Manihot esculenta]	0.8953	1.028	0.9637	0.8333	1.087	0.969
Dlo_015962.1	AFG1-like ATPase family protein isoform 1 [Theobroma cacao]	1.013	1.006	1.028	0.9597	1.039	0.9357
Dlo_015968.1	PREDICTED: putative GDP-L-fucose synthase 2 [Jatropha curcas]	0.897	1.002	1.03	0.9377	0.9647	0.9803
Dlo_015997.1	PREDICTED: nucleoid-associated protein At2g24020, chloroplastic [Citrus sinensis]	1.007	0.9357	0.9343	0.947	0.9907	0.9563
Dlo_016029.1	hypothetical protein CICLE_v10008112mg [Citrus clementina]	0.8683	0.9787	0.8697	0.7563	1.101	0.917
Dlo_016032.1	hypothetical protein CICLE_v10007321mg [Citrus clementina]	0.8627	1.059	0.9883	1.003	0.9157	1.021
Dlo_016036.1	PREDICTED: eukaryotic translation initiation factor isoform 4G-1 isoform X1 [Citrus sinensis]	0.939	1.005	0.9617	1.001	0.9377	0.9347
Dlo_016053.3	unnamed protein product [Vitis vinifera]	1.016	1.068	1.009	0.897	1.15	1.042
Dlo_016106.1	hypothetical protein CICLE_v10031457mg [Citrus clementina]	0.886	0.9537	0.881	0.7933	1.057	0.8993
Dlo_016113.1	PREDICTED: blue-light photoreceptor PHR2 isoform X2 [Citrus sinensis]	0.7993	0.9517	0.945	0.8447	0.929	0.8377
Dlo_016142.1	PREDICTED: uncharacterized protein LOC107406125 [Ziziphus jujuba]	0.9617	1.096	0.986	1.004	1.026	0.999
Dlo_016179.1	hypothetical protein MANES_15G087400 [Manihot esculenta]	0.9677	1.032	1.043	0.9927	0.9923	0.966
Dlo_016201.1	hypothetical protein CICLE_v10011152mg [Citrus clementina]	0.8237	1.053	0.906	0.9313	0.953	0.9407
Dlo_016207.1	ABC transporter family protein [Hevea brasiliensis]	0.9023	0.916	0.937	0.8	1.026	0.8537
Dlo_016239.1	Anthranilate synthase beta subunit 1 [Theobroma cacao]	1.058	0.869	1.043	0.965	0.9567	1.013
Dlo_016250.2	CHASE domain containing histidine kinase protein isoform 1 [Theobroma cacao]	1.021	0.9117	1.005	0.8547	1.074	0.94
Dlo_016256.1	PREDICTED: receptor protein kinase TMK1-like [Citrus sinensis]	1.371	0.9393	1.091	0.944	1.269	1.184
Dlo_016263.1	hypothetical protein CISIN_1g045447mg [Citrus sinensis]	1.095	1.01	1.024	0.921	1.139	1.035
Dlo_016272.2	hypothetical protein MANES_01G090200 [Manihot esculenta]	1.396	0.927	1.143	1.175	1.044	1.109
Dlo_016325.1	hypothetical protein CICLE_v10031292mg [Citrus clementina]	0.908	1.094	0.8387	1.034	0.9523	0.994
Dlo_016328.2	Binding to TOMV RNA 1L isoform 2 [Theobroma cacao]	0.9293	0.969	0.995	0.9653	0.9363	0.93
Dlo_016352.1	hypothetical protein CICLE_v10012066mg [Citrus clementina]	0.7703	1.105	0.931	1.007	0.8763	0.9087
Dlo_016354.1	PREDICTED: NADH dehydrogenase [ubiquinone] 1 alpha subcomplex subunit 1 [Jatropha curcas]	1.123	0.9823	1.046	1.042	1.018	1.03
Dlo_016355.1	hypothetical protein CICLE_v10012288mg [Citrus clementina]	1.438	1.056	1.264	1.25	1.12	1.18
Dlo_016396.1	hypothetical protein CICLE_v10011034mg [Citrus clementina]	1.045	1.029	1.011	1.061	0.9803	1.011
Dlo_016406.1	hypothetical protein CICLE_v10011982mg [Citrus clementina]	0.9863	1.02	0.981	0.979	1.011	1.034
Dlo_016444.2	PREDICTED: syntaxin-22-like [Arachis ipaensis]	0.9823	1.074	0.9807	1.05	0.979	1.034
Dlo_016454.1	PREDICTED: pyroglutamyl-peptidase 1-like protein [Jatropha curcas]	0.7933	1.023	1.047	0.858	0.9667	0.858
Dlo_016473.1	PREDICTED: ATP-citrate synthase alpha chain protein 2 [Ricinus communis]	0.78	0.953	0.8813	0.745	1.004	0.8527
Dlo_016513.1	PREDICTED: microtubule-associated protein TORTIFOLIA1 isoform X2 [Citrus sinensis]	0.8653	1.059	0.9327	0.973	0.948	0.887
Dlo_016522.1	PREDICTED: 2-C-methyl-D-erythritol 4-phosphate cytidylyltransferase, chloroplastic [Citrus sinensis]	1.219	1.05	1.116	1.077	1.104	1.045
Dlo_016526.2	PREDICTED: methionine S-methyltransferase isoform X2 [Citrus sinensis]	0.949	1.014	0.967	0.8827	1.075	1.013
Dlo_016535.1	hypothetical protein CISIN_1g010526mg [Citrus sinensis]	0.8577	1.065	0.9893	0.9853	0.9343	0.904
Dlo_016586.1	hypothetical protein CISIN_1g003284mg [Citrus sinensis]	1.092	1.078	1.049	1.075	1.037	1.03
Dlo_016591.1	hypothetical protein CICLE_v10032510mg [Citrus clementina]	1.229	0.9767	1.012	1.11	1.025	1.089
Dlo_016594.1	hypothetical protein CISIN_1g006793mg [Citrus sinensis]	0.8547	0.9657	0.8447	0.9163	0.9107	0.9343
Dlo_016602.1	PREDICTED: leucoanthocyanidin reductase-like [Citrus sinensis]	0.8033	1.326	0.998	0.831	1.245	1.148
Dlo_016615.1	PREDICTED: protein CROWDED NUCLEI 2 [Citrus sinensis]	1.155	1.006	1.03	0.9593	1.142	1.074
Dlo_016624.1	hypothetical protein CISIN_1g011700mg [Citrus sinensis]	1.034	0.9377	1.069	0.977	0.9867	1.031
Dlo_016625.1	hypothetical protein CICLE_v10016852mg [Citrus clementina]	0.8857	0.8857	0.8937	0.7273	1.059	0.8063
Dlo_016626.1	PREDICTED: uncharacterized protein LOC102612327 [Citrus sinensis]	1.288	1.027	1.107	1.556	0.6587	1.111
Dlo_016638.2	PREDICTED: phosphoglucan phosphatase LSF1, chloroplastic isoform X1 [Citrus sinensis]	1.163	1.018	1.049	1.104	1.016	1.072
Dlo_016649.1	PREDICTED: formate dehydrogenase, mitochondrial [Jatropha curcas]	1.215	0.8393	1.049	1.087	0.9403	1.026
Dlo_016653.1	hypothetical protein MANES_15G183100 [Manihot esculenta]	1.239	0.8703	1.086	1.009	1.053	1.043
Dlo_016663.1	PREDICTED: aldehyde dehydrogenase family 2 member B7, mitochondrial-like [Gossypium raimondii]	1.209	0.7037	1.066	0.8897	1.023	1.003
Dlo_016680.1	PREDICTED: uncharacterized protein LOC102611547 isoform X1 [Citrus sinensis]	0.8813	1.064	1.048	0.9943	0.9463	1.014
Dlo_016693.1	NAD(P-binding Rossmann-fold superfamily protein isoform 2 [Theobroma cacao]	1.407	0.9523	1.128	1.421	0.8307	1.151
Dlo_016708.1	PREDICTED: ABC transporter B family member 2-like isoform X1 [Citrus sinensis]	0.8293	1.108	0.8803	1.095	0.8377	0.956
Dlo_016709.1	glycosyl transferase family 20 family protein [Populus trichocarpa]	0.8977	0.969	0.9293	0.9023	0.9737	1.009
Dlo_016716.1	PREDICTED: uncharacterized protein LOC105121532 isoform X1 [Populus euphratica]	0.8703	1.066	0.9573	0.9597	0.9723	0.9667
Dlo_016726.1	hypothetical protein CISIN_1g018874mg [Citrus sinensis]	1.147	1.085	1.115	0.9987	1.154	1.135
Dlo_016740.1	ADP-ribosylation factor GTPase-activating protein AGD8 [Theobroma cacao]	0.7697	1.102	0.974	0.899	0.982	0.94
Dlo_016749.1	Mitochondrial substrate carrier family protein isoform 1 [Theobroma cacao]	0.8743	1.081	1.019	0.8783	1.073	0.975
Dlo_016753.1	PREDICTED: acetylornithine deacetylase [Jatropha curcas]	1.206	0.9923	1.034	1.048	1.084	1.107
Dlo_016758.1	hypothetical protein CICLE_v10031852mg [Citrus clementina]	0.9177	0.962	0.9407	0.9653	0.9213	0.8617
Dlo_016759.2	Clathrin adaptor complexes medium subunit family protein isoform 1 [Theobroma cacao]	0.9543	1.099	1.042	1.017	1.009	0.952
Dlo_016774.1	hypothetical protein CICLE_v10022763mg [Citrus clementina]	0.8653	0.825	0.7997	0.693	1.021	0.8153
Dlo_016775.1	PREDICTED: glucuronoxylan 4-O-methyltransferase 3 [Jatropha curcas]	0.8523	1.19	1.053	1.059	0.9593	1.044
Dlo_016822.1	19S proteosome subunit 9 family protein [Populus trichocarpa]	0.8807	1.092	1.006	0.9403	1.024	0.9907
Dlo_016823.1	Coatomer, beta subunit isoform 1 [Theobroma cacao]	0.853	1.075	1.034	0.9753	0.9487	0.9297
Dlo_016829.1	hypothetical protein CICLE_v10007223mg [Citrus clementina]	0.9027	1.052	0.937	0.9987	0.9523	0.9433
Dlo_016840.1	peroxiredoxin family protein [Populus trichocarpa]	1.307	0.964	1.065	1.124	1.06	1.101
Dlo_016841.1	PREDICTED: peroxiredoxin-2B [Citrus sinensis]	1.064	0.9137	0.973	0.9163	1.052	0.9977
Dlo_016848.1	hypothetical protein MANES_03G022900 [Manihot esculenta]	1.133	1.08	1.032	1.208	0.9357	1.067
Dlo_016852.1	hypothetical protein CICLE_v10008489mg [Citrus clementina]	1.108	1.044	1.003	1.018	1.074	1.043
Dlo_016885.1	PREDICTED: 14-3-3-like protein B [Gossypium raimondii]	0.975	1.024	1.005	0.986	0.9983	1.007
Dlo_016891.1	aldehyde dehydrogenase 11A3 [Bixa orellana]	1.002	1.047	1.004	1.007	1.015	1.075
Dlo_016915.1	hypothetical protein CICLE_v10022870mg [Citrus clementina]	0.6383	0.917	0.7093	0.7747	0.7923	0.649
Dlo_016941.1	PREDICTED: peptide-N4-(N-acetyl-beta-glucosaminylasparagine amidase A-like [Citrus sinensis]	1.249	1.196	1.243	1.102	1.213	1.165
Dlo_016953.1	Walls Are Thin 1 [Theobroma cacao]	0.8153	1.018	0.9027	0.9117	0.9327	0.8883
Dlo_016956.2	Papain family cysteine protease [Theobroma cacao]	1.352	1.214	1.716	1.47	1.007	1.148
Dlo_016990.1	hypothetical protein CICLE_v10016516mg [Citrus clementina]	1.126	1.113	1.057	1.318	0.8403	1.108
Dlo_016992.1	hypothetical protein CISIN_1g016870mg [Citrus sinensis]	1.034	0.9997	1.056	0.733	1.277	1.035
Dlo_016993.1	PREDICTED: tubulin beta-1 chain [Vitis vinifera]	0.9417	1.075	1.037	0.965	1.033	0.9853
Dlo_017001.1	PREDICTED: 60S ribosomal export protein NMD3 [Citrus sinensis]	1.031	0.9817	0.993	0.805	1.19	0.984
Dlo_017003.1	GAST-like protein [Litchi chinensis]	2.089	0.8833	1.143	2.839	0.3633	1.34
Dlo_017016.1	PREDICTED: tetraspanin-3-like [Malus domestica]	1.206	1.262	1.092	1.371	0.9687	1.339
Dlo_017025.1	PREDICTED: NADH dehydrogenase [ubiquinone] 1 alpha subcomplex subunit 6-like [Gossypium hirsutum]	1.043	1.051	1.069	1.025	1.027	1.032
Dlo_017070.1	PREDICTED: mitochondrial import inner membrane translocase subunit TIM50 [Citrus sinensis]	0.851	0.957	0.8533	0.732	1.08	0.8273
Dlo_017082.1	PREDICTED: uncharacterized PE-PGRS family protein PE_PGRS54 [Ziziphus jujuba]	1.1	0.8513	1.011	0.9583	0.9893	0.963
Dlo_017086.1	hypothetical protein CISIN_1g015356mg [Citrus sinensis]	0.8573	0.9	0.7857	1.184	0.5957	0.868
Dlo_017098.1	hypothetical protein CICLE_v10007219mg [Citrus clementina]	1.03	1.032	1.032	1.115	0.9193	1.016
Dlo_017100.1	PREDICTED: cellulose synthase-like protein E1 isoform X2 [Citrus sinensis]	0.9423	0.9173	0.9033	1.105	0.764	0.9077
Dlo_017117.1	hypothetical protein CICLE_v10007701mg [Citrus clementina]	1.184	1.045	1.024	1.23	0.9197	1.037
Dlo_017140.1	hypothetical protein CICLE_v10009430mg [Citrus clementina]	0.9553	1.019	0.9933	0.9393	1.026	0.9853
Dlo_017141.1	PREDICTED: heterogeneous nuclear ribonucleoprotein A3 [Citrus sinensis]	1.009	1.111	0.9867	1.045	1.023	1.065
Dlo_017142.1	hypothetical protein CISIN_1g004145mg [Citrus sinensis]	0.8083	1.003	0.9083	0.879	0.941	0.8353
Dlo_017156.1	hypothetical protein CICLE_v10008025mg [Citrus clementina]	1.002	0.938	0.952	0.946	0.989	0.9997
Dlo_017183.1	hypothetical protein CICLE_v10007234mg [Citrus clementina]	0.9557	1.081	1.026	1.063	0.9497	1.072
Dlo_017198.1	farnesyl pyrophosphate synthase [Mangifera indica]	0.751	0.953	0.8037	0.8287	0.9023	0.859
Dlo_017203.1	hypothetical protein CICLE_v10007633mg [Citrus clementina]	0.8673	0.987	0.9543	0.8687	0.9967	0.9477
Dlo_017211.1	PREDICTED: DNA damage-inducible protein 1 isoform X1 [Ziziphus jujuba]	0.9083	1.044	1.006	0.8983	1.05	0.982
Dlo_017225.1	hypothetical protein CICLE_v10002714mg [Citrus clementina]	0.6977	1.051	0.978	0.853	0.914	0.8213
Dlo_017231.1	importin alpha [Citrus sinensis]	0.956	0.99	0.9777	0.85	1.091	0.9697
Dlo_017238.1	AC058785_9(AC058785_9 hypothetical protein [Arabidopsis thaliana]	0.9407	0.939	0.9423	0.9143	0.972	0.8837
Dlo_017271.1	PREDICTED: BEACH domain-containing protein C2 [Citrus sinensis]	0.913	1.037	1.123	0.8393	1.107	0.9537
Dlo_017278.1	hypothetical protein CICLE_v10020996mg [Citrus clementina]	1.033	1.119	1.068	1.184	0.908	1.105
Dlo_017304.1	hypothetical protein CICLE_v10032114mg [Citrus clementina]	1.125	1.085	1.116	1.064	1.073	1.07
Dlo_017312.1	PREDICTED: ATPase ASNA1 homolog [Jatropha curcas]	0.9523	0.954	0.982	1.017	0.891	0.9087
Dlo_017330.1	hypothetical protein MANES_01G261500 [Manihot esculenta]	0.7783	0.8973	0.809	0.764	0.9313	0.7533
Dlo_017332.1	HD domain class transcription factor isoform 1 [Theobroma cacao]	0.9947	1.002	1.013	0.9383	1.044	0.9757
Dlo_017343.1	Alpha/beta-Hydrolases superfamily protein, putative [Theobroma cacao]	0.7407	1.159	0.9497	0.963	0.94	0.9567
Dlo_017344.1	PREDICTED: probable carboxylesterase 12 [Citrus sinensis]	1.267	0.9977	0.9953	1.069	1.111	1.113
Dlo_017353.1	dehydroascorbate reductase, partial [Dimocarpus longan]	1.606	0.965	1.154	1.151	1.333	1.108
Dlo_017368.1	PREDICTED: uncharacterized protein LOC102617976 [Citrus sinensis]	1.161	1.057	1.052	0.935	1.21	1.063
Dlo_017380.1	PREDICTED: protein TIC 40, chloroplastic [Ziziphus jujuba]	1.023	0.9483	1.037	0.9187	1.045	0.9623
Dlo_017404.1	hypothetical protein CICLE_v10031158mg [Citrus clementina]	0.8957	1.053	1.136	0.831	1.114	0.934
Dlo_017406.1	hypothetical protein CISIN_1g003008mg [Citrus sinensis]	1.104	1.001	1.131	1.05	1.009	1.008
Dlo_017408.1	hypothetical protein CICLE_v10014686mg [Citrus clementina]	0.9077	1.084	0.95	0.977	1.002	0.985
Dlo_017440.1	hypothetical protein CICLE_v10027912mg [Citrus clementina]	1.053	1.152	1.119	1.134	1.001	1.061
Dlo_017473.1	PREDICTED: putative leucine-rich repeat receptor-like protein kinase At2g19210 [Citrus sinensis]	1.36	0.8733	1.049	1.194	0.959	1.011
Dlo_017498.1	PREDICTED: ureidoglycolate hydrolase isoform X2 [Citrus sinensis]	1.009	1.003	1.001	1.045	0.949	1.007
Dlo_017509.1	PREDICTED: DEAD-box ATP-dependent RNA helicase 38 [Eucalyptus grandis]	1.07	1.018	1.045	0.9703	1.079	1.024
Dlo_017538.1	PREDICTED: protein SHOOT GRAVITROPISM 6 isoform X2 [Ricinus communis]	1.193	1.033	1.049	1.086	1.062	1.159
Dlo_017596.1	hypothetical protein CICLE_v10030659mg [Citrus clementina]	0.7217	0.9993	0.8797	0.7287	1.015	0.7613
Dlo_017600.1	hypothetical protein CICLE_v10031531mg [Citrus clementina]	1.033	1.132	1.052	1.024	1.083	1.106
Dlo_017610.1	hypothetical protein CICLE_v10020497mg [Citrus clementina]	0.9643	1.153	1.034	1.006	1.061	1.028
Dlo_017613.1	4-coumarate:CoA ligase 3 [Theobroma cacao]	0.655	0.9253	0.7053	0.6673	0.9413	0.6973
Dlo_017619.1	hypothetical protein MANES_08G162700 [Manihot esculenta]	1.091	1.095	1.078	0.8773	1.246	1.099
Dlo_017621.1	PREDICTED: protein EXPORTIN 1A [Citrus sinensis]	1.067	1.048	1.053	1.035	1.03	1.021
Dlo_017623.1	PREDICTED: protein TOPLESS-like isoform X1 [Citrus sinensis]	0.8427	0.8797	0.791	0.7547	0.9893	0.7653
Dlo_017635.1	PREDICTED: DEAD-box ATP-dependent RNA helicase 35 [Citrus sinensis]	1.109	1.029	1.086	1.076	1.006	1.012
Dlo_017649.1	PREDICTED: pyrophosphate--fructose 6-phosphate 1-phosphotransferase subunit beta-like [Elaeis guineensis]	0.935	0.938	0.9407	1.016	0.866	0.9073
Dlo_017659.1	PREDICTED: plastid-lipid-associated protein, chloroplastic [Citrus sinensis]	1.346	0.993	1.084	1.112	1.123	1.072
Dlo_017661.1	PREDICTED: 1-aminocyclopropane-1-carboxylate oxidase [Gossypium raimondii]	1.237	1.045	1.063	1.085	1.105	1.096
Dlo_017662.1	PREDICTED: uncharacterized protein LOC102611248 [Citrus sinensis]	0.927	0.9647	0.8547	0.9543	0.941	0.924
Dlo_017672.1	hypothetical protein CISIN_1g008954mg [Citrus sinensis]	0.8177	0.8547	0.8157	0.6713	1.015	0.7077
Dlo_017673.1	PREDICTED: tropinone reductase-like 3 [Citrus sinensis]	1.04	1.031	1.045	0.884	1.155	1.034
Dlo_017680.1	hypothetical protein CICLE_v10016689mg [Citrus clementina]	0.9583	1.074	0.9377	0.9293	1.08	0.9957
Dlo_017688.1	hypothetical protein MANES_09G070300 [Manihot esculenta]	1.011	0.9637	0.8783	0.9657	1	0.9853
Dlo_017693.1	hypothetical protein CICLE_v10019410mg [Citrus clementina]	1.087	1.077	1.022	1.142	0.9637	1.102
Dlo_017695.1	hypothetical protein CISIN_1g027358mg [Citrus sinensis]	0.9847	1.205	1.019	1.234	0.8913	1.058
Dlo_017720.1	GST3 [Litchi chinensis]	0.599	0.8313	0.541	0.7797	0.5783	0.5927
Dlo_017747.2	PREDICTED: dephospho-CoA kinase isoform X2 [Citrus sinensis]	0.851	0.9917	0.927	0.9373	0.9153	0.9007
Dlo_017749.1	PREDICTED: ribonuclease 2 [Populus euphratica]	1.106	0.974	0.9383	1.062	0.9823	1.054
Dlo_017754.1	hypothetical protein MANES_14G058600 [Manihot esculenta]	0.9733	1.036	0.9983	1.074	0.9187	1.044
Dlo_017767.1	PREDICTED: callose synthase 10 [Citrus sinensis]	1.096	1.162	1.07	1.134	1.041	1.145
Dlo_017769.1	Glucan synthase-like 8 isoform 3 [Theobroma cacao]	1.007	0.9863	1.105	0.9413	1.039	0.961
Dlo_017776.1	PREDICTED: uncharacterized protein LOC102613560 [Citrus sinensis]	1.166	1.017	1.077	0.8507	1.271	1.072
Dlo_017781.1	PREDICTED: peptide methionine sulfoxide reductase-like [Jatropha curcas]	0.876	0.941	0.9307	0.9453	0.8803	1.022
Dlo_017789.1	PREDICTED: leucine-rich repeat receptor-like serine/threonine/tyrosine-protein kinase SOBIR1 [Citrus sinensis]	0.8963	1.243	1.069	1.07	1.013	1.028
Dlo_017790.1	hypothetical protein CICLE_v10021331mg [Citrus clementina]	1.353	0.98	1.163	1.171	1.058	1.08
Dlo_017791.1	hypothetical protein CICLE_v10020731mg [Citrus clementina]	0.8897	0.9267	0.8407	0.809	1.016	0.8507
Dlo_017838.1	PREDICTED: ubiquitin receptor RAD23c-like isoform X2 [Citrus sinensis]	1.012	0.9477	0.9797	1.035	0.919	0.954
Dlo_017840.1	PREDICTED: ubiquitin receptor RAD23c-like isoform X2 [Citrus sinensis]	0.9073	1.056	1.03	1.023	0.935	1.055
Dlo_017846.1	PREDICTED: dihydrofolate reductase-like [Populus euphratica]	0.852	0.8537	0.7953	0.739	0.9933	0.7843
Dlo_017869.1	photosystem I P700 chlorophyll A apoprotein A2 [Medicago truncatula]	1.282	0.9417	1.039	1.002	1.146	1.042
Dlo_017872.1	PREDICTED: probable acyl-activating enzyme 5, peroxisomal [Citrus sinensis]	0.9767	1.024	1.047	0.9157	1.07	1.027
Dlo_017939.2	hypothetical protein CICLE_v10004438mg [Citrus clementina]	0.974	0.9677	0.979	1.008	0.9287	0.912
Dlo_017942.1	hypothetical protein CICLE_v10011296mg [Citrus clementina]	0.8933	0.9347	0.9463	0.9203	0.916	0.839
Dlo_017964.1	PREDICTED: ferredoxin-dependent glutamate synthase, chloroplastic isoform X3 [Citrus sinensis]	1.019	1.016	1.037	1.174	0.8363	1.016
Dlo_017965.1	hypothetical protein CICLE_v10004137mg [Citrus clementina]	1.05	1.045	0.999	0.9367	1.117	0.9883
Dlo_018006.1	PREDICTED: arginine biosynthesis bifunctional protein ArgJ, chloroplastic-like [Vitis vinifera]	1.161	1.038	1.091	1.051	1.082	1.035
Dlo_018028.1	PREDICTED: protein DETOXIFICATION 25-like [Citrus sinensis]	0.9343	1.276	1.097	1.008	1.13	1.155
Dlo_018057.1	hypothetical protein CISIN_1g006282mg [Citrus sinensis]	0.9867	0.9953	0.9573	0.9293	1.043	0.9927
Dlo_018069.1	hypothetical protein CICLE_v10033075mg [Citrus clementina]	1.07	1.001	0.969	1.063	0.976	1.038
Dlo_018071.1	hypothetical protein CICLE_v10003898mg [Citrus clementina]	1.097	0.8913	1.052	0.764	1.212	1.053
Dlo_018077.1	PREDICTED: subtilisin-like protease SBT1.9 [Citrus sinensis]	1.748	1.051	1.019	2.222	0.648	1.01
Dlo_018087.1	hypothetical protein CICLE_v10001159mg [Citrus clementina]	1.183	1.008	0.9933	1.043	1.084	0.981
Dlo_018098.1	PREDICTED: SCY1-like protein 2 [Ricinus communis]	0.9237	0.987	0.9567	0.915	0.9963	1.008
Dlo_018119.1	hypothetical protein CICLE_v100306131mg [Citrus clementina]	1.306	1.113	1.096	1.621	0.6787	1.257
Dlo_018122.1	hypothetical protein PRUPE_ppa005626mg [Prunus persica]	0.6963	0.944	0.7973	0.8273	0.8253	0.7943
Dlo_018133.1	PREDICTED: beta-galactosidase [Citrus sinensis]	1.378	1.035	1.218	1.407	0.8887	1.113
Dlo_018134.1	hypothetical protein CISIN_1g008063mg [Citrus sinensis]	1.288	0.9907	1.19	1.126	1.061	1.077
Dlo_018185.2	hypothetical protein CICLE_v10016039mg [Citrus clementina]	0.879	1.081	1.059	0.918	1.036	0.9043
Dlo_018199.1	hypothetical protein POPTR_0017s06550g [Populus trichocarpa]	1.153	1.047	1.026	1.132	1.002	1.064
Dlo_018202.2	hypothetical protein CISIN_1g042473mg, partial [Citrus sinensis]	1.057	1.095	1.032	0.935	1.157	1.082
Dlo_018281.1	PREDICTED: uncharacterized protein At1g04910-like [Citrus sinensis]	0.6777	1.095	0.8773	0.8177	0.9687	0.8747
Dlo_018291.1	hypothetical protein UP-4 [Dimocarpus longan]	0.8193	0.998	0.912	0.9637	0.862	0.9193
Dlo_018302.1	agglutinin isoform [Castanea crenata]	0.5867	1.07	0.8653	0.7303	0.9327	0.6993
Dlo_018322.1	PREDICTED: mannosyl-oligosaccharide 1,2-alpha-mannosidase MNS1-like [Eucalyptus grandis]	0.87	1.094	1.016	0.8603	1.098	1.041
Dlo_018346.1	hypothetical protein CISIN_1g039062mg [Citrus sinensis]	0.9327	1.042	1.018	0.999	0.967	1.17
Dlo_018423.1	PREDICTED: tetratricopeptide repeat protein 7A-like [Citrus sinensis]	0.9787	1.113	0.9857	0.9257	1.125	1.077
Dlo_018431.1	hypothetical protein CICLE_v10025010mg [Citrus clementina]	0.9623	0.9907	1.012	0.864	1.085	0.999
Dlo_018436.1	hypothetical protein CICLE_v10009639mg [Citrus clementina]	0.6547	1.193	0.9323	0.904	0.9537	0.8467
Dlo_018483.1	PREDICTED: TOM1-like protein 2 [Citrus sinensis]	1.036	1.019	1.021	0.9587	1.069	1.033
Dlo_018492.1	S-adenosyl-L-methionine-dependent methyltransferases superfamily protein isoform 1 [Theobroma cacao]	1.088	0.8527	1.001	1.041	0.8953	1
Dlo_018493.1	hypothetical protein CICLE_v10019124mg [Citrus clementina]	1.027	0.976	1.017	0.957	1.03	1.021
Dlo_018535.1	PREDICTED: threonine--tRNA ligase, mitochondrial 1 [Citrus sinensis]	0.8823	0.9747	0.923	0.9023	0.9643	0.9037
Dlo_018538.1	PREDICTED: AP-1 complex subunit gamma-2-like [Citrus sinensis]	0.9087	0.976	0.9127	0.9397	0.9507	0.9367
Dlo_018539.1	PREDICTED: uncharacterized protein LOC102628926 isoform X1 [Citrus sinensis]	1.284	0.9993	1.079	1.042	1.15	1.144
Dlo_018546.3	hypothetical protein CICLE_v10031988mg [Citrus clementina]	0.965	1.042	0.9983	1.011	0.9793	0.9787
Dlo_018547.1	PREDICTED: U4/U6 small nuclear ribonucleoprotein Prp31 [Jatropha curcas]	1.001	1.099	1.008	0.9283	1.127	1.055
Dlo_018548.1	PREDICTED: aldehyde dehydrogenase family 2 member B7, mitochondrial-like [Jatropha curcas]	1.194	1.031	1.093	1.074	1.074	1.121
Dlo_018553.1	hypothetical protein CISIN_1g000127mg [Citrus sinensis]	0.9423	1.204	1.045	1.018	1.07	1.203
Dlo_018555.1	hypothetical protein CICLE_v10030647mg [Citrus clementina]	0.991	1.039	1.014	1.066	0.9413	1.01
Dlo_018559.1	PREDICTED: pre-mRNA-processing factor 17-like [Citrus sinensis]	1.044	1.088	1.111	1.219	0.859	0.9913
Dlo_018569.1	Nucleic acid-binding, OB-fold-like protein [Theobroma cacao]	0.8107	1.003	0.8783	0.9133	0.9097	0.9343
Dlo_018570.1	hypothetical protein CISIN_1g016265mg [Citrus sinensis]	1.538	0.9333	1.154	1.552	0.7917	1.072
Dlo_018572.1	Carbonic anhydrase 2, CA2 isoform 1 [Theobroma cacao]	1.259	1.124	1.12	1.256	1.013	1.094
Dlo_018583.1	PREDICTED: probable nucleoredoxin 1 isoform X1 [Citrus sinensis]	1.374	0.9547	1.17	0.9397	1.283	1.192
Dlo_018585.1	PREDICTED: probable nucleoredoxin 1 isoform X1 [Citrus sinensis]	1.33	1.026	1.076	0.9033	1.344	1.072
Dlo_018587.1	Pantothenate kinase 2 [Theobroma cacao]	1.069	0.953	1.019	0.9643	1.036	1.007
Dlo_018602.1	PREDICTED: ubiquitin-40S ribosomal protein S27a-like [Populus euphratica]	0.855	1.038	1.004	1.038	0.8587	0.9403
Dlo_018606.1	hypothetical protein CICLE_v10032463mg [Citrus clementina]	1.091	1.045	1.09	0.994	1.086	1.053
Dlo_018607.1	hypothetical protein MANES_13G027700 [Manihot esculenta]	0.9183	0.9463	0.9417	0.9243	0.9497	0.892
Dlo_018622.1	hypothetical protein CICLE_v10030499mg [Citrus clementina]	0.9663	1.055	1.031	0.9597	1.04	0.9683
Dlo_018625.1	hypothetical protein CISIN_1g011226mg [Citrus sinensis]	0.852	0.8923	0.8133	0.9833	0.78	0.823
Dlo_018634.1	PREDICTED: 60S ribosomal protein L27a-3 [Citrus sinensis]	0.8787	0.9263	0.9247	0.8147	0.9957	0.8507
Dlo_018646.1	hypothetical protein CICLE_v10031381mg [Citrus clementina]	1.173	1.04	1.053	1.015	1.128	1.048
Dlo_018647.1	Phosphoribosyl pyrophosphate (PRPP synthase 3 isoform 1 [Theobroma cacao]	1.226	0.9377	1.081	1.027	1.078	1.054
Dlo_018648.1	PREDICTED: anthranilate phosphoribosyltransferase [Citrus sinensis]	0.9113	0.9853	0.927	0.861	1.039	0.8957
Dlo_018652.1	hypothetical protein EUGRSUZ_B03301 [Eucalyptus grandis]	0.899	1.012	0.9407	0.9107	1.001	0.907
Dlo_018658.1	2-oxoglutarate and Fe(II-dependent oxygenase superfamily protein [Theobroma cacao]	0.728	0.839	0.7013	0.706	0.8857	0.6333
Dlo_018661.1	PREDICTED: non-functional NADPH-dependent codeinone reductase 2-like [Citrus sinensis]	1.046	1.233	1.05	1.15	1.038	1.1
Dlo_018662.1	hypothetical protein CISIN_1g020174mg [Citrus sinensis]	1.572	0.8683	1.095	1.138	1.175	1.126
Dlo_018682.1	hypothetical protein DCAR_021735 [Daucus carota subsp. sativus]	1.637	0.956	1.307	1.419	1.098	1.137
Dlo_018685.3	hypothetical protein CICLE_v10030938mg [Citrus clementina]	1.259	0.8487	1.073	1.037	1.024	1.044
Dlo_018687.1	hypothetical protein CICLE_v10030867mg [Citrus clementina]	1.111	0.8703	0.9917	1.046	0.925	0.984
Dlo_018699.1	PREDICTED: UPF0061 protein azo1574 [Citrus sinensis]	1.069	0.9693	1.097	0.9957	1.02	0.98
Dlo_018700.1	PREDICTED: shikimate O-hydroxycinnamoyltransferase [Citrus sinensis]	0.9907	1.156	1.028	1.121	0.967	1.051
Dlo_018705.1	PREDICTED: uncharacterized GTP-binding protein YjiA-like isoform X1 [Citrus sinensis]	0.9073	0.821	0.8993	0.8233	0.9233	0.8307
Dlo_018733.1	PREDICTED: NADPH-dependent pterin aldehyde reductase [Citrus sinensis]	1.234	0.9883	1.125	1.07	1.077	1.021
Dlo_018739.3	Raffinose synthase family protein [Theobroma cacao]	1	1.102	0.965	0.982	1.075	1.004
Dlo_018743.1	hypothetical protein CICLE_v10025301mg [Citrus clementina]	0.887	0.943	0.8557	0.862	0.9773	0.9053
Dlo_018753.1	PREDICTED: polyribonucleotide nucleotidyltransferase 2, mitochondrial [Citrus sinensis]	0.8767	0.9997	0.9407	0.9697	0.9143	0.924
Dlo_018754.2	PREDICTED: isocitrate dehydrogenase [NADP], chloroplastic/mitochondrial [Citrus sinensis]	0.9583	0.9837	1.003	0.752	1.185	0.976
Dlo_018760.2	Shaggy-related protein kinase epsilon [Morus notabilis]	0.9187	0.9563	0.9907	1.058	0.825	0.9867
Dlo_018789.3	PREDICTED: dynamin-2A-like isoform X1 [Citrus sinensis]	0.8603	1.039	1.007	0.9333	0.9693	0.9427
Dlo_018805.1	PREDICTED: single-stranded DNA-bindig protein WHY2, mitochondrial [Sesamum indicum]	0.9033	1.108	1.014	0.9747	1.019	1.017
Dlo_018806.1	PREDICTED: vacuolar protein sorting-associated protein 52 A [Citrus sinensis]	0.971	1.19	1.115	1.356	0.7453	1.034
Dlo_018809.1	PREDICTED: uncharacterized protein LOC105793893 [Gossypium raimondii]	1.029	0.9583	0.938	0.874	1.102	1.032
Dlo_018811.1	PREDICTED: eukaryotic translation initiation factor 3 subunit C [Citrus sinensis]	1.198	1.037	1.06	1.02	1.135	1.105
Dlo_018817.1	Pectin methylesterase 3 isoform 1 [Theobroma cacao]	1.318	1.029	1.009	1.351	0.8917	1.07
Dlo_018819.1	PREDICTED: alanine aminotransferase 2, mitochondrial-like [Citrus sinensis]	1.132	0.913	1.019	1.027	0.993	0.986
Dlo_018820.1	hypothetical protein PRUPE_ppa010778mg [Prunus persica]	0.937	0.9953	0.979	1.018	0.9107	0.94
Dlo_018829.1	PREDICTED: subtilisin-like protease SBT1.5 [Citrus sinensis]	1.176	0.814	1.007	0.9493	1.028	1.005
Dlo_018832.1	Lipase, GDSL [Cynara cardunculus var. scolymus]	1.188	0.8943	1.097	0.9013	1.145	1.017
Dlo_018835.1	PREDICTED: GDSL esterase/lipase 1-like [Jatropha curcas]	1.722	0.7827	1.062	1.355	1.03	1.059
Dlo_018837.1	hypothetical protein CICLE_v10026113mg [Citrus clementina]	0.9987	0.975	1.068	1.088	0.8773	0.969
Dlo_018847.1	hypothetical protein CICLE_v10014964mg [Citrus clementina]	1.17	1.108	1.025	1.289	0.8977	1.092
Dlo_018856.1	hypothetical protein CICLE_v10016576mg [Citrus clementina]	0.9317	1.121	1.047	0.9463	1.079	1.041
Dlo_018872.2	hypothetical protein CICLE_v10002246mg [Citrus clementina]	1.331	1.195	1.22	1.419	1.001	1.258
Dlo_018882.1	PREDICTED: alpha-mannosidase 2 [Citrus sinensis]	0.968	1.086	1.036	1.094	0.9327	1.012
Dlo_018885.1	PREDICTED: protein transport protein SEC13 homolog B [Ziziphus jujuba]	0.957	1.031	0.992	0.963	1.013	0.9917
Dlo_018899.1	hypothetical protein CICLE_v10026841mg [Citrus clementina]	0.748	0.9693	0.8373	0.893	0.8493	0.8503
Dlo_018903.2	hypothetical protein CICLE_v10025018mg [Citrus clementina]	0.802	0.9387	0.878	0.8173	0.9397	0.8943
Dlo_018904.1	PREDICTED: pyridoxal 5'-phosphate synthase-like subunit PDX1.2 [Citrus sinensis]	0.9943	1.06	0.946	1.004	1.023	1.009
Dlo_018932.1	hypothetical protein CICLE_v10010027mg [Citrus clementina]	0.613	0.9257	0.7887	0.882	0.6673	0.6847
Dlo_018941.1	hypothetical protein CICLE_v10008260mg [Citrus clementina]	0.8637	0.9353	0.8803	0.885	0.9193	0.8657
Dlo_018943.1	hypothetical protein CICLE_v10008274mg [Citrus clementina]	1.147	0.9747	1.075	1.15	0.919	1.057
Dlo_018945.1	hypothetical protein LR48_Vigan561s004000 [Vigna angularis]	0.8933	0.956	0.916	0.924	0.937	0.848
Dlo_018947.1	hypothetical protein CICLE_v10008593mg [Citrus clementina]	1.098	1.084	1.131	1.069	1.052	1.076
Dlo_018948.1	PREDICTED: target of Myb protein 1 [Vitis vinifera]	1.036	1.013	1.014	1.102	0.9197	1.001
Dlo_018950.1	PREDICTED: putative hydrolase YtaP [Citrus sinensis]	1.171	1.063	1.089	1.219	0.935	1.09
Dlo_018955.1	hypothetical protein CICLE_v10007348mg [Citrus clementina]	0.9993	1.028	0.968	1.02	0.986	1.007
Dlo_018966.1	PREDICTED: splicing factor 3B subunit 1 [Citrus sinensis]	1.016	1.042	0.96	1.017	1.014	1.055
Dlo_018986.1	hypothetical protein CICLE_v10007340mg [Citrus clementina]	0.898	1.064	1.008	0.9373	1.019	0.982
Dlo_018987.1	PREDICTED: nuclear pore complex protein NUP85 [Citrus sinensis]	0.9953	1.073	0.957	0.9683	1.07	1.037
Dlo_018988.1	PREDICTED: ultraviolet-B receptor UVR8 isoform X2 [Ziziphus jujuba]	1.298	0.9227	0.9913	1.189	0.9573	0.999
Dlo_019009.2	hypothetical protein CISIN_1g007112mg [Citrus sinensis]	0.755	0.9463	0.7737	0.8747	0.8543	0.7893
Dlo_019025.1	PREDICTED: profilin-4 [Jatropha curcas]	0.9427	0.9403	0.9707	0.9463	0.9413	0.973
Dlo_019027.1	hypothetical protein CISIN_1g012056mg [Citrus sinensis]	0.936	1.012	0.9983	1.018	0.9253	1.009
Dlo_019037.1	hypothetical protein CICLE_v10007888mg [Citrus clementina]	0.8287	1.079	0.992	1.022	0.8877	0.8463
Dlo_019047.1	vacuolar processing enzyme a [Populus tomentosa]	0.706	1.265	1.009	1.029	0.9343	0.859
Dlo_019051.1	hypothetical protein CICLE_v10009515mg [Citrus clementina]	1.102	0.9777	1.024	1.101	0.9433	1.068
Dlo_019054.1	hypothetical protein CICLE_v10007887mg [Citrus clementina]	1.12	1.126	1.017	1.026	1.14	1.139
Dlo_019060.1	hypothetical protein CICLE_v10009554mg [Citrus clementina]	1.001	1.044	0.977	0.981	1.039	1.001
Dlo_019070.1	hypothetical protein CICLE_v10007524mg [Citrus clementina]	0.832	1.083	1.019	0.9573	0.9567	0.953
Dlo_019082.1	hypothetical protein CISIN_1g042763mg, partial [Citrus sinensis]	1.099	1.099	1.086	1.084	1.047	1.089
Dlo_019085.1	sucrose phosphate synthase [Dimocarpus longan]	1.147	0.9067	0.9957	1.008	1.018	1.155
Dlo_019095.1	hypothetical protein CICLE_v10007427mg [Citrus clementina]	1.135	1.011	1.164	0.9597	1.128	1.084
Dlo_019097.1	hypothetical protein CICLE_v10007519mg [Citrus clementina]	0.9473	0.9253	0.935	0.9813	0.9	0.9327
Dlo_019112.1	PREDICTED: conserved oligomeric Golgi complex subunit 8 [Citrus sinensis]	0.9737	0.9277	0.9763	0.9497	0.954	0.9047
Dlo_019143.1	hypothetical protein CICLE_v10020189mg [Citrus clementina]	1.485	0.852	1.088	1.303	0.9307	1.167
Dlo_019182.1	PSY [Citrus maxima]	0.915	0.999	1.038	0.94	0.974	0.9677
Dlo_019184.1	PREDICTED: sucrose synthase 5 [Citrus sinensis]	1.015	1.268	1.041	1.035	1.157	1.091
Dlo_019196.2	PREDICTED: UTP--glucose-1-phosphate uridylyltransferase [Jatropha curcas]	1.024	0.966	0.9907	1.083	0.8947	0.9903
Dlo_019228.1	PREDICTED: DEAD-box ATP-dependent RNA helicase 20 [Citrus sinensis]	0.9663	1.15	1.126	0.9827	1.083	1.041
Dlo_019229.1	PREDICTED: 60S ribosomal protein L27a-3 [Citrus sinensis]	0.9177	0.9533	0.8993	0.8693	1.011	0.9053
Dlo_019244.1	PREDICTED: FKBP12-interacting protein of 37 kDa [Citrus sinensis]	0.996	0.9527	1.013	0.9273	1.018	1.036
Dlo_019297.1	hypothetical protein CICLE_v10009547mg [Citrus clementina]	1.184	1.132	1.148	1.222	0.9937	1.079
Dlo_019306.1	FRIGIDA4a [Dimocarpus longan]	1.024	1.037	1.018	0.9853	1.048	1.022
Dlo_019330.1	PREDICTED: LOW QUALITY PROTEIN: cytochrome P450 71A9-like [Citrus sinensis]	1.044	1.201	1.06	1.104	1.06	1.083
Dlo_019333.2	transcription factor LIM [Populus tomentosa]	0.8167	0.9437	0.9047	0.8793	0.9033	0.8453
Dlo_019338.1	hypothetical protein CISIN_1g005652mg [Citrus sinensis]	1.045	0.953	1.008	0.9987	0.9847	0.9653
Dlo_019343.1	hypothetical protein CICLE_v10007287mg [Citrus clementina]	1.166	1.08	1.013	1.176	0.9907	1.022
Dlo_019354.1	hypothetical protein CICLE_v10009575mg [Citrus clementina]	1.823	1.294	1.295	2.904	0.5047	1.508
Dlo_019356.1	hypothetical protein CICLE_v10009322mg [Citrus clementina]	1.236	0.9203	1.055	0.9093	1.187	1.057
Dlo_019357.1	PREDICTED: methyl-CpG-binding domain-containing protein 11 [Citrus sinensis]	1.214	1.115	1.223	1.302	0.9207	1.07
Dlo_019379.1	PREDICTED: heme oxygenase 1, chloroplastic-like [Gossypium hirsutum]	0.941	0.9373	0.9067	0.9707	0.915	0.832
Dlo_019382.1	PREDICTED: uncharacterized protein LOC102627262 [Citrus sinensis]	0.816	1.068	0.9733	0.913	0.976	0.899
Dlo_019383.2	hypothetical protein CISIN_1g0001932mg, partial [Citrus sinensis]	1.028	1.008	0.996	1.01	1.002	1.048
Dlo_019384.1	PREDICTED: 2-alkenal reductase (NADP(+-dependent-like [Citrus sinensis]	1.838	0.9967	1.301	2.315	0.6443	1.247
Dlo_019411.1	PREDICTED: NADH-cytochrome b5 reductase-like protein [Citrus sinensis]	1.036	1.017	1.022	1.067	0.9587	1.027
Dlo_019421.1	hypothetical protein CICLE_v10008632mg [Citrus clementina]	1.083	1.006	1.001	1.008	1.042	1.003
Dlo_019423.1	PREDICTED: uncharacterized protein At2g34160 [Ricinus communis]	0.8273	1.022	0.859	0.9257	0.935	0.9273
Dlo_019426.1	hypothetical protein CICLE_v10008750mg [Citrus clementina]	1.223	1.038	1.212	1.037	1.139	1.143
Dlo_019433.2	hypothetical protein CISIN_1g024379mg [Citrus sinensis]	0.9007	0.9763	0.989	0.9043	0.9803	0.913
Dlo_019454.1	hypothetical protein CICLE_v10008422mg [Citrus clementina]	0.9123	1.025	1.014	0.9007	1.032	0.9357
Dlo_019476.1		0.8947	0.9827	0.931	0.8297	1.055	0.9667
Dlo_019515.3	hypothetical protein CICLE_v10014944mg [Citrus clementina]	1.072	1.037	1.071	1.011	1.051	1.074
Dlo_019517.1	hypothetical protein CISIN_1g044868mg [Citrus sinensis]	0.7893	1.044	0.9733	0.8983	0.9463	0.862
Dlo_019518.1	hypothetical protein CISIN_1g008730mg [Citrus sinensis]	0.796	0.986	0.8167	0.884	0.9083	0.808
Dlo_019526.1	hypothetical protein L484_015849 [Morus notabilis]	0.8077	0.8767	0.835	0.8597	0.8443	0.743
Dlo_019533.1	hypothetical protein DCAR_018617 [Daucus carota subsp. sativus]	1.11	1.036	1.07	1.012	1.075	1.041
Dlo_019535.1	PREDICTED: uncharacterized protein LOC105114476 [Populus euphratica]	1.042	1.09	1.063	1.186	0.8923	1.007
Dlo_019562.1	hypothetical protein CICLE_v10009015mg [Citrus clementina]	0.74	1.152	0.9907	0.9257	0.9697	0.9047
Dlo_019563.1	hypothetical protein CICLE_v10008497mg [Citrus clementina]	0.9543	0.948	1.014	0.847	1.057	0.919
Dlo_019566.1	hypothetical protein CICLE_v10009919mg [Citrus clementina]	0.8807	0.9727	0.8847	0.8963	0.968	0.9313
Dlo_019581.1	hypothetical protein MANES_13G038500 [Manihot esculenta]	0.9963	0.9397	0.9153	0.9747	0.957	0.942
Dlo_019591.1	PREDICTED: WD repeat-containing protein 70 [Jatropha curcas]	1.051	1.079	1.081	1.212	0.865	1.031
Dlo_019606.1	hypothetical protein CICLE_v10018866mg [Citrus clementina]	1	1.049	1.033	1.042	0.9793	1.075
Dlo_019627.1	40S ribosomal protein S23 [Zostera marina]	0.8423	1.025	0.997	0.972	0.9053	0.8117
Dlo_019629.1	hypothetical protein CICLE_v10011300mg [Citrus clementina]	0.8283	0.9987	0.9543	0.903	0.9317	0.902
Dlo_019641.1	PREDICTED: importin subunit alpha-9 isoform X1 [Jatropha curcas]	1.021	1.039	0.9913	1.027	1.005	1.014
Dlo_019647.3	PREDICTED: stearoyl-[acyl-carrier-protein] 9-desaturase, chloroplastic-like [Citrus sinensis]	1.164	0.9577	1.056	0.9213	1.147	1.07
Dlo_019649.1	hypothetical protein CISIN_1g019907mg [Citrus sinensis]	1.007	0.989	1.012	0.9547	1.027	0.9583
Dlo_019655.1	PREDICTED: RNA polymerase II-associated protein 3 isoform X2 [Citrus sinensis]	1.049	1.03	1.009	1.03	1.014	1.012
Dlo_019660.1	PREDICTED: ATP-dependent Clp protease proteolytic subunit 5, chloroplastic-like [Citrus sinensis]	1.243	0.9357	1.062	1.101	1.018	1.056
Dlo_019748.1	hypothetical protein CICLE_v10030907mg [Citrus clementina]	0.962	0.9023	0.927	0.962	0.912	0.9737
Dlo_019760.1	hypothetical protein POPTR_0004s06590g [Populus trichocarpa]	0.964	1.034	1.032	0.9677	1.016	0.9753
Dlo_019790.1	vegetative storage protein [Litchi chinensis]	1.263	0.7757	1.007	1.086	0.9297	1.045
Dlo_019801.1	vegetative storage protein [Litchi chinensis]	1.425	0.597	0.8437	0.9853	1.016	0.9737
Dlo_019805.1	vegetative storage protein [Litchi chinensis]	1.91	0.4897	1.034	1.447	0.8297	1.117
Dlo_019807.1	vegetative storage protein [Litchi chinensis]	1.931	0.328	1.081	0.9863	1.189	1.063
Dlo_019810.1	vegetative storage protein [Litchi chinensis]	2.232	0.3047	0.9177	1.073	1.359	1.033
Dlo_019832.1	vegetative storage protein [Litchi chinensis]	2.267	0.4997	1.047	1.508	1.235	1.245
Dlo_019842.1	PREDICTED: 21 kDa seed protein-like, partial [Citrus sinensis]	1.811	0.3727	1.091	1.034	1.088	1.082
Dlo_019844.1	vegetative storage protein [Litchi chinensis]	1.865	0.5993	1.135	1.2	1.134	1.161
Dlo_019846.1	PREDICTED: 21 kDa seed protein-like [Citrus sinensis]	1.613	0.5437	1.107	0.9843	1.113	1.061
Dlo_019847.1	PREDICTED: 21 kDa seed protein-like, partial [Citrus sinensis]	1.748	0.3987	1.027	1.049	1.039	1.075
Dlo_019855.1	hypothetical protein CICLE_v10007588mg [Citrus clementina]	0.8237	0.933	0.7687	0.857	0.9217	0.8303
Dlo_019908.1	hypothetical protein CISIN_1g001178mg [Citrus sinensis]	1.077	1.082	1.061	1.225	0.875	1.031
Dlo_019914.1	hypothetical protein MANES_03G199500 [Manihot esculenta]	0.5893	0.8987	0.6813	0.766	0.6763	0.563
Dlo_019917.1	hypothetical protein CISIN_1g010705mg [Citrus sinensis]	0.9143	1.023	0.901	0.8933	1.039	0.935
Dlo_019927.2	hypothetical protein CICLE_v10004291mg [Citrus clementina]	0.9757	0.8933	0.968	0.892	0.9877	0.9217
Dlo_019939.1	hypothetical protein CISIN_1g017221mg [Citrus sinensis]	0.8167	0.772	0.7927	0.784	0.8307	0.745
Dlo_019940.1	hypothetical protein CICLE_v10005665mg [Citrus clementina]	0.9813	1.058	1.004	1.042	0.974	0.944
Dlo_019942.1	PREDICTED: lipoamide acyltransferase component of branched-chain alpha-keto acid dehydrogenase complex, mitochondrial [Citrus sinensis]	1.289	1.077	0.9957	1.2	1.056	1.139
Dlo_019945.1	hypothetical protein CICLE_v10007063mg [Citrus clementina]	0.9983	1.082	0.994	0.9417	1.103	1.003
Dlo_019947.1	MULTIFUNCTIONAL family protein [Populus trichocarpa]	0.9847	0.9837	1.028	0.9817	0.98	0.9613
Dlo_019952.1	PREDICTED: 60S ribosomal protein L22-2-like [Jatropha curcas]	0.7843	1.024	0.938	0.7513	1.063	0.9243
Dlo_019954.1	PREDICTED: UDP-glucuronic acid decarboxylase 2-like [Citrus sinensis]	0.8873	1.023	1.013	0.9177	0.993	0.9523
Dlo_019955.1	hypothetical protein CISIN_1g011457mg [Citrus sinensis]	1.026	1.075	0.9563	1.007	1.049	1.019
Dlo_019964.1	translationally controlled tumor protein [Litchi chinensis]	0.821	1.053	0.9643	0.9523	0.9303	0.9483
Dlo_019966.1	hypothetical protein CISIN_1g003478mg [Citrus sinensis]	0.8863	1.03	0.98	0.8743	1.041	0.9197
Dlo_019983.1	PREDICTED: 40S ribosomal protein S21-like [Sesamum indicum]	0.9823	1.021	1.037	0.9023	1.085	0.9707
Dlo_019987.1	Uveal autoantigen with coiled-coil domains and ankyrin repeats isoform 2 [Theobroma cacao]	0.7217	0.888	0.7573	0.749	0.8727	0.6883
Dlo_019991.1	hypothetical protein CICLE_v10015354mg [Citrus clementina]	0.8203	0.9537	0.9727	0.8423	0.948	0.8897
Dlo_020001.1	hypothetical protein CISIN_1g036719mg [Citrus sinensis]	0.9347	1.114	1.057	0.9493	1.072	1.015
Dlo_020031.1	PREDICTED: uncharacterized protein LOC105111554 isoform X2 [Populus euphratica]	1.02	1.018	1.073	1.029	0.9863	0.9897
Dlo_020035.1	hypothetical protein CICLE_v10020914mg [Citrus clementina]	0.902	1	0.9737	0.7487	1.155	0.884
Dlo_020043.1	PREDICTED: la-related protein 6B [Citrus sinensis]	0.9843	1.073	1.041	0.9163	1.113	0.992
Dlo_020044.1	PREDICTED: outer envelope pore protein 37, chloroplastic [Pyrus x bretschneideri]	1.013	0.9337	1.05	0.9057	1.036	0.9617
Dlo_020056.1	plasmamembrane intrinsic protein 2;2 [Salix purpurea]	1.04	1.062	1.012	1.137	0.9207	1.008
Dlo_020067.1	hypothetical protein CICLE_v10033579mg [Citrus clementina]	0.6887	1.074	0.8163	0.9183	0.8657	0.82
Dlo_020109.3	PREDICTED: sugar transporter ERD6-like 5 [Jatropha curcas]	0.9377	1.012	0.9837	0.9887	0.9573	0.9743
Dlo_020121.1	hypothetical protein MANES_09G163500 [Manihot esculenta]	1.294	0.8423	1.07	1.157	0.9233	1.072
Dlo_020136.1	hypothetical protein CISIN_1g011956mg [Citrus sinensis]	1.142	0.936	1.039	0.9977	1.046	1.047
Dlo_020142.1	hypothetical protein CICLE_v10003913mg [Citrus clementina]	1.003	0.9033	0.9973	0.823	1.085	0.8747
Dlo_020150.1	hypothetical protein CICLE_v10018002mg [Citrus clementina]	1.011	0.9967	1.007	1.025	0.966	0.985
Dlo_020177.1	PREDICTED: chaperone protein dnaJ 10 [Ricinus communis]	0.9413	1.001	1.002	0.9653	0.9723	0.9577
Dlo_020181.1	hypothetical protein CICLE_v10028779mg [Citrus clementina]	0.983	0.9677	1.004	0.7967	1.15	1.004
Dlo_020190.1	CP2 [Hevea brasiliensis]	1.059	1.138	1.045	1.026	1.105	1.096
Dlo_020191.1	PREDICTED: V-type proton ATPase subunit a3-like [Jatropha curcas]	1.061	1.154	1.007	1.295	0.8497	1.09
Dlo_020192.1	PREDICTED: DNA replication licensing factor MCM4 [Citrus sinensis]	0.9173	0.9773	0.9267	0.9667	0.931	0.8953
Dlo_020196.1	hypothetical protein CISIN_1g000933mg [Citrus sinensis]	0.8353	1.038	0.9853	0.8823	1	0.867
Dlo_020201.1	PREDICTED: peroxisomal (S-2-hydroxy-acid oxidase GLO1 [Capsicum annuum]	1.423	0.9867	1.11	1.152	1.14	1.091
Dlo_020202.1	peroxisomal (S-2-hydroxy-acid oxidase-like [Dorcoceras hygrometricum]	1.059	0.9653	1.061	1.077	0.926	1.007
Dlo_020210.2	hypothetical protein CICLE_v10014608mg [Citrus clementina]	1.11	1.06	1.031	1.074	1.038	1.05
Dlo_020211.2	hypothetical protein MANES_15G123600 [Manihot esculenta]	0.819	0.8587	0.7427	0.8077	0.8923	0.7053
Dlo_020222.1	hypothetical protein CISIN_1g046458mg [Citrus sinensis]	1.11	1.079	1.093	1.09	1.035	1.058
Dlo_020240.1	auxin response factor 6 [Dimocarpus longan]	1.061	1.052	1.035	1.056	1.008	1.071
Dlo_020247.1	PREDICTED: CSC1-like protein ERD4 [Citrus sinensis]	1.321	1.209	1.164	1.437	0.9907	1.194
Dlo_020259.1	hypothetical protein CICLE_v10022723mg [Citrus clementina]	0.7927	0.912	0.8673	0.6723	1.06	0.8923
Dlo_020260.1	Photosystem I subunit K [Theobroma cacao]	1.47	0.93	1.143	1.075	1.202	1.017
Dlo_020261.2	hypothetical protein CICLE_v10014106mg [Citrus clementina]	1.011	0.949	1.034	0.9913	0.963	0.9723
Dlo_020264.1	Multidrug resistance-associated protein 2 isoform 1 [Theobroma cacao]	1.055	1.163	1.063	1.211	0.9343	1.075
Dlo_020276.1	PREDICTED: LOW QUALITY PROTEIN: 187-kDa microtubule-associated protein AIR9 [Citrus sinensis]	0.8947	1.001	1.005	0.942	0.957	0.961
Dlo_020281.1	PREDICTED: serine/threonine-protein phosphatase 6 regulatory subunit 3 [Citrus sinensis]	1.033	1.062	1.076	1.125	0.9283	1.063
Dlo_020282.1	PREDICTED: phenylalanine--tRNA ligase beta subunit, cytoplasmic [Citrus sinensis]	0.891	0.9693	0.9237	0.9027	0.967	0.9257
Dlo_020283.1	hypothetical protein CICLE_v10016474mg [Citrus clementina]	1.043	1.016	1.063	1.029	1.002	1.033
Dlo_020284.1	PREDICTED: DNA-damage-repair/toleration protein DRT111, chloroplastic [Citrus sinensis]	1.007	1.014	0.99	0.9843	1.015	0.987
Dlo_020291.1	PREDICTED: ferredoxin--NADP reductase, root isozyme, chloroplastic [Citrus sinensis]	0.8373	0.951	0.8473	0.63	1.165	0.825
Dlo_020302.1	hypothetical protein MANES_01G128100 [Manihot esculenta]	0.9697	0.9157	0.977	0.905	0.9867	0.9
Dlo_020306.1	hypothetical protein CICLE_v10015058mg [Citrus clementina]	0.9943	1.027	0.9467	1.024	0.9757	1.034
Dlo_020312.1	Tubulin beta-1 chain [Morus notabilis]	1.045	1.102	1.055	0.9867	1.103	1.154
Dlo_020360.1	PREDICTED: endoplasmin homolog [Citrus sinensis]	0.9307	1.131	1.04	1.07	0.9637	1.047
Dlo_020375.1	PREDICTED: probable inactive receptor kinase At2g26730 [Citrus sinensis]	1.136	1.029	1.034	1.054	1.053	1.039
Dlo_020395.1	Thioesterase superfamily protein isoform 1 [Theobroma cacao]	1.09	1.009	1.009	1.049	1.006	0.9557
Dlo_020432.1	PREDICTED: probable carboxylesterase 2 [Ricinus communis]	0.8347	0.8993	0.7857	0.78	0.9713	0.7997
Dlo_020433.1	PREDICTED: 26S proteasome non-ATPase regulatory subunit 14 homolog [Eucalyptus grandis]	0.955	1.002	1.052	1.009	0.9433	0.9027
Dlo_020441.1	hypothetical protein CISIN_1g004496mg [Citrus sinensis]	0.9587	1.01	1.117	0.9883	0.9737	0.9963
Dlo_020451.2	hypothetical protein CICLE_v10020365mg [Citrus clementina]	0.9403	1.016	1.017	1.014	0.9377	1.011
Dlo_020455.1	hypothetical protein CISIN_1g001574mg [Citrus sinensis]	0.745	1.167	0.961	0.9053	1.007	0.913
Dlo_020459.1	Os02g0814700, partial [Oryza sativa Japonica Group]	0.98	0.954	0.962	0.905	1.025	0.9773
Dlo_020474.1	hypothetical protein CICLE_v10030519mg [Citrus clementina]	1.048	1.138	1.096	1.23	0.8923	1.118
Dlo_020477.1	Gamma-tonoplast intrinsic protein 3 [Populus trichocarpa]	1.494	1.066	1.128	1.207	1.262	1.108
Dlo_020481.1	DNA binding protein, putative isoform 1 [Theobroma cacao]	1.601	1.004	1.237	1.236	1.295	1.258
Dlo_020483.1	DNA-damage-repair/toleration protein DRT100-like precursor [Glycine max]	1.246	0.8737	0.984	1.117	0.9503	1.056
Dlo_020601.1	PREDICTED: homogentisate 1,2-dioxygenase [Citrus sinensis]	1.098	1.076	1.043	0.937	1.179	0.9873
Dlo_020614.1	PREDICTED: importin-11 isoform X1 [Citrus sinensis]	0.888	1.057	1.009	0.9397	1	0.9753
Dlo_020620.1	hypothetical protein CICLE_v10011058mg [Citrus clementina]	1.054	0.9727	0.9207	1.006	0.999	1.014
Dlo_020623.1	PREDICTED: phosphoinositide phosphatase SAC8 isoform X1 [Ricinus communis]	1.085	0.976	1.076	1.006	1.027	1.078
Dlo_020625.1	hypothetical protein CISIN_1g013626mg [Citrus sinensis]	1.204	1.09	1.084	1.233	0.9687	1.125
Dlo_020643.1	PREDICTED: proline iminopeptidase [Citrus sinensis]	1.121	1.035	1.023	0.9387	1.157	1.053
Dlo_020645.1	hypothetical protein CISIN_1g016424mg [Citrus sinensis]	1.071	0.8263	0.945	1.011	0.89	0.8693
Dlo_020651.1	PREDICTED: CD2 antigen cytoplasmic tail-binding protein 2 homolog [Citrus sinensis]	1.021	1.038	1.01	1.047	0.984	1.021
Dlo_020655.2	hypothetical protein CICLE_v10015906mg [Citrus clementina]	1.037	1.061	0.9993	0.8877	1.167	1.036
Dlo_020656.1	PREDICTED: caffeoylshikimate esterase [Ziziphus jujuba]	1.32	1.147	1.052	1.281	1.054	1.127
Dlo_020666.1	PREDICTED: universal stress protein A-like protein [Jatropha curcas]	1.098	1.07	1.07	1.081	1.029	1.112
Dlo_020671.1	PREDICTED: glutamine--tRNA ligase isoform X2 [Citrus sinensis]	1.063	1.086	0.9827	1.186	0.9043	1.073
Dlo_020676.1	LRR-RLK [Vernicia montana]	1.661	0.9723	1.212	1.074	1.479	1.198
Dlo_020703.1	hypothetical protein CISIN_1g000856mg [Citrus sinensis]	0.9733	1.061	1.023	0.95	1.06	1.042
Dlo_020724.1	hypothetical protein CICLE_v10019583mg [Citrus clementina]	0.9127	0.9533	0.9337	0.923	0.953	0.9253
Dlo_020766.1	PREDICTED: non-specific phospholipase C3-like [Citrus sinensis]	1.479	1.234	1.189	1.855	0.8017	1.508
Dlo_020789.1	Calcineurin B-like protein 3 [Morus notabilis]	0.9863	0.989	0.9677	1.24	0.7267	1.028
Dlo_020795.1	PREDICTED: ras-related protein RABB1c [Malus domestica]	0.9327	1.134	1.035	0.8967	1.141	1.061
Dlo_020796.1	PREDICTED: enhancer of mRNA-decapping protein 4-like isoform X1 [Citrus sinensis]	0.9923	1.047	0.9737	0.981	1.035	0.9333
Dlo_020828.1	hypothetical protein MANES_08G069800 [Manihot esculenta]	0.964	1.161	1.037	1.029	1.042	1.003
Dlo_020857.1	hypothetical protein CISIN_1g032997mg [Citrus sinensis]	1.039	0.944	1.004	1.032	0.941	1.008
Dlo_020867.2	Auxin-responsive family protein [Theobroma cacao]	0.9237	1.049	0.9987	0.9313	1.033	0.9403
Dlo_020869.1	Mo25 family protein [Theobroma cacao]	1.199	1.035	1.125	1.027	1.127	1.112
Dlo_020870.1	CPI-4 [Morus alba var. atropurpurea]	1.781	1.117	1.275	2.231	0.855	1.182
Dlo_020889.1	hypothetical protein CICLE_v10016953mg [Citrus clementina]	0.6937	1.117	0.8747	1.132	0.6873	0.8723
Dlo_020890.1	PREDICTED: ER membrane protein complex subunit 3 [Nicotiana tomentosiformis]	0.948	0.9683	0.9867	0.869	1.046	0.9743
Dlo_020892.1	hypothetical protein CICLE_v10015752mg [Citrus clementina]	1.102	1.054	1.022	1.111	0.9847	1.052
Dlo_020894.1	hypothetical protein CICLE_v10004667mg [Citrus clementina]	0.9833	0.9817	0.9443	1.004	0.9547	0.9843
Dlo_020916.1	CPI-4 [Morus alba var. atropurpurea]	1.77	0.9213	1.349	1.738	0.8927	1.211
Dlo_020964.1	hypothetical protein CICLE_v10026385mg [Citrus clementina]	0.9923	0.9943	1.05	0.958	1.017	1.006
Dlo_020971.1	PREDICTED: protein BOLA2 [Gossypium raimondii]	0.8747	1.013	0.995	0.8807	1.012	0.9627
Dlo_020985.2	hypothetical protein CICLE_v10015274mg [Citrus clementina]	0.7383	1.122	0.9583	0.876	0.9933	0.8797
Dlo_020988.1	PREDICTED: uncharacterized protein LOC102621032 isoform X1 [Citrus sinensis]	1.197	0.9783	1.052	1.092	1.025	1.066
Dlo_021005.1	hypothetical protein CISIN_1g001831mg [Citrus sinensis]	1.077	1.05	1.049	1.035	1.038	1.134
Dlo_021007.1	hypothetical protein CICLE_v10008203mg [Citrus clementina]	0.998	0.9843	0.9933	0.9433	1.029	1.043
Dlo_021008.1	hypothetical protein CICLE_v10009798mg [Citrus clementina]	0.8513	0.9593	0.8607	0.892	0.927	0.9033
Dlo_021010.1	PREDICTED: 60S ribosomal protein L31 [Ricinus communis]	0.7807	0.9807	0.8253	0.9343	0.8493	0.78
Dlo_021012.1	hypothetical protein CICLE_v10007872mg [Citrus clementina]	0.885	1.054	0.888	0.8497	1.084	0.9803
Dlo_021015.2	PREDICTED: IAA-amino acid hydrolase ILR1-like 4 [Citrus sinensis]	1.139	0.8743	0.998	1.026	0.9693	0.998
Dlo_021018.1	PREDICTED: factor of DNA methylation 1 [Citrus sinensis]	0.9157	1.008	0.969	0.9063	1.014	0.9893
Dlo_021030.1	Zinc finger family protein, putative isoform 1 [Theobroma cacao]	0.827	0.9013	0.901	0.83	0.916	0.7
Dlo_021032.1	hypothetical protein CICLE_v10007659mg [Citrus clementina]	1.06	1.029	1.023	1.031	1.019	1.023
Dlo_021043.1	PREDICTED: aldose 1-epimerase [Citrus sinensis]	0.9893	1.137	1.06	1.016	1.056	1.077
Dlo_021046.2	Ketose-bisphosphate aldolase class-II family protein isoform 1 [Theobroma cacao]	1.097	1.036	0.9837	1.053	1.026	1.094
Dlo_021055.1	PREDICTED: TPR repeat-containing thioredoxin TDX [Prunus mume]	1.069	1.008	1.134	0.8453	1.198	1.049
Dlo_021063.1	PREDICTED: 60S acidic ribosomal protein P3-like [Citrus sinensis]	1.19	0.9207	1.107	1.115	0.9477	0.9237
Dlo_021096.1	hypothetical protein CICLE_v10007338mg [Citrus clementina]	1.158	0.9743	1.046	0.9907	1.088	1.057
Dlo_021111.1	hypothetical protein CICLE_v10007983mg [Citrus clementina]	1.072	1.109	1.098	0.9757	1.145	1.11
Dlo_021116.1	hypothetical protein CICLE_v10009443mg [Citrus clementina]	1.051	1.062	1.052	0.985	1.079	1.077
Dlo_021117.2	PREDICTED: ubiquitin thioesterase OTU1 [Jatropha curcas]	1.172	1.135	0.977	1.236	0.974	1.032
Dlo_021131.1	PREDICTED: uncharacterized protein LOC102609098 [Citrus sinensis]	1.349	0.9053	1.106	1.342	0.8303	1.046
Dlo_021141.1	hypothetical protein CICLE_v10008440mg [Citrus clementina]	0.9343	1.072	1.013	0.904	1.086	0.983
Dlo_021142.1	hypothetical protein CICLE_v10010508mg [Citrus clementina]	1.431	0.933	1.121	1.26	0.9943	1.103
Dlo_021164.1	unnamed protein product [Coffea canephora]	1.142	0.9167	1.021	1.007	1.024	0.9887
Dlo_021165.1	hypothetical protein CICLE_v10000238mg [Citrus clementina]	1.183	1.018	1.055	0.9267	1.208	1.057
Dlo_021176.1	PREDICTED: adenosine deaminase-like protein [Citrus sinensis]	0.956	0.988	1.075	1.031	0.9073	0.9237
Dlo_021180.1	hypothetical protein CICLE_v10015479mg [Citrus clementina]	0.8513	0.861	0.7977	0.9953	0.7427	0.8187
Dlo_021211.2	hypothetical protein CISIN_1g029538mg [Citrus sinensis]	0.9823	1.133	1.064	1.19	0.875	1.004
Dlo_021212.1	PREDICTED: serine--tRNA ligase, mitochondrial [Jatropha curcas]	1.216	1.124	1.164	1.01	1.229	1.064
Dlo_021213.1	APX [Dimocarpus longan]	1.466	0.998	1.133	1.376	0.9577	1.089
Dlo_021278.1	PREDICTED: 2-alkenal reductase (NADP(+-dependent-like [Eucalyptus grandis]	1.277	1.09	1.134	1.12	1.136	1.137
Dlo_021283.1	PREDICTED: 2-alkenal reductase (NADP(+-dependent [Citrus sinensis]	1.11	1.241	1.32	1.091	1.154	1.163
Dlo_021289.2	unnamed protein product [Vitis vinifera]	1.064	0.896	0.976	0.9657	0.9887	0.9653
Dlo_021320.1	hypothetical protein CICLE_v10004833mg [Citrus clementina]	1.015	1.442	1.113	1.148	1.18	1.147
Dlo_021325.1	hypothetical protein CICLE_v10004659mg [Citrus clementina]	0.8697	0.9353	0.891	0.7467	1.063	0.857
Dlo_021339.1	caffeoyl-CoA 3-O-methyltransferase [Dimocarpus longan]	0.639	1.274	0.966	0.9127	1	0.9873
Dlo_021343.1	PREDICTED: PI-PLC X domain-containing protein At5g67130-like [Gossypium raimondii]	1.059	0.9883	1.055	0.949	1.072	1.067
Dlo_021348.1	hypothetical protein CICLE_v10029394mg [Citrus clementina]	0.9613	0.9503	0.9547	0.942	0.97	0.9347
Dlo_021349.1	hypothetical protein CICLE_v10028103mg [Citrus clementina]	1.103	0.9003	0.9937	1.031	0.9563	0.9807
Dlo_021361.2	hypothetical protein CICLE_v10027084mg [Citrus clementina]	0.774	0.922	0.9153	0.692	1.031	0.796
Dlo_021363.1	PREDICTED: uncharacterized protein LOC105647093 [Jatropha curcas]	1.196	0.869	1.179	1.078	0.9587	1.017
Dlo_021364.1	PREDICTED: la-related protein 1C [Citrus sinensis]	0.7143	0.942	0.783	0.924	0.7387	0.6453
Dlo_021373.1	hypothetical protein CICLE_v10024925mg [Citrus clementina]	1.035	1.098	1.04	1.016	1.063	1.031
Dlo_021378.1	PREDICTED: 3-dehydroquinate synthase, chloroplastic [Jatropha curcas]	0.6777	0.951	0.7983	0.9897	0.6597	0.6943
Dlo_021382.1	hypothetical protein CICLE_v10026205mg [Citrus clementina]	0.9663	1.036	0.9517	1.083	0.9033	0.965
Dlo_021389.1	hypothetical protein CICLE_v10026339mg [Citrus clementina]	0.928	1.076	0.9743	1.2	0.788	1.002
Dlo_021396.1	hypothetical protein MANES_02G137100 [Manihot esculenta]	0.8727	0.9013	0.92	0.8277	0.9607	0.8943
Dlo_021408.3	hypothetical protein CICLE_v10027474mg [Citrus clementina]	0.9837	1.039	0.995	1.024	0.9773	0.943
Dlo_021409.1	hypothetical protein CICLE_v10027108mg [Citrus clementina]	1.217	0.9967	1.071	1.013	1.131	1.139
Dlo_021410.1	hypothetical protein CICLE_v10025092mg [Citrus clementina]	1.092	1.123	0.996	1.275	0.8693	1.089
Dlo_021419.1	flavanone-3-hydroxylase [Dimocarpus longan]	0.6187	1.041	0.8707	0.8523	0.822	0.703
Dlo_021428.1	hypothetical protein CICLE_v10026308mg [Citrus clementina]	0.929	1.005	1.018	1.128	0.802	1.026
Dlo_021430.1	Peptidylprolyl cis/trans isomerase [Theobroma cacao]	0.8697	1.082	0.954	0.9487	0.9993	1.004
Dlo_021437.1	PREDICTED: GDP-mannose 4,6 dehydratase 1 [Citrus sinensis]	0.9247	1.024	0.923	0.9113	1.034	0.9727
Dlo_021440.1	PREDICTED: histone H1 [Ziziphus jujuba]	1.658	0.9347	1.715	1.295	1.212	1.232
Dlo_021443.1	hypothetical protein POPTR_0005s25660g [Populus trichocarpa]	1.079	1.078	1.109	0.9983	1.099	1.058
Dlo_021449.2	Serine carboxypeptidase S28 family protein [Theobroma cacao]	1.531	1.008	1.154	1.156	1.278	1.168
Dlo_021452.1	PREDICTED: probable pre-mRNA-splicing factor ATP-dependent RNA helicase DEAH5 [Citrus sinensis]	0.9713	1.012	1.021	0.9577	1.016	0.8983
Dlo_021459.1	hypothetical protein CICLE_v10025382mg [Citrus clementina]	0.66	1.047	0.9167	0.8727	0.863	0.7997
Dlo_021472.1	hypothetical protein CISIN_1g005433mg [Citrus sinensis]	0.866	1.029	0.9753	0.9147	0.9833	0.907
Dlo_021488.1	hypothetical protein CICLE_v10026576mg [Citrus clementina]	0.8307	0.9637	0.9223	0.9523	0.8483	0.8467
Dlo_021489.1	peroxidase [Dimocarpus longan]	1.517	1.04	1.179	1.529	0.9377	1.196
Dlo_021500.1	PREDICTED: thioredoxin domain-containing protein PLP3B [Cucumis sativus]	0.9257	0.954	0.8533	0.8933	0.993	0.924
Dlo_021507.1	hypothetical protein CISIN_1g004491mg [Citrus sinensis]	0.991	1.017	0.975	0.997	0.994	1.053
Dlo_021561.1	HOPW1-1-interacting 2 [Theobroma cacao]	0.972	0.9777	1.004	1.052	0.894	1.013
Dlo_021563.2	ADP-ribosylation factor 1, partial [Cajanus cajan]	0.9553	1.101	0.941	0.9567	1.072	1.015
Dlo_021566.1	hypothetical protein MANES_16G133500 [Manihot esculenta]	1.291	0.981	0.9723	1.1	1.084	1.1
Dlo_021574.1	PREDICTED: probable cyclic nucleotide-gated ion channel 14 [Vitis vinifera]	0.9553	0.982	0.921	0.9203	1.012	0.9747
Dlo_021575.1	PREDICTED: probable plastid-lipid-associated protein 8, chloroplastic [Citrus sinensis]	1.073	0.926	0.9987	0.9233	1.061	0.9903
Dlo_021595.1	hypothetical protein CICLE_v10016549mg [Citrus clementina]	0.945	0.8977	0.913	0.7613	1.091	0.7657
Dlo_021597.1	PREDICTED: cleft lip and palate transmembrane protein 1 homolog [Citrus sinensis]	1.048	0.96	1.01	1.202	0.7893	0.9723
Dlo_021602.1	PREDICTED: peroxidase 47 [Gossypium hirsutum]	1.163	1.096	1.064	1.311	0.8643	1.119
Dlo_021610.3	PAE [Litchi chinensis]	0.9747	1.127	1.033	0.9463	1.11	1.031
Dlo_021620.1	peroxidase 4 [Litchi chinensis]	1.508	0.9347	0.984	1.46	0.8533	1.073
Dlo_021626.1	PREDICTED: protein S-acyltransferase 8-like isoform X2 [Citrus sinensis]	0.9587	1.113	1.029	0.8353	1.204	1.021
Dlo_021634.1	PREDICTED: multiprotein-bridging factor 1b [Ricinus communis]	0.83	1.042	0.9373	0.9693	0.9117	0.902
Dlo_021643.1	hypothetical protein CICLE_v10021966mg [Citrus clementina]	1.452	1.135	1.223	1.367	1.134	1.134
Dlo_021653.1	PREDICTED: T-complex protein 1 subunit delta [Jatropha curcas]	0.9133	0.9453	0.976	0.9997	0.8683	0.907
Dlo_021671.1	Translation elongation factor EF1A/initiation factor IF2gamma family protein isoform 1 [Theobroma cacao]	0.9613	1.02	0.984	0.9967	0.9753	0.9603
Dlo_021678.1	hypothetical protein CICLE_v10032445mg [Citrus clementina]	0.8667	0.961	0.908	0.8703	0.9657	0.8803
Dlo_021681.1	hypothetical protein CICLE_v10030974mg [Citrus clementina]	1.172	1.02	1.042	1.163	0.9643	1.018
Dlo_021723.2	hypothetical protein CISIN_1g003924mg [Citrus sinensis]	1.082	0.9187	1	0.9873	0.9983	0.9793
Dlo_021725.2	uncharacterized protein LOC100805631 [Glycine max]	0.8633	1.005	0.9123	0.7793	1.099	0.9077
Dlo_021727.1	PREDICTED: dol-P-Man:Man(6GlcNAc(2-PP-Dol alpha-1,2-mannosyltransferase [Jatropha curcas]	1.05	0.957	1.055	1.005	0.9853	1.005
Dlo_021728.1	hypothetical protein CICLE_v10018719mg [Citrus clementina]	0.931	0.976	0.9887	0.8937	1.015	0.9033
Dlo_021745.1	PREDICTED: ras-related protein Rab7 [Gossypium raimondii]	0.7877	1.163	0.969	0.977	0.97	1.016
Dlo_021748.1	unnamed protein product [Vitis vinifera]	0.9037	0.9667	0.9683	0.85	1.03	0.944
Dlo_021755.1	hypothetical protein CICLE_v10001611mg [Citrus clementina]	1.089	1.058	1.01	0.7463	1.343	1.114
Dlo_021761.1	hypothetical protein CISIN_1g009077mg [Citrus sinensis]	0.7937	1.146	0.9707	0.909	1.026	0.975
Dlo_021762.1	hypothetical protein EUGRSUZ_C00165 [Eucalyptus grandis]	0.9983	1.074	1.045	1.088	0.952	1.019
Dlo_021781.1	NADPH-cytochrome P450 reductase 2 [Azadirachta indica]	0.7927	1.028	0.885	0.9263	0.9017	0.84
Dlo_021782.1	PREDICTED: afadin- and alpha-actinin-binding protein isoform X2 [Vitis vinifera]	0.791	0.8303	0.8353	0.8407	0.7947	0.6327
Dlo_021790.1	PREDICTED: ribulose bisphosphate carboxylase small chain clone 512-like isoform X2 [Citrus sinensis]	1.033	1.087	1.026	0.9447	1.123	1.049
Dlo_021791.1	PREDICTED: U4/U6.U5 small nuclear ribonucleoprotein 27 kDa protein [Vigna radiata var. radiata]	1.239	0.9303	1.068	0.9253	1.186	1.056
Dlo_021798.1	PREDICTED: serine carboxypeptidase-like 18 [Jatropha curcas]	1.41	1.087	1.059	1.592	0.78	1.062
Dlo_021801.1	hypothetical protein CICLE_v10008518mg [Citrus clementina]	1.008	0.9963	0.9803	1.048	0.9403	0.9667
Dlo_021808.1	glutaredoxin [Litchi chinensis]	0.919	1.007	1.025	0.8103	1.111	0.9083
Dlo_021822.1	hypothetical protein CICLE_v10008916mg [Citrus clementina]	1.154	0.8817	1.011	1.29	0.7213	1.035
Dlo_021845.1	hypothetical protein CICLE_v10032982mg [Citrus clementina]	1.267	0.9977	1.114	1.323	0.857	1.059
Dlo_021851.1	Pyruvate kinase family protein isoform 1 [Theobroma cacao]	1.01	0.9353	0.9683	0.959	0.9817	0.9817
Dlo_021853.1	hypothetical protein CISIN_1g006594mg [Citrus sinensis]	1.012	1.042	1.023	0.9587	1.068	0.962
Dlo_021867.3	PREDICTED: DEAD-box ATP-dependent RNA helicase 21 [Jatropha curcas]	1.02	1.033	1.02	0.9327	1.093	0.9677
Dlo_021884.1	hypothetical protein CICLE_v10009364mg [Citrus clementina]	1.005	1.053	1.094	1.09	0.9407	1.015
Dlo_021886.1	hypothetical protein CICLE_v10008445mg [Citrus clementina]	0.8607	0.883	0.8027	0.8157	0.946	0.835
Dlo_021887.1	hypothetical protein CICLE_v10007398mg [Citrus clementina]	0.9367	1.059	1.063	1.422	0.5593	1.082
Dlo_021911.3	PREDICTED: probable RNA-dependent RNA polymerase 5 isoform X2 [Vitis vinifera]	1.426	1.136	1.15	1.115	1.355	1.149
Dlo_021912.1	hypothetical protein CICLE_v10007810mg [Citrus clementina]	1.461	0.8813	1.039	1.044	1.195	1.106
Dlo_021926.1	hypothetical protein CISIN_1g018747mg [Citrus sinensis]	1.127	1.016	1.024	0.9653	1.119	1.019
Dlo_021958.1	Cellulose synthase family protein [Theobroma cacao]	0.9543	0.9903	0.9667	1.034	0.9053	0.9753
Dlo_021965.1	PREDICTED: protein PAT1 homolog 1 isoform X2 [Citrus sinensis]	1.173	1.026	1.095	0.9603	1.173	1.063
Dlo_021967.1	hypothetical protein CISIN_1g012870mg [Citrus sinensis]	1.068	1.038	1.044	1.08	0.9807	1.02
Dlo_022008.1	PREDICTED: exocyst complex component EXO84B [Jatropha curcas]	1.026	0.989	0.9967	1.009	0.9877	0.9727
Dlo_022059.1	PREDICTED: licodione synthase-like [Citrus sinensis]	0.6063	1.065	0.81	0.776	0.9067	0.7313
Dlo_022060.2	PREDICTED: chlorophyll a-b binding protein CP26, chloroplastic [Ziziphus jujuba]	1.41	0.984	1.121	1.25	1.024	1.163
Dlo_022063.2	PREDICTED: uncharacterized protein LOC102607448 [Citrus sinensis]	1.117	0.893	0.9777	1	0.993	0.983
Dlo_022089.1	hypothetical protein CISIN_1g009913mg [Citrus sinensis]	0.9053	0.995	0.9863	1.094	0.809	0.923
Dlo_022101.1	PREDICTED: 60S ribosomal protein L27 [Citrus sinensis]	0.94	1.006	0.922	0.895	1.046	0.9197
Dlo_022105.1	hypothetical protein CISIN_1g0006432mg [Citrus sinensis]	0.9207	1.185	1.02	0.8923	1.168	1.034
Dlo_022107.1	PREDICTED: gamma aminobutyrate transaminase 3, chloroplastic [Zea mays]	1.041	1.014	1.025	0.878	1.15	0.9703
Dlo_022128.1	hypothetical protein CICLE_v10008249mg [Citrus clementina]	0.981	1.067	1.09	1.051	0.97	0.9527
Dlo_022143.1	PREDICTED: uncharacterized protein LOC107431933 isoform X1 [Ziziphus jujuba]	0.824	0.7953	0.7697	0.8143	0.8173	0.7137
Dlo_022154.2	hypothetical protein CICLE_v10008732mg [Citrus clementina]	1.232	0.8973	1.012	1.022	1.054	1.051
Dlo_022159.1	unnamed protein product [Vitis vinifera]	1.045	1.086	1.033	1.069	1.009	1.048
Dlo_022184.1	hypothetical protein MANES_18G013200 [Manihot esculenta]	1.113	1.033	1.132	0.991	1.097	1.058
Dlo_022224.1	hypothetical protein CICLE_v10030027mg [Citrus clementina]	1.315	1.154	0.9507	1.336	1.004	1.139
Dlo_022243.1	glucose-6-phosphate dehydrogenase [Hevea brasiliensis]	0.9687	1.022	0.926	0.933	1.045	1.006
Dlo_022245.1	PREDICTED: U6 snRNA-associated Sm-like protein LSm6 [Eucalyptus grandis]	0.854	0.9697	0.9127	1.016	0.814	0.7583
Dlo_022249.1	hypothetical protein CICLE_v10004711mg [Citrus clementina]	0.771	1.151	0.969	0.84	1.079	0.9597
Dlo_022251.1	PREDICTED: chromatin structure-remodeling complex protein SYD isoform X2 [Citrus sinensis]	1.135	1.17	1.211	1.131	1.076	1.125
Dlo_022259.1	hypothetical protein MANES_17G055100 [Manihot esculenta]	0.9757	0.943	1.041	0.991	0.926	0.998
Dlo_022280.1	PREDICTED: GDSL esterase/lipase At5g45910-like [Populus euphratica]	0.774	1.119	0.979	0.9663	0.9303	0.9307
Dlo_022281.1	PREDICTED: malate dehydrogenase, mitochondrial [Ricinus communis]	0.9623	1.037	1.004	1.051	0.9337	0.9637
Dlo_022282.1	hypothetical protein DCAR_007969 [Daucus carota subsp. sativus]	1.095	1.056	1.048	1.087	1.005	1.031
Dlo_022294.1	PREDICTED: 3'-N-debenzoyl-2'-deoxytaxol N-benzoyltransferase [Jatropha curcas]	1	1.582	1.246	1.321	1.174	1.272
Dlo_022295.2	hypothetical protein KK1_041727 [Cajanus cajan]	0.9323	0.8057	0.847	0.9567	0.7987	0.832
Dlo_022299.1	PREDICTED: probable pre-mRNA-splicing factor ATP-dependent RNA helicase DEAH9 isoform X1 [Citrus sinensis]	1.003	1.035	1.022	0.974	1.04	1.024
Dlo_022302.1	PREDICTED: apoptosis inhibitor 5 isoform X2 [Citrus sinensis]	0.9557	1.076	1.011	1.006	1.003	0.995
Dlo_022335.2	Guanylate-binding 7 [Gossypium arboreum]	1.176	1.069	1.249	1.257	0.908	1.081
Dlo_022363.1	PREDICTED: auxin-repressed 12.5 kDa protein [Vitis vinifera]	1.418	1.005	1.003	1.027	1.274	1.087
Dlo_022373.1	hypothetical protein CICLE_v10016057mg [Citrus clementina]	1.078	0.8923	0.9977	0.981	0.9823	0.992
Dlo_022379.1	PREDICTED: non-classical arabinogalactan protein 31-like [Prunus mume]	1.274	0.8267	0.9873	1.009	1.047	1.086
Dlo_022380.1	PREDICTED: eukaryotic translation initiation factor 3 subunit D [Citrus sinensis]	0.9523	0.9757	0.9413	0.9283	0.9957	0.9747
Dlo_022403.1	ATP synthase alpha subunit vacuolar, putative [Ricinus communis]	1.003	1.141	1.045	1.068	1.017	1.033
Dlo_022407.1	PREDICTED: diaminopimelate decarboxylase 1, chloroplastic-like [Citrus sinensis]	0.9193	0.9783	0.9677	0.908	0.993	0.9957
Dlo_022408.1	hypothetical protein CISIN_1g009747mg [Citrus sinensis]	0.9067	1.021	1.008	0.967	0.956	1.042
Dlo_022410.1	hypothetical protein CICLE_v10000659mg [Citrus clementina]	0.8823	1.013	1.018	0.9413	0.957	0.9497
Dlo_022413.1	PREDICTED: 40S ribosomal protein S25-like [Ziziphus jujuba]	0.852	0.98	0.9983	0.9743	0.8673	0.874
Dlo_022420.1	PREDICTED: isoflavone reductase homolog [Prunus mume]	0.926	1.001	1.021	0.9447	0.9777	0.975
Dlo_022434.1	PREDICTED: NADH dehydrogenase [ubiquinone] iron-sulfur protein 1, mitochondrial [Citrus sinensis]	1.046	1.062	1.104	1.142	0.9193	1.014
Dlo_022439.3	hypothetical protein CICLE_v10011123mg [Citrus clementina]	1.173	1.063	1.083	1.16	0.9957	1.101
Dlo_022447.1	PREDICTED: isocitrate dehydrogenase [NADP] [Ricinus communis]	0.9167	1.046	1.031	0.9787	0.978	0.9603
Dlo_022475.1	SNF-1 related protein kinase KIN10b [Dimocarpus longan]	0.9453	1.033	0.997	0.9927	0.9767	1.135
Dlo_022481.1	hypothetical protein CICLE_v10005760mg [Citrus clementina]	1.234	0.8783	1.025	0.9807	1.083	1.044
Dlo_022492.1	hypothetical protein CICLE_v10018695mg [Citrus clementina]	1.041	1.044	0.8357	1.106	0.9413	1.022
Dlo_022494.1	PREDICTED: plasma membrane-associated cation-binding protein 1 [Citrus sinensis]	0.729	1.358	1.117	1.01	1.039	1.037
Dlo_022496.1	hypothetical protein CICLE_v10014269mg [Citrus clementina]	0.7647	0.9413	0.7973	0.7797	0.9537	0.759
Dlo_022500.1	PREDICTED: ATP phosphoribosyltransferase 2, chloroplastic [Vitis vinifera]	0.8067	0.8957	0.8787	0.7043	1.026	0.8077
Dlo_022528.1	PREDICTED: malate dehydrogenase [Jatropha curcas]	0.8753	0.8957	0.8887	0.8263	0.9597	0.9827
Dlo_022543.1	hypothetical protein CISIN_1g047877mg [Citrus sinensis]	0.8577	1.097	0.9913	1.051	0.8997	0.9487
Dlo_022554.1	PREDICTED: 60S ribosomal protein L18a-2 [Populus euphratica]	0.8783	0.9827	0.861	0.8547	1.016	0.933
Dlo_022561.1	hypothetical protein MANES_17G068500 [Manihot esculenta]	1.327	0.942	1.127	1.121	1.061	1.032
Dlo_022562.1	PREDICTED: DNA replication licensing factor MCM3 [Citrus sinensis]	0.909	0.9527	0.905	0.95	0.9223	0.9433
Dlo_022586.1	hypothetical protein CICLE_v10026049mg [Citrus clementina]	1.033	0.996	1.038	1.119	0.8877	0.9747
Dlo_022592.1	PREDICTED: vesicle-associated protein 2-1 [Citrus sinensis]	1.232	1.008	1.048	1.251	0.9083	1.115
Dlo_022595.1	PREDICTED: uncharacterized protein LOC105130929 isoform X1 [Populus euphratica]	1.039	0.905	1.026	0.9313	1.007	0.9667
Dlo_022599.2	PREDICTED: GTP-binding protein YPTM2 [Citrus sinensis]	0.9053	1.109	1.003	1.012	0.984	1.013
Dlo_022602.1	hypothetical protein CISIN_1g017915mg [Citrus sinensis]	0.9443	0.9237	1.019	0.8907	0.9867	0.9507
Dlo_022607.1	hypothetical protein OsJ_07774 [Oryza sativa Japonica Group]	1.149	1.171	1.087	1.301	0.916	0.9867
Dlo_022628.1	PREDICTED: probable iron/ascorbate oxidoreductase DDB_G0283291 isoform X1 [Citrus sinensis]	1.209	1.03	1.125	1.274	0.884	1.104
Dlo_022631.2	hypothetical protein CICLE_v10019196mg [Citrus clementina]	1.054	1.089	0.964	0.9293	1.155	1.02
Dlo_022642.1	PREDICTED: 3-isopropylmalate dehydratase small subunit 3-like [Citrus sinensis]	1.07	0.8983	0.961	0.9177	1.044	0.973
Dlo_022655.1	hypothetical protein CISIN_1g000115mg [Citrus sinensis]	1.202	1.015	1.093	1.041	1.104	1.055
[truncated: 1,182 more rows]
