# Supplementary material for: A comparative proteomic analysis provides insight into the molecular mechanism of bud break in longan
Source: BMC Plant Biol. 2022 Oct 12;22:486. doi: 10.1186/s12870-022-03868-3 (PMC9558362; doi:10.1186/s12870-022-03868-3)
Supplement: Supplementary file 5 — Supplementary Material 5 [file 12870_2022_3868_MOESM5_ESM.xls]

## Sheet: Sheet1
Supplementary Table S4. GO enrichment analysis of 3180 proteins.
Seq Number	GO ID (Lev2)	GO Term (Lev2)	Term type
7	GO:0000988	transcription factor activity, protein binding	molecular_function
146	GO:0005215	transporter activity	molecular_function
4	GO:0045735	nutrient reservoir activity	molecular_function
10	GO:0001071	nucleic acid binding transcription factor activity	molecular_function
1604	GO:0003824	catalytic activity	molecular_function
1348	GO:0005488	binding	molecular_function
6	GO:0060089	molecular transducer activity	molecular_function
154	GO:0005198	structural molecule activity	molecular_function
20	GO:0004871	signal transducer activity	molecular_function
46	GO:0098772	molecular function regulator	molecular_function
27	GO:0009055	electron carrier activity	molecular_function
46	GO:0016209	antioxidant activity	molecular_function
1	GO:0016530	metallochaperone activity	molecular_function
11	GO:0044421	extracellular region part	cellular_component
71	GO:0030054	cell junction	cellular_component
1544	GO:0044464	cell part	cellular_component
67	GO:0005576	extracellular region	cellular_component
1558	GO:0005623	cell	cellular_component
502	GO:0032991	macromolecular complex	cellular_component
22	GO:0019012	virion	cellular_component
605	GO:0044422	organelle part	cellular_component
850	GO:0016020	membrane	cellular_component
2	GO:0009295	nucleoid	cellular_component
71	GO:0055044	symplast	cellular_component
649	GO:0044425	membrane part	cellular_component
22	GO:0044423	virion part	cellular_component
20	GO:0099080	supramolecular complex	cellular_component
1061	GO:0043226	organelle	cellular_component
103	GO:0031974	membrane-enclosed lumen	cellular_component
1	GO:0001906	cell killing	biological_process
1671	GO:0009987	cellular process	biological_process
1725	GO:0008152	metabolic process	biological_process
21	GO:0040007	growth	biological_process
5	GO:0048511	rhythmic process	biological_process
60	GO:0048519	negative regulation of biological process	biological_process
303	GO:0050789	regulation of biological process	biological_process
98	GO:0032501	multicellular organismal process	biological_process
31	GO:0051704	multi-organism process	biological_process
111	GO:0032502	developmental process	biological_process
1	GO:0022610	biological adhesion	biological_process
343	GO:0065007	biological regulation	biological_process
64	GO:0000003	reproduction	biological_process
357	GO:0051179	localization	biological_process
95	GO:0023052	signaling	biological_process
315	GO:0071840	cellular component organization or biogenesis	biological_process
31	GO:0048518	positive regulation of biological process	biological_process
47	GO:0098754	detoxification	biological_process
308	GO:0050896	response to stimulus	biological_process
64	GO:0022414	reproductive process	biological_process
15	GO:0002376	immune system process	biological_process
1	GO:0040011	locomotion	biological_process
1272	GO:0044699	single-organism process	biological_process
