# Supplementary material for: A comparative proteomic analysis provides insight into the molecular mechanism of bud break in longan
Source: BMC Plant Biol. 2022 Oct 12;22:486. doi: 10.1186/s12870-022-03868-3 (PMC9558362; doi:10.1186/s12870-022-03868-3)
Supplement: Supplementary file 6 — Supplementary Material 6 [file 12870_2022_3868_MOESM6_ESM.xls]

## Sheet: Sheet1
Supplementary Table S5. The COG analysis of 3180 proteins.
Type	Functional Categories	COG
INFORMATION STORAGE AND PROCESSING	[A] RNA processing and modification	11
INFORMATION STORAGE AND PROCESSING	[B] Chromatin structure and dynamics	11
METABOLISM	[C] Energy production and conversion	150
CELLULAR PROCESSES AND SIGNALING	[D] Cell cycle control, cell division, chromosome partitioning	16
METABOLISM	[E] Amino acid transport and metabolism	146
METABOLISM	[F] Nucleotide transport and metabolism	45
METABOLISM	[G] Carbohydrate transport and metabolism	156
METABOLISM	[H] Coenzyme transport and metabolism	44
METABOLISM	[I] Lipid transport and metabolism	105
INFORMATION STORAGE AND PROCESSING	[J] Translation, ribosomal structure and biogenesis	187
INFORMATION STORAGE AND PROCESSING	[K] Transcription	32
INFORMATION STORAGE AND PROCESSING	[L] Replication, recombination and repair	51
CELLULAR PROCESSES AND SIGNALING	[M] Cell wall/membrane/envelope biogenesis	57
CELLULAR PROCESSES AND SIGNALING	[N] Cell motility	1
CELLULAR PROCESSES AND SIGNALING	[O] Posttranslational modification, protein turnover, chaperones	211
METABOLISM	[P] Inorganic ion transport and metabolism	42
METABOLISM	[Q] Secondary metabolites biosynthesis, transport and catabolism	51
POORLY CHARACTERIZED	[R] General function prediction only	147
POORLY CHARACTERIZED	[S] Function unknown	35
CELLULAR PROCESSES AND SIGNALING	[T] Signal transduction mechanisms	62
CELLULAR PROCESSES AND SIGNALING	[U] Intracellular trafficking, secretion, and vesicular transport	54
CELLULAR PROCESSES AND SIGNALING	[V] Defense mechanisms	15
CELLULAR PROCESSES AND SIGNALING	[Y] Nuclear structure	3
CELLULAR PROCESSES AND SIGNALING	[Z] Cytoskeleton	33
