# Supplementary material for: A comparative proteomic analysis provides insight into the molecular mechanism of bud break in longan
Source: BMC Plant Biol. 2022 Oct 12;22:486. doi: 10.1186/s12870-022-03868-3 (PMC9558362; doi:10.1186/s12870-022-03868-3)
Supplement: Supplementary file 7 — Supplementary Material 7 [file 12870_2022_3868_MOESM7_ESM.xls]

## Sheet: Sheet1
Supplementary Table S6. 1101 DAPs that invoved in bud dormancy release of ‘SJ’ and ‘SX’.
Gene ID	SJT1	SJT2	SXT1	SXT2	FC(SJT2/SJT1)	Log2FC(SJT2/SJT1)	P_value(SJT2/SJT1)	Regulate	Significant	FC(SXT2/SXT1)	Log2FC(SXT2/SXT1)	P_value(SXT2/SXT1)	Regulate	Significant	description
Dlo_004727.1	0.808	0.9697	0.851	1.099	1.20012	0.263183	0.005561	up	yes	1.29142	0.36896	0.00867	up	yes	RecName: Full=Plastidial pyruvate kinase 2; Short=PKp2; AltName: Full=Plastidial pyruvate kinase 1; Short=PKP1; AltName: Full=Pyruvate kinase III; AltName: Full=Pyr
Dlo_030179.1	0.8237	0.989	0.917	1.033	1.20068	0.263852	0.01695	up	yes	1.1265	0.171847	0.001575	no change	yes	RecName: Full=UDP-D-apiose/UDP-D-xylose synthase 2
Dlo_010964.1	0.8737	1.05	0.7033	0.9467	1.20179	0.265179	0.04669	up	yes	1.34608	0.428767	0.06925	up	no	RecName: Full=Pleiotropic drug resistance protein 12
Dlo_024270.1	0.879	1.057	0.9473	1.04	1.2025	0.26604	0.001148	up	yes	1.09786	0.13469	0.02847	no change	yes	RecName: Full=Proteasome subunit alpha type-7; AltName: Full=20S proteasome alpha subunit D; AltName: Full=20S proteasome subunit alpha-4
Dlo_012539.2	0.8937	1.075	0.864	0.99	1.20286	0.266474	0.007673	up	yes	1.14583	0.196397	0.000499	no change	yes	RecName: Full=Puromycin-sensitive aminopeptidase; Short=PSA; AltName: Full=Cytosol alanyl aminopeptidase; Short=AAP-S; AltName: Full=Meiotic prophase aminopeptidase
Dlo_018856.1	0.9317	1.121	0.8583	1.079	1.20318	0.266849	0.03002	up	yes	1.25714	0.330141	0.002727	up	yes	RecName: Full=Ribulose-phosphate 3-epimerase, cytoplasmic isoform; AltName: Full=Cyt-RPEase; AltName: Full=Pentose-5-phosphate 3-epimerase; Short=PPE; AltName: Full
dlo_034374.1	0.769	0.9253	0.7957	0.9613	1.20325	0.266938	0.03285	up	yes	1.20812	0.272762	0.01406	up	yes	RecName: Full=Serine-threonine kinase receptor-associated protein; AltName: Full=WD40 repeat-containing protein strap
Dlo_028691.1	0.8287	0.9973	0.9213	1.147	1.20345	0.267178	0.002453	up	yes	1.24498	0.316122	0.01201	up	yes	RecName: Full=60S ribosomal protein L6; AltName: Full=YL16-like
Dlo_031756.1	0.9037	1.088	0.918	1.042	1.20394	0.267763	0.03803	up	yes	1.13508	0.182789	0.1716	no change	no	RecName: Full=Glycoprotein 3-alpha-L-fucosyltransferase A; AltName: Full=Core alpha-(1,3)-fucosyltransferase; AltName: Full=Fuc-T C3; AltName: Full=FucT1; AltName:
Dlo_010285.1	0.827	0.996	0.8963	0.968	1.20435	0.268258	0.04619	up	yes	1.08	0.111025	0.3928	no change	no	RecName: Full=UBA and UBX domain-containing protein At4g15410
Dlo_020828.1	0.964	1.161	0.8847	0.858	1.20436	0.268263	0.04834	up	yes	0.96982	-0.044211	0.6074	no change	no	RecName: Full=Oligopeptide transporter 3; Short=AtOPT3
Dlo_024990.1	0.8593	1.035	0.847	1.106	1.20447	0.268397	0.01957	up	yes	1.30578	0.384918	0.000109	up	yes	RecName: Full=Dihydrolipoyl dehydrogenase 1, chloroplastic; Short=ptLPD1; AltName: Full=Dihydrolipoamide dehydrogenase 1; AltName: Full=Protein LIPOAMIDE DEHYDROG
Dlo_012095.1	0.8517	1.026	1.02	1.054	1.20465	0.268613	0.005902	up	yes	1.03333	0.047306	0.3789	no change	no	RecName: Full=Vacuolar-sorting receptor 3; Short=AtVSR3; AltName: Full=BP80-like protein a'; Short=AtBP80a'; AltName: Full=Epidermal growth factor receptor-like pro
Dlo_016325.1	0.908	1.094	0.9443	0.999	1.20485	0.268849	0.03106	up	yes	1.05793	0.081239	0.3625	no change	no	RecName: Full=Acyl-CoA-binding domain-containing protein 4; Short=Acyl-CoA binding protein 4
Dlo_030405.1	0.8693	1.048	0.9443	1.098	1.20557	0.269713	0.02035	up	yes	1.16277	0.217561	0.0262	no change	yes	RecName: Full=Conserved oligomeric Golgi complex subunit 4; Short=COG complex subunit 4; AltName: Full=Component of oligomeric Golgi complex 4
Dlo_003844.2	0.909	1.096	0.8767	1.031	1.20572	0.269896	0.04138	up	yes	1.176	0.233889	0.04988	no change	yes	RecName: Full=Trafficking protein particle complex subunit 10; AltName: Full=Trafficking protein particle complex subunit TMEM1; AltName: Full=Transport protein p
Dlo_019629.1	0.8283	0.9987	0.9667	1.024	1.20572	0.269898	0.01711	up	yes	1.05927	0.083076	0.1247	no change	no	RecName: Full=Interactor of constitutive active ROPs 2, chloroplastic; AltName: Full=ROP-interactive partner 2; Flags: Precursor
Dlo_003335.2	0.9527	1.149	0.916	1.058	1.20605	0.270285	0.02077	up	yes	1.15502	0.20792	0.01268	no change	yes	RecName: Full=Clathrin interactor EPSIN 3; AltName: Full=EPSIN-related 3
Dlo_030852.1	0.8803	1.062	0.8013	0.925	1.20641	0.270717	0.02055	up	yes	1.15437	0.207111	0.08168	no change	no	RecName: Full=Calcium-dependent protein kinase 1; Short=AtCDPK 1; Short=CDPK 1; AltName: Full=Calcium-dependent protein kinase isoform AK1
Dlo_007066.1	0.7817	0.9433	0.9443	1.107	1.20673	0.271102	0.006432	up	yes	1.1723	0.229338	0.01788	no change	yes	RecName: Full=60S ribosomal protein L21-1
Dlo_018789.3	0.8603	1.039	0.969	1.082	1.20772	0.272284	0.02904	up	yes	1.11661	0.159132	0.0798	no change	no	RecName: Full=Dynamin-2B; AltName: Full=Dynamin-like protein 3; AltName: Full=Dynamin-related protein 2B
Dlo_030744.1	0.7467	0.902	0.956	1.155	1.20798	0.272599	0.01033	up	yes	1.20816	0.27281	0.02133	up	yes	RecName: Full=Oleoyl-acyl carrier protein thioesterase 2, chloroplastic; AltName: Full=18:0-acyl-carrier protein thioesterase; Short=18:0-ACP thioesterase; AltName
Dlo_024007.1	0.9057	1.097	0.9177	1.028	1.21122	0.276458	0.002603	up	yes	1.12019	0.163746	0.02216	no change	yes	RecName: Full=V-type proton ATPase subunit C; Short=V-ATPase subunit C; AltName: Full=Vacuolar H(+)-ATPase subunit C; AltName: Full=Vacuolar proton pump subunit C
Dlo_014061.2	0.8957	1.085	0.904	1.086	1.21134	0.276608	0.01834	up	yes	1.20133	0.264629	0.003057	up	yes	RecName: Full=Diacylglycerol kinase 5; Short=AtDGK5; Short=DAG kinase 5; AltName: Full=Diglyceride kinase 5; Short=DGK 5
Dlo_003797.1	0.8017	0.9717	0.8437	1.111	1.21205	0.277448	0.002408	up	yes	1.31682	0.397057	0.001781	up	yes	RecName: Full=14-3-3-like protein 16R
Dlo_018602.1	0.855	1.038	0.897	0.9577	1.21403	0.27981	0.01814	up	yes	1.06767	0.094466	0.0405	no change	yes	RecName: Full=Ubiquitin-40S ribosomal protein S27a; Contains: RecName: Full=Ubiquitin; Contains: RecName: Full=40S ribosomal protein S27a; Flags: Precursor
Dlo_030849.1	0.9477	1.151	0.8527	1.015	1.21452	0.280385	0.03185	up	yes	1.19034	0.25137	0.0254	no change	yes	RecName: Full=Lysosomal beta glucosidase; Flags: Precursor
Dlo_029462.1	0.8183	0.9947	0.9687	1.089	1.21557	0.281632	0.03352	up	yes	1.12419	0.168882	0.01465	no change	yes	RecName: Full=Tubulin beta-8 chain; AltName: Full=Beta-8-tubulin
Dlo_020795.1	0.9327	1.134	0.8637	0.9977	1.21582	0.281936	0.01998	up	yes	1.15515	0.208076	0.09511	no change	no	RecName: Full=Ras-related protein RABB1c; Short=AtRABB1c; AltName: Full=Ras-related protein Rab2A; Short=AtRab2A
Dlo_024363.1	0.9013	1.096	0.946	1.067	1.21602	0.282169	0.01365	up	yes	1.12791	0.173648	0.02836	no change	yes	RecName: Full=Ubiquitin fusion degradation protein 1 homolog; Short=UB fusion protein 1
Dlo_008096.1	0.764	0.9293	0.7953	0.9903	1.21636	0.282572	0.003138	up	yes	1.24519	0.316366	0.02122	up	yes	RecName: Full=Ras-related protein RIC2
Dlo_019627.1	0.8423	1.025	1.02	1.05	1.21691	0.283218	0.01377	up	yes	1.02941	0.04182	0.3348	no change	no	RecName: Full=40S ribosomal protein S23
Dlo_015505.1	0.8893	1.083	0.7453	0.9737	1.21781	0.284291	0.007007	up	yes	1.30645	0.385656	0.01971	up	yes	RecName: Full=Probable steroid-binding protein 3; Short=AtMP3
Dlo_005397.1	0.8867	1.08	0.884	1.048	1.218	0.284513	0.001817	up	yes	1.18552	0.24552	1.3e-05	no change	yes	RecName: Full=Pyruvate dehydrogenase E1 component subunit beta-1, mitochondrial; Short=PDHE1-B; Flags: Precursor
Dlo_018291.1	0.8193	0.998	0.8823	1.088	1.21811	0.284648	0.01132	up	yes	1.23314	0.302337	0.005783	up	yes	RecName: Full=60S ribosomal protein L7-4
Dlo_009726.1	0.8977	1.094	0.9267	0.9327	1.21867	0.285307	0.002446	up	yes	1.00648	0.009311	0.6802	no change	no	RecName: Full=Monodehydroascorbate reductase; Short=MDAR; AltName: Full=Ascorbate free radical reductase; Short=AFR reductase
Dlo_026616.1	0.7847	0.9563	0.8877	1.064	1.21868	0.285322	0.03383	up	yes	1.1986	0.261354	0.004081	no change	yes	RecName: Full=Dihydrolipoyllysine-residue acetyltransferase component of pyruvate dehydrogenase complex, mitochondrial; AltName: Full=Dihydrolipoamide acetyltransf
Dlo_000412.1	0.9597	1.17	0.8233	0.9087	1.21913	0.285853	0.0147	up	yes	1.10373	0.142386	0.1439	no change	no	RecName: Full=NADH dehydrogenase
Dlo_031596.1	0.884	1.078	0.938	1.132	1.21946	0.286239	0.02663	up	yes	1.20682	0.271214	0.02345	up	yes	RecName: Full=Filament-like plant protein 4; Short=AtFPP4
Dlo_033157.1	0.8323	1.015	0.9073	1.058	1.21951	0.286304	0.01606	up	yes	1.1661	0.221688	0.0361	no change	yes	RecName: Full=Peroxisome biogenesis factor 10; AltName: Full=PER10; AltName: Full=Peroxin-10; AltName: Full=Peroxisomal biogenesis factor 10; Short=AtPEX10; Short=
Dlo_027531.1	0.876	1.069	0.899	0.982	1.22032	0.287259	0.01684	up	yes	1.09232	0.127402	0.3392	no change	no	RecName: Full=Methylenetetrahydrofolate reductase 2; Short=AtMTHFR2
Dlo_004381.2	0.848	1.035	1.014	1.016	1.22052	0.287495	0.01391	up	yes	1.00197	0.002843	0.9326	no change	no	RecName: Full=ABC transporter B family member 1; Short=ABC transporter ABCB.1; Short=AtABCB1; AltName: Full=Multidrug resistance protein 1; AltName: Full=P-glycopro
Dlo_030280.1	0.825	1.008	0.8643	1.098	1.22182	0.28903	0.004268	up	yes	1.27039	0.345274	0.006508	up	yes	RecName: Full=Probable pyridoxal biosynthesis protein PDX1; AltName: Full=Ethylene-inducible protein HEVER
Dlo_028332.1	0.811	0.991	0.8917	1.041	1.22195	0.289183	0.004742	up	yes	1.16743	0.22334	0.02705	no change	yes	RecName: Full=Epidermal growth factor receptor substrate 15-like 1; AltName: Full=Eps15-related protein; Short=Eps15R
Dlo_031102.1	0.909	1.111	0.805	0.9597	1.22222	0.289507	0.04831	up	yes	1.19217	0.253595	0.09931	no change	no	RecName: Full=Coatomer subunit zeta-2; AltName: Full=Non-clathrin coat protein zeta2-COP; AltName: Full=Zeta-2-coat protein; AltName: Full=Zeta-COP 2
Dlo_028308.1	0.8677	1.061	0.8997	0.9677	1.22277	0.290156	0.01026	up	yes	1.07558	0.105116	0.3869	no change	no	Localized to the inner membrane of the chloroplast [Theobroma cacao]
Dlo_017695.1	0.9847	1.205	0.9693	0.978	1.22372	0.291277	0.001944	up	yes	1.00898	0.012891	0.8805	no change	no	RecName: Full=Lipid phosphate phosphatase gamma, chloroplastic; Short=AtLPPG; AltName: Full=Phosphatidic acid phosphatase gamma; AltName: Full=Plastidic phosphatidi
Dlo_016716.1	0.8703	1.066	0.892	0.943	1.22487	0.292623	0.01571	up	yes	1.05717	0.080214	0.2252	no change	no	PREDICTED: binding partner of ACD11 1 [Citrus sinensis]
Dlo_022599.2	0.9053	1.109	0.964	1.078	1.22501	0.292792	0.006715	up	yes	1.11826	0.161252	0.05467	no change	no	RecName: Full=GTP-binding protein YPTM2
Dlo_015034.4	0.871	1.067	0.889	1.028	1.22503	0.292816	0.00041	up	yes	1.15636	0.209585	0.000388	no change	yes	RecName: Full=Clathrin heavy chain 1
Dlo_002983.1	0.805	0.9883	0.9277	1.096	1.2277	0.29596	0.002046	up	yes	1.18142	0.240518	0.01714	no change	yes	RecName: Full=Probable methyltransferase PMT14
Dlo_003495.1	0.7687	0.9443	0.878	1.15	1.22844	0.296825	0.006873	up	yes	1.3098	0.389341	0.005485	up	yes	RecName: Full=Pyruvate kinase isozyme A, chloroplastic; Flags: Precursor
Dlo_018185.2	0.879	1.081	0.9387	1.001	1.22981	0.298431	0.01062	up	yes	1.06637	0.092706	0.5103	no change	no	RecName: Full=Syntaxin-132; Short=AtSYP132
Dlo_001162.1	0.8993	1.106	0.7763	1.03	1.22985	0.298477	0.008444	up	yes	1.32681	0.407958	0.004128	up	yes	PREDICTED: non-specific lipid-transfer protein-like 1 [Citrus sinensis]
Dlo_013865.1	0.8517	1.048	0.8803	1.007	1.23048	0.299221	0.001408	up	yes	1.14393	0.193997	0.008802	no change	yes	RecName: Full=Coatomer subunit beta'-3; AltName: Full=Beta'-coat protein 3; Short=Beta'-COP 3
dlo_035078.1	0.7603	0.9357	0.7967	1.093	1.2307	0.299477	0.02763	up	yes	1.37191	0.456185	0.001083	up	yes	RecName: Full=Inositol-phosphate phosphatase; AltName: Full=L-galactose 1-phosphate phosphatase; AltName: Full=Myo-inositol monophosphatase
Dlo_022496.1	0.7647	0.9413	0.992	1.016	1.23094	0.299761	0.005906	up	yes	1.02419	0.034488	0.6631	no change	no	RecName: Full=DNA replication licensing factor MCM6; AltName: Full=Minichromosome maintenance protein 6; Short=AtMCM6
Dlo_015014.1	0.8333	1.026	0.9457	1.031	1.23125	0.300123	0.000474	up	yes	1.0902	0.12459	0.03022	no change	yes	RecName: Full=Glycine-rich RNA-binding protein 5, mitochondrial; Short=AtGR-RBP5; AltName: Full=AtRBG5; AltName: Full=Mitochondrial RNA-binding protein 2b; Short=At
Dlo_013079.1	0.85	1.047	0.933	1.082	1.23176	0.300727	0.001601	up	yes	1.1597	0.213752	0.004147	no change	yes	RecName: Full=40S ribosomal protein S4-3
Dlo_031832.1	0.824	1.015	1.131	1.076	1.2318	0.300763	0.01491	up	yes	0.95137	-0.071921	0.269	no change	no	RecName: Full=Glucan endo-1,3-beta-glucosidase-like protein 3; Flags: Precursor
Dlo_025019.1	0.9217	1.136	0.95	1.06	1.2325	0.301594	0.02274	up	yes	1.11579	0.158065	0.05163	no change	no	RecName: Full=Ras-related protein Rab11A; Flags: Precursor
Dlo_009293.1	0.9217	1.137	0.848	0.9603	1.23359	0.302863	0.01349	up	yes	1.13243	0.179421	0.001033	no change	yes	RecName: Full=LIMR family protein At5g01460
Dlo_030365.1	0.8267	1.02	0.998	1.216	1.23382	0.303133	0.01228	up	yes	1.21844	0.285032	0.03288	up	yes	RecName: Full=Ras-related protein RABA3; Short=AtRABA3
Dlo_010910.1	0.8393	1.036	0.9773	1.158	1.23436	0.303766	0.01771	up	yes	1.1849	0.244762	0.004708	no change	yes	RecName: Full=10 kDa chaperonin; AltName: Full=Chaperonin 10; Short=CPN10; AltName: Full=Protein groES
Dlo_015012.1	0.7817	0.965	0.7947	1.042	1.23449	0.303914	0.005102	up	yes	1.31119	0.390873	0.002632	up	yes	RecName: Full=Kinesin-like protein KCA1; AltName: Full=Geminivirus Rep-interacting motor protein; AltName: Full=Geminivirus replication protein-interacting protein;
Dlo_003362.1	0.8573	1.059	0.9317	1.173	1.23527	0.304831	0.003185	up	yes	1.25899	0.332266	0.01501	up	yes	RecName: Full=Chitinase-like protein 1; Short=AtCTL1; AltName: Full=Protein ANION ALTERED ROOT MORPHOLOGY; AltName: Full=Protein ECTOPIC DEPOSITION OF LIGNIN IN PIT
Dlo_019423.1	0.8273	1.022	0.8447	0.929	1.23534	0.304913	0.02824	up	yes	1.0998	0.13724	0.3714	no change	no	RecName: Full=Uncharacterized protein At2g34160
Dlo_003275.1	0.8177	1.011	0.8517	1.058	1.23639	0.306139	0.00468	up	yes	1.24222	0.312922	0.0333	up	yes	RecName: Full=60S ribosomal protein L7a
Dlo_016749.1	0.8743	1.081	0.8267	0.9417	1.23642	0.306166	0.02587	up	yes	1.13911	0.187904	0.04279	no change	yes	RecName: Full=Mitochondrial carnitine/acylcarnitine carrier-like protein; AltName: Full=Carnitine/acylcarnitine translocase-like protein; Short=CAC-like protein; Al
Dlo_028701.1	0.858	1.061	0.9287	1.112	1.2366	0.306375	0.002603	up	yes	1.19737	0.259872	5e-05	no change	yes	RecName: Full=ADP,ATP carrier protein 1, mitochondrial; AltName: Full=ADP/ATP translocase 1; AltName: Full=Adenine nucleotide translocator 1; Short=ANT 1; Flags: Pre
Dlo_003759.1	0.811	1.003	0.897	1.024	1.23674	0.306548	0.02216	up	yes	1.14158	0.191036	0.00836	no change	yes	RecName: Full=3-hydroxyacyl-
Dlo_018569.1	0.8107	1.003	0.8423	0.948	1.2372	0.307082	3.6e-05	up	yes	1.12549	0.170553	0.05876	no change	no	RecName: Full=Uncharacterized protein At4g28440
Dlo_027406.1	0.777	0.962	0.943	1.115	1.23809	0.308122	0.002737	up	yes	1.1824	0.241714	0.01572	no change	yes	RecName: Full=10 kDa chaperonin; AltName: Full=Chaperonin 10; Short=CPN10; AltName: Full=Protein groES
Dlo_014197.1	0.8317	1.03	0.9267	1.208	1.23843	0.308509	0.002612	up	yes	1.30355	0.382446	0.00081	up	yes	RecName: Full=Uncharacterized protein Os08g0359500
Dlo_027878.1	0.876	1.086	0.8617	0.9357	1.23973	0.310021	0.009414	up	yes	1.08588	0.11886	0.02796	no change	yes	RecName: Full=Protein CASP
Dlo_016822.1	0.8807	1.092	0.8093	1.057	1.23992	0.31025	0.007988	up	yes	1.30607	0.385229	0.000605	up	yes	RecName: Full=26S proteasome non-ATPase regulatory subunit 11 homolog; AltName: Full=19S proteosome subunit 9; Short=AtS9; AltName: Full=26S proteasome regulatory
Dlo_026658.1	0.828	1.027	0.9307	1.069	1.24034	0.310734	0.00201	up	yes	1.1486	0.199874	0.1522	no change	no	RecName: Full=Translocase of chloroplast 33, chloroplastic; Short=AtToc33; AltName: Full=33 kDa chloroplast outer envelope protein; AltName: Full=Plastid protein i
Dlo_011068.1	0.973	1.207	0.9637	1.062	1.24049	0.310914	0.000165	up	yes	1.102	0.140128	0.04047	no change	yes	RecName: Full=V-type proton ATPase subunit G; Short=V-ATPase subunit G; AltName: Full=Vacuolar proton pump subunit G
Dlo_017142.1	0.8083	1.003	0.9013	1.145	1.24088	0.311359	0.01765	up	yes	1.27039	0.345268	0.01435	up	yes	PREDICTED: GBF-interacting protein 1-like [Theobroma cacao]
Dlo_032536.1	0.8577	1.065	0.9317	1.055	1.24169	0.312308	0.01533	up	yes	1.13234	0.179306	0.01531	no change	yes	RecName: Full=Vacuolar protein sorting-associated protein 4; AltName: Full=DOA4-independent degradation protein 6; AltName: Full=Protein END13; AltName: Full=Vacuola
Dlo_032674.1	0.833	1.035	0.9	1.031	1.2425	0.313242	0.01168	up	yes	1.14556	0.196047	0.000579	no change	yes	RecName: Full=Mitochondrial dicarboxylate/tricarboxylate transporter DTC; AltName: Full=Dicarboxylate/tricarboxylate carrier
Dlo_020196.1	0.8353	1.038	0.9053	1.007	1.24267	0.31344	0.002802	up	yes	1.11234	0.153596	0.03738	no change	yes	RecName: Full=Coatomer subunit alpha-1; AltName: Full=Alpha-coat protein 1; Short=Alpha-COP 1
Dlo_028014.1	0.7457	0.9273	0.9217	1.265	1.24353	0.314441	0.02419	up	yes	1.37246	0.456768	0.007044	up	yes	RecName: Full=Acylamino-acid-releasing enzyme; Short=AARE; AltName: Full=Acyl-peptide hydrolase; Short=APH; AltName: Full=Acylaminoacyl-peptidase
Dlo_021430.1	0.8697	1.082	0.848	0.9797	1.24411	0.315111	0.02122	up	yes	1.15531	0.208276	0.07829	no change	no	RecName: Full=Peptidyl-prolyl cis-trans isomerase Pin1; Short=PPIase Pin1; AltName: Full=MdPin1; AltName: Full=Rotamase Pin1
Dlo_014775.1	0.8037	1	0.9217	1.037	1.24425	0.315271	0.004017	up	yes	1.12509	0.170047	0.01442	no change	yes	RecName: Full=Glycine-rich RNA-binding protein 1
Dlo_007844.1	0.892	1.112	0.8173	0.9397	1.24664	0.318041	0.03016	up	yes	1.14976	0.201335	0.07548	no change	no	RecName: Full=Endoplasmic reticulum metallopeptidase 1
Dlo_004488.1	1.026	1.28	0.8067	0.959	1.24756	0.319113	0.02432	up	yes	1.18879	0.249499	0.009906	no change	yes	RecName: Full=4-coumarate--CoA ligase-like 9; AltName: Full=4-coumarate--CoA ligase isoform 4; Short=At4CL4
Dlo_016953.1	0.8153	1.018	0.902	0.9313	1.24862	0.320335	0.004982	up	yes	1.03248	0.046119	0.548	no change	no	RecName: Full=Protein WALLS ARE THIN 1
Dlo_019184.1	1.015	1.268	0.6713	1.015	1.24926	0.321075	0.04199	up	yes	1.51199	0.59645	0.001219	up	yes	RecName: Full=Sucrose synthase 5; Short=AtSUS5; AltName: Full=Sucrose-UDP glucosyltransferase 5
Dlo_015535.2	0.8533	1.066	0.854	1.026	1.24927	0.321082	0.002443	up	yes	1.20141	0.264723	0.01253	up	yes	RecName: Full=Peroxidase 18; Short=Atperox P18; Flags: Precursor
Dlo_028315.1	0.912	1.143	0.8227	0.8853	1.25329	0.32572	0.04767	up	yes	1.07609	0.1058	0.502	no change	no	PREDICTED: protein canopy-1 [Vitis vinifera]
Dlo_032825.1	0.8713	1.092	0.7463	1.343	1.2533	0.325731	0.03104	up	yes	1.79954	0.847632	0.03088	up	yes	RecName: Full=60S acidic ribosomal protein P1; AltName: Full=L12
Dlo_019009.2	0.755	0.9463	0.8323	1.33	1.25338	0.325821	0.03303	up	yes	1.59798	0.676251	0.000668	up	yes	RecName: Full=NADP-dependent malic enzyme; Short=NADP-ME
Dlo_006164.1	0.8013	1.005	0.8633	1.055	1.25421	0.326781	0.01024	up	yes	1.22205	0.289309	0.03702	up	yes	RecName: Full=Translation initiation factor eIF-2B subunit delta; AltName: Full=eIF-2B GDP-GTP exchange factor subunit delta
Dlo_021634.1	0.83	1.042	0.7773	1.102	1.25542	0.328172	0.001772	up	yes	1.41773	0.503581	0.002379	up	yes	RecName: Full=Multiprotein-bridging factor 1b
Dlo_021010.1	0.7807	0.9807	1.09	1.035	1.25618	0.329044	0.03434	up	yes	0.949541	-0.074697	0.5014	no change	no	RecName: Full=60S ribosomal protein L31
Dlo_018322.1	0.87	1.094	1.001	0.9763	1.25747	0.330525	0.01659	up	yes	0.975325	-0.036046	0.7867	no change	no	RecName: Full=Mannosyl-oligosaccharide 1,2-alpha-mannosidase MNS1; Short=AtMANIb; AltName: Full=Alpha-mannosidase IB
Dlo_005400.1	0.7997	1.006	0.823	1.085	1.25797	0.3311	0.02376	up	yes	1.31835	0.398731	0.000301	up	yes	RecName: Full=Ubiquitin-conjugating enzyme E2 27; AltName: Full=Ubiquitin carrier protein 27
Dlo_026406.1	0.739	0.9297	1.017	1.092	1.25805	0.331191	0.02208	up	yes	1.07375	0.102653	0.1207	no change	no	RecName: Full=Glucose-6-phosphate 1-dehydrogenase, chloroplastic; Short=G6PD; Flags: Precursor
Dlo_023832.1	0.8433	1.061	0.884	1.051	1.25815	0.331307	0.001039	up	yes	1.18891	0.249644	0.000766	no change	yes	RecName: Full=Coatomer subunit gamma; AltName: Full=Gamma-coat protein; Short=Gamma-COP
Dlo_012959.1	0.6357	0.8	0.9713	1.159	1.25846	0.331654	0.0158	up	yes	1.19325	0.254892	0.002935	no change	yes	RNase H domain-containing family protein [Populus trichocarpa]
Dlo_008060.1	0.8637	1.087	0.8157	1.017	1.25854	0.33175	0.002423	up	yes	1.24678	0.318209	0.00139	up	yes	RecName: Full=14-3-3-like protein B; AltName: Full=VFA-1433B
Dlo_031563.1	0.8133	1.024	0.896	1.236	1.25907	0.332356	0.003321	up	yes	1.37946	0.464108	0.001671	up	yes	RecName: Full=Elongation factor 2; Short=EF-2
Dlo_026906.2	0.7703	0.97	0.9343	1.116	1.25925	0.332564	0.02395	up	yes	1.19448	0.256379	0.02216	no change	yes	RecName: Full=Delta(8)-fatty-acid desaturase 2; AltName: Full=Delta(8)-sphingolipid desaturase 2; AltName: Full=Sphingoid long-chain base desaturase 2; Short=Sphin
Dlo_024086.1	0.8207	1.034	0.899	1.082	1.2599	0.333309	0.01764	up	yes	1.20356	0.267307	0.005588	up	yes	RecName: Full=Prolyl endopeptidase; Short=PE; AltName: Full=Post-proline cleaving enzyme; AltName: Full=rPop
Dlo_016823.1	0.853	1.075	0.8747	1.041	1.26026	0.333719	0.000258	up	yes	1.19012	0.25111	0.01131	no change	yes	RecName: Full=Coatomer subunit beta-1; AltName: Full=Beta-coat protein 1; Short=Beta-COP 1
Dlo_024324.1	0.9723	1.226	0.8063	0.9403	1.26093	0.334486	0.00023	up	yes	1.16619	0.221804	0.005039	no change	yes	RecName: Full=5'-methylthioadenosine/S-adenosylhomocysteine nucleosidase 1; Short=AtMTN1; AltName: Full=5'-methylthioadenosine nucleosidase; Short=MTA nucleosidase;
Dlo_005529.1	0.816	1.03	0.9673	1.132	1.26225	0.336003	0.003283	up	yes	1.17027	0.226839	0.003197	no change	yes	RecName: Full=Probable calcium-binding protein CML13; AltName: Full=Calmodulin-like protein 13
Dlo_003499.1	0.8123	1.026	0.7897	0.8737	1.26308	0.336946	0.02698	up	yes	1.10637	0.145833	0.2118	no change	no	PREDICTED: armadillo repeat-containing protein LFR [Vitis vinifera]
Dlo_001553.1	0.664	0.8393	0.9587	1.31	1.26401	0.338003	0.02506	up	yes	1.36643	0.450415	6.5e-05	up	yes	RecName: Full=24-methylenesterol C-methyltransferase 2; Short=24-sterol C-methyltransferase 2; Short=Sterol-C-methyltransferase 2; AltName: Full=Protein COTYLEDON V
Dlo_028934.1	0.8027	1.016	0.9187	1.045	1.26573	0.339968	0.04126	up	yes	1.13748	0.185837	0.0576	no change	no	RecName: Full=UDP-glucuronic acid decarboxylase 1; AltName: Full=UDP-XYL synthase 1; AltName: Full=UDP-glucuronate decarboxylase 1; Short=UGD; Short=UXS-1
Dlo_007190.1	0.8853	1.121	0.958	1.017	1.26624	0.340548	0.006835	up	yes	1.06159	0.086222	0.3306	no change	no	RecName: Full=2-hydroxyisoflavanone dehydratase; AltName: Full=Carboxylesterase HIDM
Dlo_006093.1	0.9327	1.183	0.878	0.9753	1.26836	0.342965	0.02252	up	yes	1.11082	0.151625	0.2682	no change	no	RecName: Full=Peroxisomal adenine nucleotide carrier 1; Short=AtPNC1
Dlo_017198.1	0.751	0.953	1.018	1.138	1.26897	0.343663	0.04492	up	yes	1.11788	0.160763	0.2094	no change	no	RecName: Full=Farnesyl pyrophosphate synthase 1; Short=FPP synthase 1; Short=FPS 1; AltName: Full=(2E,6E)-farnesyl diphosphate synthase 1; AltName: Full=Dimethylall
Dlo_011088.1	0.8313	1.057	0.8807	1.012	1.2715	0.346534	0.0127	up	yes	1.14909	0.200487	0.05903	no change	no	RecName: Full=Adenosine kinase 2; Short=AK 2; AltName: Full=Adenosine 5'-phosphotransferase 2
Dlo_003349.1	0.8343	1.061	0.8703	1.09	1.27172	0.346787	0.005272	up	yes	1.25244	0.324743	0.001561	up	yes	RecName: Full=Ras-related protein RABA5c; Short=AtRABA5c; AltName: Full=Ras-related protein Ara-4; AltName: Full=Ras-related protein Rab11F; Short=AtRab11F
Dlo_005470.1	0.8783	1.117	0.889	1.067	1.27178	0.346843	0.02481	up	yes	1.20023	0.263305	0.0369	up	yes	PREDICTED: protein SIEVE ELEMENT OCCLUSION B-like [Citrus sinensis]
Dlo_031279.1	0.9437	1.201	0.8023	0.854	1.27265	0.347836	0.0291	up	yes	1.06444	0.090094	0.07373	no change	no	RecName: Full=GDP-mannose 3,5-epimerase 1; Short=GDP-Man 3,5-epimerase 1; AltName: Full=OsGME-1
Dlo_026341.2	0.747	0.9513	0.8923	1.168	1.27349	0.348792	0.007111	up	yes	1.30898	0.38844	0.001047	up	yes	RecName: Full=Alkaline/neutral invertase CINV2; AltName: Full=Cytosolic invertase 2
Dlo_010924.1	0.899	1.146	1.086	1.211	1.27475	0.350214	0.000715	up	yes	1.1151	0.157175	0.109	no change	no	RecName: Full=3-ketoacyl-CoA synthase 21; Short=KCS-21; AltName: Full=Very long-chain fatty acid condensing enzyme 21; Short=VLCFA condensing enzyme 21
Dlo_018553.1	0.9423	1.204	0.9043	0.8817	1.27772	0.353577	0.01111	up	yes	0.975008	-0.036514	0.6983	no change	no	RecName: Full=Methyl-CpG-binding domain-containing protein 9; Short=AtMBD9; Short=MBD09; AltName: Full=Histone acetyl transferase MBD9; AltName: Full=Methyl-CpG-bin
Dlo_016201.1	0.8237	1.053	0.8117	1.048	1.27838	0.354315	0.006387	up	yes	1.29112	0.36862	0.0017	up	yes	RecName: Full=Conserved oligomeric Golgi complex subunit 6; Short=COG complex subunit 6; AltName: Full=Component of oligomeric Golgi complex 6
Dlo_022543.1	0.8577	1.097	1.296	1.519	1.279	0.355018	0.000148	up	yes	1.17207	0.229056	0.1276	no change	no	RecName: Full=Casbene synthase, chloroplastic; Flags: Precursor
Dlo_003426.1	0.7983	1.022	0.7833	1.111	1.28022	0.356392	0.000326	up	yes	1.41836	0.504222	0.000347	up	yes	RecName: Full=40S ribosomal protein S6
Dlo_000680.1	0.8227	1.054	0.954	1.01	1.28115	0.357437	0.02749	up	yes	1.0587	0.082294	0.2441	no change	no	PREDICTED: protein PSP2 [Gossypium raimondii]
Dlo_013254.1	0.8873	1.137	0.882	1.029	1.28142	0.357738	0.005734	up	yes	1.16667	0.222392	0.0466	no change	yes	RecName: Full=6-phosphogluconate dehydrogenase, decarboxylating 3
Dlo_019964.1	0.821	1.053	0.926	1.114	1.28258	0.359051	0.02097	up	yes	1.20302	0.266665	0.0144	up	yes	RecName: Full=Translationally-controlled tumor protein homolog; Short=TCTP
Dlo_025600.1	0.7957	1.022	0.8383	1.082	1.2844	0.361099	0.004796	up	yes	1.29071	0.368162	0.0168	up	yes	RecName: Full=Nucleolar and coiled-body phosphoprotein 1; AltName: Full=140 kDa nucleolar phosphoprotein; Short=Nopp140; AltName: Full=Hepatitis C virus NS5A-tran
Dlo_012220.1	0.795	1.022	0.8103	1.073	1.28554	0.362368	0.001831	up	yes	1.3242	0.405122	0.000425	up	yes	RecName: Full=Adenosylhomocysteinase; Short=AdoHcyase; AltName: Full=S-adenosyl-L-homocysteine hydrolase
Dlo_022105.1	0.9207	1.185	0.8927	1.031	1.28706	0.364084	0.008706	up	yes	1.15492	0.207797	0.000287	no change	yes	PREDICTED: myosin-7 isoform X2 [Citrus sinensis]
Dlo_006452.1	0.7293	0.9387	1.02	1.135	1.28713	0.364152	0.01102	up	yes	1.11275	0.154123	0.1488	no change	no	RecName: Full=40S ribosomal protein S21-2
Dlo_004161.1	0.898	1.156	0.95	1.022	1.2873	0.364354	0.000407	up	yes	1.07579	0.105396	0.01542	no change	yes	PREDICTED: kinesin light chain [Ricinus communis]
Dlo_023166.2	0.8183	1.055	0.9393	1.04	1.28926	0.366541	0.02121	up	yes	1.10721	0.146926	0.06092	no change	no	RecName: Full=Protein WAVE-DAMPENED 2; Short=AtWVD2
Dlo_012139.2	0.852	1.099	0.982	1.075	1.28991	0.367266	0.008454	up	yes	1.09471	0.130542	0.1883	no change	no	RecName: Full=Vesicle-associated membrane protein 722; Short=AtVAMP722; AltName: Full=Synaptobrevin-related protein 1
Dlo_026147.1	0.864	1.115	0.8927	1.162	1.29051	0.36794	0.01434	up	yes	1.30167	0.380363	0.01283	up	yes	RecName: Full=Eukaryotic translation initiation factor 5A; Short=eIF-5A
Dlo_015259.1	0.8447	1.091	0.9123	1.097	1.29158	0.36914	0.005658	up	yes	1.20246	0.265983	0.009029	up	yes	RecName: Full=Protease Do-like 7
Dlo_028093.1	0.7633	0.9867	1.106	1.437	1.29268	0.370361	0.04578	up	yes	1.29928	0.377709	0.004414	up	yes	RecName: Full=Patellin-5
Dlo_026246.1	0.8793	1.137	0.9793	1.017	1.29307	0.370805	0.000812	up	yes	1.0385	0.054497	0.4256	no change	no	RecName: Full=Peptidyl-prolyl cis-trans isomerase CYP23; Short=PPIase CYP23; AltName: Full=Cyclophilin of 23 kDa; AltName: Full=Cyclophilin-23; Flags: Precursor
Dlo_009369.1	0.9427	1.221	1.01	1.018	1.29522	0.373193	0.01787	up	yes	1.00792	0.011382	0.7549	no change	no	RecName: Full=Glucose-6-phosphate/phosphate translocator 1, chloroplastic; Flags: Precursor
Dlo_031788.1	0.6607	0.856	0.7117	1.008	1.2956	0.373615	0.001088	up	yes	1.41633	0.502154	0.003364	up	yes	RecName: Full=Eukaryotic translation initiation factor 5A; Short=eIF-5A
Dlo_018899.1	0.748	0.9693	0.9337	0.9893	1.29586	0.373905	0.03214	up	yes	1.05955	0.083449	0.4225	no change	no	RecName: Full=60S ribosomal protein L37-3
Dlo_021781.1	0.7927	1.028	0.8357	1.113	1.29683	0.374993	0.01998	up	yes	1.33182	0.413397	0.007779	up	yes	RecName: Full=NADPH--cytochrome P450 reductase; Short=CPR; Short=P450R
Dlo_010965.1	0.9157	1.188	0.9787	1.061	1.29737	0.375588	0.02257	up	yes	1.08409	0.116486	0.1231	no change	no	DUF2921 domain-containing protein [Cephalotus follicularis]
Dlo_001817.1	0.809	1.05	0.8257	0.9603	1.2979	0.376178	9.8e-05	up	yes	1.16301	0.217867	0.000743	no change	yes	RecName: Full=Phosphoserine aminotransferase, chloroplastic; Short=PSAT; AltName: Full=Phosphohydroxythreonine aminotransferase; Flags: Precursor
Dlo_009370.1	0.7287	0.946	0.9093	1.11	1.2982	0.376515	0.01771	up	yes	1.22072	0.287731	0.03887	up	yes	RecName: Full=Tryptophan synthase beta chain 2, chloroplastic; Flags: Precursor
Dlo_029410.1	1.047	1.361	0.663	1.091	1.2999	0.378406	0.0485	up	yes	1.64555	0.71857	0.001805	up	yes	RecName: Full=Cytochrome P450 86A1; AltName: Full=CYPLXXXVI; AltName: Full=P450-dependent fatty acid omega-hydroxylase; AltName: Full=Protein HYDROXYLASE OF ROOT S
Dlo_030730.1	0.7077	0.9207	0.967	1.025	1.30097	0.379593	0.04445	up	yes	1.05998	0.084036	0.4523	no change	no	RecName: Full=Mitochondrial adenine nucleotide transporter ADNT1; AltName: Full=Adenine nucleotide transporter 1
Dlo_025694.1	0.7693	1.001	0.8497	1.084	1.30118	0.379824	0.02443	up	yes	1.27574	0.351339	0.00126	up	yes	LOW QUALITY PROTEIN: PUF domain-containing protein/DUF4057 domain-containing protein [Cephalotus follicularis]
Dlo_019070.1	0.832	1.083	0.8737	0.8523	1.30168	0.380378	0.002582	up	yes	0.975506	-0.035777	0.7505	no change	no	RecName: Full=Pyrophosphate-energized vacuolar membrane proton pump; AltName: Full=Pyrophosphate-energized inorganic pyrophosphatase; Short=H(+)-PPase; AltName: Ful
Dlo_002772.1	0.7457	0.9707	0.7973	1.106	1.30173	0.38043	0.004912	up	yes	1.38718	0.472157	0.000112	up	yes	RecName: Full=Apyrase 2; Short=AtAPY2; AltName: Full=ATP-diphosphatase; AltName: Full=ATP-diphosphohydrolase; AltName: Full=Adenosine diphosphatase; Short=ADPase; A
Dlo_019037.1	0.8287	1.079	0.8233	1.006	1.30204	0.380773	0.005597	up	yes	1.22191	0.28914	0.0505	up	no	RecName: Full=Clathrin interactor EPSIN 1; AltName: Full=EPSIN-related 1
Dlo_033403.1	0.7787	1.016	0.821	1.065	1.30474	0.383761	0.002187	up	yes	1.2972	0.375399	0.000335	up	yes	RecName: Full=Heat shock cognate 70 kDa protein 2
Dlo_003579.1	0.8323	1.086	0.9327	1.037	1.30482	0.383849	0.01203	up	yes	1.11183	0.152931	0.2354	no change	no	RecName: Full=Probable serine/threonine-protein kinase DDB_G0291350
Dlo_009714.1	0.9223	1.204	0.884	1.044	1.30543	0.384527	0.002462	up	yes	1.181	0.240003	0.004763	no change	yes	RecName: Full=Uridine nucleosidase 1; AltName: Full=Uridine ribohydrolase 1
Dlo_019952.1	0.7843	1.024	0.9353	1.022	1.30562	0.384738	0.01818	up	yes	1.0927	0.127894	0.2293	no change	no	RecName: Full=60S ribosomal protein L22-2
Dlo_006344.1	0.7923	1.035	0.8	1.026	1.30632	0.385512	0.002597	up	yes	1.2825	0.358959	0.02018	up	yes	RecName: Full=ADP,ATP carrier protein, mitochondrial; AltName: Full=ADP/ATP translocase; AltName: Full=Adenine nucleotide translocator; Short=ANT; Flags: Precursor, p
Dlo_022808.1	0.752	0.9837	0.8873	1.093	1.30811	0.387486	0.02006	up	yes	1.23183	0.3008	0.02384	up	yes	RecName: Full=Ras-related protein RABA1f; Short=AtRABA1f
Dlo_028914.1	0.7907	1.035	0.8417	0.9207	1.30897	0.388428	0.004541	up	yes	1.09386	0.129425	0.09808	no change	no	RecName: Full=Ras-related protein RABE1c; Short=AtRABE1c; AltName: Full=Ras-related protein Ara-3; AltName: Full=Ras-related protein Rab8A; Short=AtRab8A
Dlo_003531.1	0.766	1.005	0.898	1.181	1.31201	0.391779	0.01062	up	yes	1.31515	0.395222	5.5e-05	up	yes	RecName: Full=UDP-arabinopyranose mutase 3; Short=OsUAM3; AltName: Full=Reversibly glycosylated polypeptide 3; AltName: Full=UDP-L-arabinose mutase 3
Dlo_028884.1	0.7777	1.023	0.8547	1.016	1.31542	0.395521	0.04091	up	yes	1.18872	0.24941	0.01842	no change	yes	RecName: Full=ADP-ribosylation factor GTPase-activating protein AGD7; Short=ARF GAP AGD7; AltName: Full=Protein ARF-GAP DOMAIN 7; Short=AtAGD7; AltName: Full=Protei
Dlo_007298.1	0.8353	1.099	0.829	0.9933	1.3157	0.395825	0.003366	up	yes	1.19819	0.260857	0.02686	no change	yes	PREDICTED: transmembrane protein 87B [Jatropha curcas]
Dlo_021364.1	0.7143	0.942	0.8477	1	1.31877	0.399197	0.000645	up	yes	1.17966	0.238374	0.05552	no change	no	RecName: Full=La-related protein 1B; Short=AtLARP1b
Dlo_026163.1	0.868	1.146	0.7707	0.9717	1.32028	0.40084	0.009069	up	yes	1.2608	0.334342	0.01956	up	yes	RecName: Full=Serine/threonine-protein kinase EDR1; AltName: Full=MAPKK kinase EDR1; AltName: Full=Protein ENHANCED DISEASE RESISTANCE 1; Short=AtEDR1; AltName: Ful
Dlo_019517.1	0.7893	1.044	1.002	1.119	1.32269	0.403476	0.00423	up	yes	1.11677	0.159328	0.05902	no change	no	RecName: Full=Probably inactive leucine-rich repeat receptor-like protein kinase At2g25790; Flags: Precursor
Dlo_031355.1	0.751	0.9937	0.8613	1.152	1.32317	0.403997	0.02213	up	yes	1.33751	0.419553	0.00448	up	yes	RecName: Full=60S ribosomal protein L36-2
Dlo_009535.3	0.717	0.9497	0.954	1.033	1.32455	0.405499	0.001249	up	yes	1.08281	0.114779	0.1062	no change	no	RecName: Full=Cell division control protein 2 homolog; AltName: Full=p34cdc2
Dlo_012101.1	0.8633	1.144	0.78	1.064	1.32515	0.406153	0.007364	up	yes	1.3641	0.447952	0.003304	up	yes	RecName: Full=Zinc finger protein-like 1 homolog
Dlo_013446.1	0.849	1.126	0.739	0.9933	1.32627	0.40737	0.00035	up	yes	1.34411	0.426655	0.009157	up	yes	RecName: Full=Copper transport protein CCH; AltName: Full=Copper chaperone CCH
Dlo_009118.1	0.803	1.065	0.733	1.048	1.32628	0.407382	0.02065	up	yes	1.42974	0.515754	0.000508	up	yes	RecName: Full=Probable glycerol-3-phosphate acyltransferase 8
Dlo_006443.1	0.848	1.125	0.816	0.9993	1.32665	0.407789	0.005646	up	yes	1.22463	0.292349	0.01055	up	yes	RecName: Full=Acyl-CoA-binding domain-containing protein 4; Short=Acyl-CoA binding protein 4
Dlo_010909.1	0.7703	1.022	0.8393	1.075	1.32676	0.407903	0.007852	up	yes	1.28083	0.357078	0.000283	up	yes	RecName: Full=Chalcone--flavonone isomerase; Short=Chalcone isomerase
Dlo_030672.1	0.749	0.9947	0.8933	1.143	1.32804	0.409296	0.009921	up	yes	1.27953	0.355609	0.000502	up	yes	RecName: Full=Probable methyltransferase PMT3
Dlo_026093.3	0.88	1.17	0.8033	0.9933	1.32954	0.410933	0.01849	up	yes	1.23652	0.306291	0.01208	up	yes	RecName: Full=Putative G3BP-like protein
Dlo_034130.1	0.7407	0.985	0.7643	1.053	1.32982	0.411234	0.01023	up	yes	1.37773	0.462295	0.004412	up	yes	RecName: Full=Acyl-CoA-binding protein; Short=ACBP
Dlo_011036.1	0.7863	1.046	0.8363	1.11	1.33028	0.411731	0.002855	up	yes	1.32727	0.408467	0.003401	up	yes	RecName: Full=Probable rhamnose biosynthetic enzyme 1
Dlo_029978.1	0.967	1.287	0.847	0.7857	1.33092	0.412424	0.0348	up	yes	0.927627	-0.108383	0.2795	no change	no	RecName: Full=REF/SRPP-like protein At1g67360
Dlo_027124.1	0.7933	1.056	0.8157	1.234	1.33115	0.412671	0.01097	up	yes	1.51281	0.597232	0.001306	up	yes	RecName: Full=60S ribosomal protein L13a-4
Dlo_030717.1	0.9947	1.325	1.062	1.074	1.33206	0.413659	0.005968	up	yes	1.0113	0.01621	0.9284	no change	no	RecName: Full=Hydroquinone glucosyltransferase; AltName: Full=Arbutin synthase
Dlo_033193.1	0.7923	1.056	0.897	1.084	1.33283	0.414491	0.005948	up	yes	1.20847	0.273185	0.141	up	no	RecName: Full=Ras-related protein RABA2a; Short=AtRABA2a; AltName: Full=Ras-related protein Rab11C; Short=AtRab11C; Flags: Precursor
Dlo_016708.1	0.8293	1.108	0.7913	1.048	1.33607	0.417992	0.0221	up	yes	1.3244	0.405342	0.02292	up	yes	RecName: Full=ABC transporter B family member 2; Short=ABC transporter ABCB.2; Short=AtABCB2; AltName: Full=Multidrug resistance protein 2; AltName: Full=P-glycopr
Dlo_032231.1	0.8307	1.11	0.9323	1.004	1.33622	0.41816	0.002204	up	yes	1.07691	0.106893	0.1492	no change	no	RecName: Full=Probable prolyl 4-hydroxylase 4; Flags: Precursor
Dlo_031702.1	0.752	1.006	0.9007	1.252	1.33777	0.419826	0.01644	up	yes	1.39003	0.475116	0.000232	up	yes	RecName: Full=Transketolase-2, chloroplastic; Short=TK; Flags: Precursor
Dlo_031913.1	0.804	1.076	0.7513	0.8743	1.33831	0.420411	0.001907	up	yes	1.16372	0.218739	0.03794	no change	yes	RecName: Full=Non-specific lipid transfer protein GPI-anchored 1; Short=AtLTPG-1; Short=Protein LTP-GPI-ANCHORED 1; Flags: Precursor
Dlo_001575.1	0.8397	1.124	0.824	0.988	1.33857	0.420696	0.02376	up	yes	1.19903	0.261867	0.01585	no change	yes	RecName: Full=Calcyclin-binding protein; Short=CacyBP
Dlo_025781.1	0.6103	0.8177	0.8693	1.511	1.33983	0.422053	0.002983	up	yes	1.73818	0.797578	1.2e-05	up	yes	RecName: Full=Anthocyanidin 3-O-glucosyltransferase 5; AltName: Full=Flavonol 3-O-glucosyltransferase 5; AltName: Full=UDP-glucose flavonoid 3-O-glucosyltransferase
Dlo_031399.1	0.7523	1.008	0.8793	1.1	1.33989	0.422116	0.01139	up	yes	1.251	0.323076	0.002387	up	yes	RecName: Full=Anthocyanidin 3-O-glucosyltransferase 2; AltName: Full=Flavonol 3-O-glucosyltransferase; AltName: Full=UDP-glucose flavonoid 3-O-glucosyltransferase
Dlo_006778.1	0.77	1.032	0.869	1.141	1.34026	0.422513	0.02212	up	yes	1.313	0.392871	0.001474	up	yes	RecName: Full=Probable inactive purple acid phosphatase 16; Flags: Precursor
Dlo_006190.2	0.786	1.054	0.9027	0.967	1.34097	0.423274	0.01014	up	yes	1.07123	0.099269	0.2607	no change	no	RecName: Full=Enolase 1, chloroplastic; AltName: Full=2-phospho-D-glycerate hydro-lyase 1; AltName: Full=2-phosphoglycerate dehydratase 1; Flags: Precursor
Dlo_014353.1	0.781	1.05	0.8693	1.011	1.34443	0.426995	0.001328	up	yes	1.16301	0.217857	0.03272	no change	yes	RecName: Full=ADP-ribosylation factor
Dlo_034160.1	0.7813	1.051	0.9337	1.147	1.34519	0.427814	0.001005	up	yes	1.22845	0.296834	0.003665	up	yes	RecName: Full=Acetyl-CoA acetyltransferase, cytosolic 1; AltName: Full=Cytosolic acetoacetyl-CoA thiolase 1; Short=Thiolase 1; AltName: Full=Protein EMBRYO DEFECTI
Dlo_009820.1	0.7783	1.05	0.9453	0.9847	1.34909	0.431991	0.000246	up	yes	1.04168	0.058912	0.6005	no change	no	RecName: Full=Altered inheritance of mitochondria protein 32
Dlo_023649.1	0.8227	1.111	0.8497	0.995	1.35043	0.43342	0.004713	up	yes	1.171	0.227743	0.002863	no change	yes	RecName: Full=Villin-2
dlo_034323.1	0.5637	0.7613	0.8643	1.149	1.35054	0.433538	0.01149	up	yes	1.3294	0.410775	0.01549	up	yes	RecName: Full=Histone H1
Dlo_029814.1	0.8473	1.145	1.068	1.082	1.35135	0.434403	0.01995	up	yes	1.01311	0.018789	0.8087	no change	no	RecName: Full=Protein TRANSPARENT TESTA 12; AltName: Full=MATE efflux family protein TT12; AltName: Full=Protein DTX41
Dlo_011444.1	0.8033	1.086	0.718	1.063	1.35192	0.435013	0.01191	up	yes	1.4805	0.566086	0.04276	up	yes	RecName: Full=26S proteasome non-ATPase regulatory subunit 7 homolog A; AltName: Full=26S proteasome regulatory subunit RPN8a; Short=AtRPN8a; AltName: Full=Protein
Dlo_033531.1	0.7817	1.057	0.7793	1.099	1.35218	0.435288	0.000244	up	yes	1.41024	0.495941	0.000222	up	yes	RecName: Full=60S ribosomal protein L28-2
Dlo_025786.1	0.872	1.18	0.844	0.984	1.35321	0.436387	0.00194	up	yes	1.16588	0.221415	0.02206	no change	yes	PREDICTED: arabinosyltransferase RRA3-like [Citrus sinensis]
Dlo_003002.1	0.979	1.326	0.8243	0.9367	1.35444	0.4377	0.02084	up	yes	1.13636	0.184418	0.1771	no change	no	RecName: Full=Ras-related protein RABH1b; Short=AtRABH1b; AltName: Full=Ras-related protein Rab6A; Short=AtRab6A
Dlo_018122.1	0.6963	0.944	0.903	1.275	1.35574	0.439078	0.007604	up	yes	1.41196	0.497699	0.003635	up	yes	RecName: Full=Tubulin alpha chain
Dlo_002543.1	0.789	1.07	0.8263	0.9597	1.35615	0.439514	0.02443	up	yes	1.16144	0.215918	0.2566	no change	no	RecName: Full=60S ribosomal protein L35
Dlo_028913.1	0.7737	1.05	0.761	0.8983	1.35712	0.440543	0.02253	up	yes	1.18042	0.239301	0.07154	no change	no	RecName: Full=Soluble inorganic pyrophosphatase; AltName: Full=Pyrophosphate phospho-hydrolase; Short=PPase
Dlo_011709.1	1.151	1.565	0.397	0.3943	1.35969	0.443275	0.04914	up	yes	0.993199	-0.009845	0.8829	no change	no	RecName: Full=Agglutinin; AltName: Full=CCA
Dlo_015778.1	0.7557	1.028	0.8943	0.9707	1.36033	0.443955	0.00488	up	yes	1.08543	0.118267	0.1217	no change	no	RecName: Full=Ras-related protein RABH1b; Short=AtRABH1b; AltName: Full=Ras-related protein Rab6A; Short=AtRab6A
Dlo_009277.1	0.8657	1.181	0.693	1.021	1.36421	0.44807	0.005647	up	yes	1.4733	0.559056	0.003786	up	yes	RecName: Full=Protein ECERIFERUM 26-like; Short=CER26-like; AltName: Full=CER2-like protein 2; Short=CER2-like2
Dlo_018028.1	0.9343	1.276	0.93	1.005	1.36573	0.449671	0.02275	up	yes	1.08065	0.111893	0.332	no change	no	RecName: Full=Protein TRANSPARENT TESTA 12; AltName: Full=MATE efflux family protein TT12; AltName: Full=Protein DTX41
Dlo_009589.1	0.9753	1.333	0.863	0.9617	1.36676	0.450759	0.04559	up	yes	1.11437	0.156226	0.1319	no change	no	PREDICTED: protein YLS9-like [Jatropha curcas]
Dlo_002705.1	0.8047	1.1	0.7797	0.9537	1.36697	0.450981	0.001751	up	yes	1.22316	0.290616	0.002486	up	yes	RecName: Full=Chorismate synthase, chloroplastic; AltName: Full=5-enolpyruvylshikimate-3-phosphate phospholyase; AltName: Full=Protein EMBRYO DEFECTIVE 1144; Flags:
Dlo_032582.1	0.664	0.908	0.9427	1.171	1.36747	0.451509	0.003017	up	yes	1.24218	0.31287	0.01631	up	yes	RecName: Full=Cystathionine gamma-synthase, chloroplastic; Short=CGS; AltName: Full=O-succinylhomoserine (thiol)-lyase; Flags: Precursor
Dlo_026226.1	0.7257	0.993	0.9057	1.218	1.36833	0.45242	0.005393	up	yes	1.34482	0.427409	0.00014	up	yes	RecName: Full=Probable methyltransferase PMT2
Dlo_005621.1	0.896	1.228	0.9267	1.266	1.37054	0.45474	0.019	up	yes	1.36614	0.450103	0.02615	up	yes	RecName: Full=Lysophospholipid acyltransferase 1; Short=AtLPLAT1; AltName: Full=1-acylglycerophosphocholine O-acyltransferase 1; AltName: Full=1-acylglycerophosph
Dlo_032645.1	0.8017	1.1	0.808	1.036	1.37208	0.456369	0.001188	up	yes	1.28218	0.358597	0.006215	up	yes	RecName: Full=Probable acyl-activating enzyme 18, peroxisomal
Dlo_014627.1	0.896	1.231	0.8523	0.8947	1.37388	0.45826	0.04819	up	yes	1.04975	0.070043	0.322	no change	no	RecName: Full=Protein NRT1/ PTR FAMILY 8.3; Short=AtNPF8.3; AltName: Full=Histidine-transporting protein; AltName: Full=Peptide transporter PTR2
Dlo_002995.1	0.8207	1.128	0.8177	0.9673	1.37444	0.45884	0.003388	up	yes	1.18295	0.242392	0.005101	no change	yes	RecName: Full=Haloacid dehalogenase-like hydrolase domain-containing protein Sgpp; AltName: Full=Subclass I phosphosugar phosphatase; Short=AtSgpp
Dlo_027174.1	0.7497	1.033	0.8547	1.074	1.37788	0.462455	0.000516	up	yes	1.25658	0.329504	0.000286	up	yes	RecName: Full=Probable voltage-gated potassium channel subunit beta; AltName: Full=K(+) channel subunit beta; AltName: Full=Potassium voltage beta 1; Short=KV-beta1
Dlo_003231.1	0.7987	1.103	0.8743	1.041	1.38099	0.465707	0.00514	up	yes	1.19067	0.25177	0.02041	no change	yes	RecName: Full=Protein GPR107; Flags: Precursor
Dlo_017596.1	0.7217	0.9993	0.9163	1.113	1.38465	0.469519	0.00145	up	yes	1.21467	0.280562	0.01613	up	yes	RecName: Full=WEB family protein At5g16730, chloroplastic; Flags: Precursor
Dlo_030210.1	0.7717	1.069	0.9247	1.316	1.38525	0.47015	0.005969	up	yes	1.42316	0.509102	0.001016	up	yes	RecName: Full=Heat shock protein 90-1; Short=AtHSP90.1; AltName: Full=Heat shock protein 81-1; Short=HSP81-1; AltName: Full=Heat shock protein 83
Dlo_024529.1	0.773	1.071	0.897	0.96	1.38551	0.470418	0.002191	up	yes	1.07023	0.097926	0.2982	no change	no	RecName: Full=4-coumarate--CoA ligase 1; Short=4CL 1; AltName: Full=4-coumaroyl-CoA synthase 1
Dlo_033218.1	0.8417	1.167	0.7843	0.976	1.38648	0.471427	0.000839	up	yes	1.24442	0.315476	4.5e-05	up	yes	RecName: Full=Glutamine synthetase cytosolic isozyme; AltName: Full=GS1; AltName: Full=Glutamate--ammonia ligase
Dlo_017720.1	0.599	0.8313	0.7987	1.107	1.38781	0.472813	0.02718	up	yes	1.386	0.47093	0.002069	up	yes	RecName: Full=Glutathione S-transferase F13; Short=AtGSTF13; AltName: Full=GST class-phi member 13
dlo_036365.1	0.8083	1.123	0.8113	0.997	1.38934	0.474395	0.008629	up	yes	1.22889	0.297358	0.02486	up	yes	RecName: Full=Peptidyl-prolyl cis-trans isomerase CYP18-2; Short=PPIase CYP18-2; AltName: Full=Cyclophilin of 18 kDa 2; AltName: Full=Cyclophilin-18-2
Dlo_014547.1	0.7543	1.048	0.9377	1.086	1.38937	0.474428	0.01284	up	yes	1.15815	0.211826	0.07997	no change	no	RecName: Full=Ubiquitin-conjugating enzyme E2 variant 1B; Short=Ubc enzyme variant 1B; AltName: Full=Protein MMS ZWEI HOMOLOG 2
Dlo_011246.1	0.826	1.148	0.7273	1.059	1.38983	0.474909	0.004342	up	yes	1.45607	0.54208	0.003535	up	yes	RecName: Full=NAD(P)H dehydrogenase (quinone); AltName: Full=Flavoprotein WrbA; AltName: Full=NAD(P)H:quinone oxidoreductase; Short=NQO
Dlo_006382.1	0.794	1.104	1.002	1.226	1.39043	0.475529	0.0106	up	yes	1.22355	0.291076	0.02805	up	yes	RecName: Full=Dicarboxylate transporter 1, chloroplastic; AltName: Full=2-oxoglutarate/malate translocator 1; Short=AtpOMT1; Flags: Precursor
Dlo_025729.1	0.718	1	0.7763	1.029	1.39276	0.477944	0.007443	up	yes	1.32552	0.406557	6.7e-05	up	yes	RecName: Full=Acetyl-CoA carboxylase 1; Short=AtACC1; AltName: Full=Protein EMBRYO DEFECTIVE 22; AltName: Full=Protein GURKE; AltName: Full=Protein PASTICCINO 3; In
Dlo_023944.1	0.7723	1.076	0.7563	1.101	1.39324	0.478445	0.005779	up	yes	1.45577	0.541784	0.05267	up	no	RecName: Full=Tryptophan synthase alpha chain, chloroplastic; AltName: Full=Indole-3-glycerol-phosphate lyase, chloroplastic; AltName: Full=Protein TRYPTOPHAN-REQU
Dlo_013039.1	0.683	0.952	0.8403	1.346	1.39385	0.479076	0.006626	up	yes	1.60181	0.679702	0.0014	up	yes	RecName: Full=Protein LURP-one-related 15
Dlo_006712.1	0.7637	1.065	0.8687	1.08	1.39453	0.479776	0.001121	up	yes	1.24324	0.314101	0.000593	up	yes	RecName: Full=Transmembrane 9 superfamily member 3; AltName: Full=EP70-P-iso; AltName: Full=SM-11044-binding protein; Flags: Precursor
Dlo_003497.1	0.8367	1.167	0.706	0.8857	1.39477	0.480022	0.0214	up	yes	1.25453	0.32715	0.02011	up	yes	RecName: Full=GDP-mannose 3,5-epimerase 2; Short=GDP-Man 3,5-epimerase 2
Dlo_004387.1	0.816	1.139	0.8517	0.96	1.39583	0.481127	0.008647	up	yes	1.12716	0.172689	0.00871	no change	yes	RecName: Full=65-kDa microtubule-associated protein 1; Short=AtMAP65-1
Dlo_015413.1	0.801	1.12	0.7547	0.989	1.39825	0.483625	0.000509	up	yes	1.31045	0.390067	0.002379	up	yes	RecName: Full=Protein WVD2-like 1; Short=AtWDL1
Dlo_015598.1	0.8333	1.167	0.8727	0.8793	1.40046	0.485897	0.005443	up	yes	1.00756	0.01087	0.7644	no change	no	RecName: Full=Thioredoxin H-type; Short=Trx-H
Dlo_021378.1	0.6777	0.951	0.9663	1.288	1.40328	0.488799	0.009227	up	yes	1.33292	0.41459	0.001496	up	yes	RecName: Full=3-dehydroquinate synthase, chloroplastic; Flags: Precursor
Dlo_004986.1	0.797	1.119	0.653	1.059	1.40402	0.489558	0.01047	up	yes	1.62175	0.697548	0.00097	up	yes	RecName: Full=Auxin-binding protein ABP19a; Flags: Precursor
Dlo_013016.1	0.7063	0.9947	0.816	0.7913	1.40833	0.49398	0.0239	up	yes	0.96973	-0.044344	0.7478	no change	no	RecName: Full=Non-specific lipid-transfer protein 3; Short=LTP 3; Flags: Precursor
Dlo_025543.1	0.7483	1.054	0.9567	1.072	1.40853	0.494186	0.000451	up	yes	1.12052	0.164166	0.02396	no change	yes	RecName: Full=Plastidic ATP/ADP-transporter
Dlo_012487.1	0.6583	0.9277	0.8953	1.163	1.40924	0.494913	0.01448	up	yes	1.29901	0.377408	0.02971	up	yes	RecName: Full=60S ribosomal protein L34
Dlo_001785.1	0.7337	1.034	0.878	1.01	1.40929	0.494974	0.001031	up	yes	1.15034	0.202062	0.001199	no change	yes	RecName: Full=Transmembrane 9 superfamily member 2; Flags: Precursor
Dlo_014952.1	0.7667	1.082	0.817	1.059	1.41124	0.496966	0.01507	up	yes	1.29621	0.374295	0.0191	up	yes	RecName: Full=Secretory carrier-associated membrane protein 4; Short=Secretory carrier membrane protein 4
Dlo_033392.1	0.7737	1.092	0.809	1.019	1.4114	0.497127	0.02366	up	yes	1.25958	0.332942	0.01139	up	yes	RecName: Full=UDP-glucuronic acid decarboxylase 6; AltName: Full=UDP-XYL synthase 6; AltName: Full=UDP-glucuronate decarboxylase 6; Short=UGD; Short=UXS-6
Dlo_005472.2	0.751	1.06	1.024	0.9773	1.41145	0.497179	0.007733	up	yes	0.954395	-0.067342	0.7325	no change	no	RecName: Full=Proteasome subunit beta type-7-B; AltName: Full=20S proteasome beta subunit B-2; AltName: Full=Proteasome component FC; AltName: Full=Proteasome subu
Dlo_017613.1	0.655	0.9253	0.85	1.134	1.41267	0.498426	0.004796	up	yes	1.33412	0.415886	0.00015	up	yes	RecName: Full=4-coumarate--CoA ligase 2; Short=4CL 2; AltName: Full=4-coumaroyl-CoA synthase 2; AltName: Full=Clone 4CL16
Dlo_002651.1	0.8077	1.142	0.8047	1.16	1.41389	0.499671	0.01018	up	yes	1.44153	0.527602	0.04378	up	yes	RecName: Full=Arogenate dehydratase/prephenate dehydratase 1, chloroplastic; Short=AtADT1; Short=AtPDT1; Flags: Precursor
Dlo_006596.1	0.803	1.137	0.7933	1.057	1.41594	0.50176	0.005395	up	yes	1.33241	0.414037	0.000159	up	yes	RecName: Full=5-methyltetrahydropteroyltriglutamate--homocysteine methyltransferase 1; AltName: Full=Cobalamin-independent methionine synthase 1; Short=AtMS1; AltNa
Dlo_030368.1	0.806	1.142	0.63	1.165	1.41687	0.502711	0.01265	up	yes	1.84921	0.886906	0.000112	up	yes	PREDICTED: leucine-rich repeat extensin-like protein 5 [Ricinus communis]
Dlo_028898.1	0.7557	1.071	0.7977	1.128	1.41723	0.503073	0.00427	up	yes	1.41406	0.499849	0.003495	up	yes	RecName: Full=Probable mediator of RNA polymerase II transcription subunit 37e; AltName: Full=Heat shock 70 kDa protein 1; AltName: Full=Heat shock cognate 70 kDa
Dlo_001744.1	0.969	1.374	0.7563	0.7953	1.41796	0.503813	0.04413	up	yes	1.05157	0.072541	0.6505	no change	no	MATH domain-containing protein [Cephalotus follicularis]
Dlo_006594.1	0.7097	1.007	0.802	1.169	1.41891	0.504782	0.002496	up	yes	1.45761	0.543601	0.01531	up	yes	RecName: Full=5-methyltetrahydropteroyltriglutamate--homocysteine methyltransferase 2; AltName: Full=Cobalamin-independent methionine synthase 2
Dlo_007964.1	0.8577	1.217	0.9113	0.9683	1.41891	0.504784	0.03672	up	yes	1.06255	0.087528	0.4369	no change	no	RecName: Full=Sugar transport protein 5; AltName: Full=Hexose transporter 5
Dlo_030793.1	0.8343	1.184	0.831	0.997	1.41915	0.505031	0.02928	up	yes	1.19976	0.262745	0.03332	no change	yes	RecName: Full=Auxin-induced in root cultures protein 12; Flags: Precursor
Dlo_012187.1	0.7873	1.118	0.7133	0.9643	1.42004	0.505935	0.000647	up	yes	1.35189	0.434973	0.001266	up	yes	RecName: Full=Transmembrane 9 superfamily member 2; AltName: Full=p76; Flags: Precursor
Dlo_021320.1	1.015	1.442	0.8007	0.7143	1.42069	0.506591	0.009071	up	yes	0.892094	-0.164732	0.002655	no change	yes	RecName: Full=Protein TRANSPARENT TESTA 12; AltName: Full=MATE efflux family protein TT12; AltName: Full=Protein DTX41
Dlo_032250.1	0.7503	1.068	0.8627	1.098	1.42343	0.509372	0.01135	up	yes	1.27275	0.347947	0.000239	up	yes	RecName: Full=Glutamate synthase 1
Dlo_008914.1	0.815	1.162	0.839	0.959	1.42577	0.511738	0.008713	up	yes	1.14303	0.19286	0.07753	no change	no	PREDICTED: protein FATTY ACID EXPORT 1, chloroplastic-like [Citrus sinensis]
Dlo_024898.3	0.741	1.058	0.8297	1.055	1.4278	0.513794	0.00781	up	yes	1.27154	0.346581	0.01114	up	yes	RecName: Full=Tubulin beta-3 chain; AltName: Full=Beta-3-tubulin
Dlo_000302.1	0.8417	1.202	0.8253	0.9147	1.42806	0.514059	0.03629	up	yes	1.10832	0.14838	0.1634	no change	no	RecName: Full=Cysteine proteinase RD21a; Short=RD21; Flags: Precursor
Dlo_006153.1	0.6373	0.9107	1.019	1.173	1.429	0.515003	0.04226	up	yes	1.15113	0.203049	0.1103	no change	no	RecName: Full=Leucoanthocyanidin reductase; Short=Leucocyanidin reductase
Dlo_016740.1	0.7697	1.102	0.8037	1.032	1.43173	0.517756	7.8e-05	up	yes	1.28406	0.360714	0.01106	up	yes	RecName: Full=Probable ADP-ribosylation factor GTPase-activating protein AGD8; Short=ARF GAP AGD8; AltName: Full=Protein ARF-GAP DOMAIN 8; Short=AtAGD8
Dlo_016352.1	0.7703	1.105	0.7473	1.001	1.43451	0.520554	4.1e-05	up	yes	1.33949	0.421683	0.001664	up	yes	RecName: Full=Hybrid signal transduction histidine kinase G; Includes: RecName: Full=Histidine kinase dhkG; Includes: RecName: Full=Probable serine/threonine-protei
Dlo_011728.1	0.511	0.7333	1.207	1.262	1.43503	0.52108	0.02958	up	yes	1.04557	0.064286	0.4942	no change	no	RecName: Full=Gibberellin-regulated protein 4; AltName: Full=GAST1 protein homolog 4; Flags: Precursor
Dlo_024939.1	0.778	1.117	0.8637	1.202	1.43573	0.521787	0.001456	up	yes	1.39169	0.476835	0.000429	up	yes	PREDICTED: protein RETICULATA, chloroplastic [Citrus sinensis]
Dlo_016915.1	0.6383	0.917	1.12	1.136	1.43663	0.522687	0.001104	up	yes	1.01429	0.020464	0.8431	no change	no	RecName: Full=60S ribosomal protein L22-2
Dlo_011070.1	0.8767	1.26	0.703	1.037	1.43721	0.523269	0.007937	up	yes	1.47511	0.560819	0.002139	up	yes	RecName: Full=Aquaporin PIP2-1; AltName: Full=Plasma membrane intrinsic protein 2-1; Short=AtPIP2;1; AltName: Full=Plasma membrane intrinsic protein 2a; Short=PIP2a
Dlo_015520.1	0.741	1.069	0.8363	1.076	1.44264	0.528716	0.007151	up	yes	1.28662	0.363586	0.002755	up	yes	RecName: Full=Transmembrane 9 superfamily member 4; Flags: Precursor
Dlo_021761.1	0.7937	1.146	0.764	0.9313	1.44387	0.529941	0.002938	up	yes	1.21898	0.285673	0.07919	up	no	RecName: Full=4-coumarate--CoA ligase; Short=4CL; AltName: Full=4-coumaroyl-CoA synthase
Dlo_030755.1	0.725	1.048	0.7967	0.996	1.44552	0.531586	0.002318	up	yes	1.25016	0.322109	0.02464	up	yes	RecName: Full=Galacturonosyltransferase 8; AltName: Full=Glycosyltransferase QUASIMODO1
Dlo_015148.1	0.7013	1.015	0.8773	1.141	1.44731	0.533376	0.0423	up	yes	1.30058	0.379157	0.04767	up	yes	RecName: Full=Reticulon-like protein B5; Short=AtRTNLB5
Dlo_006092.1	0.693	1.004	0.7653	0.944	1.44877	0.534832	0.002003	up	yes	1.2335	0.302761	0.138	up	no	RecName: Full=Protein YIPF1 homolog
Dlo_013989.1	0.7687	1.116	0.7957	0.996	1.4518	0.537844	0.000231	up	yes	1.25173	0.323921	0.000535	up	yes	RecName: Full=Probable fructose-bisphosphate aldolase 3, chloroplastic; Flags: Precursor
Dlo_007458.1	0.7023	1.022	0.662	0.9597	1.45522	0.541236	0.01389	up	yes	1.4497	0.535752	0.000213	up	yes	RecName: Full=Probable cinnamyl alcohol dehydrogenase 9; Short=AtCAD9
Dlo_000788.1	0.661	0.962	0.831	1.114	1.45537	0.541387	0.004934	up	yes	1.34055	0.422829	0.08793	up	no	RecName: Full=3-ketoacyl-CoA synthase 19; Short=KCS-19; AltName: Full=Very long-chain fatty acid condensing enzyme 19; Short=VLCFA condensing enzyme 19
Dlo_012929.1	0.7573	1.105	0.822	1.063	1.45913	0.54511	0.01841	up	yes	1.29319	0.370931	0.02227	up	yes	RecName: Full=Probable ADP-ribosylation factor GTPase-activating protein AGD5; Short=ARF GAP AGD5; AltName: Full=Protein ARF-GAP DOMAIN 5; Short=AtAGD5; AltName: Fu
Dlo_031590.1	0.7777	1.136	0.8147	0.9957	1.46072	0.546677	0.02285	up	yes	1.22217	0.289442	0.003546	up	yes	RecName: Full=Endoglucanase 10; AltName: Full=Endo-1,4-beta glucanase 10; Flags: Precursor
Dlo_007636.1	0.8783	1.283	0.7917	0.968	1.46078	0.546735	0.01072	up	yes	1.22269	0.290053	0.05108	up	no	RecName: Full=Aldo-keto reductase family 4 member C9
Dlo_025944.1	0.7907	1.156	0.8103	1.111	1.462	0.547939	0.02197	up	yes	1.3711	0.455331	0.05674	up	no	RecName: Full=Signal peptide peptidase; Short=AtSPP; AltName: Full=Intramembrane protease; Short=IMP; Short=IMPAS
Dlo_005273.1	0.794	1.165	0.9427	0.8883	1.46725	0.553119	0.000384	up	yes	0.942293	-0.085752	0.2688	no change	no	RecName: Full=Inositol-3-phosphate synthase; Short=MIP synthase; AltName: Full=Myo-inositol 1-phosphate synthase; Short=IPS; Short=MI-1-P synthase
Dlo_015347.1	0.7887	1.158	0.822	1.108	1.46824	0.554087	0.003426	up	yes	1.34793	0.430748	0.004771	up	yes	RecName: Full=50S ribosomal protein L7/L12
Dlo_013168.1	0.711	1.044	0.8493	1.012	1.46835	0.5542	0.009862	up	yes	1.19157	0.252863	0.1217	no change	no	RecName: Full=PRA1 family protein B3; Short=AtPRA1.B3; AltName: Full=Prenylated Rab acceptor 2
Dlo_028960.4	0.8293	1.219	0.6923	0.9833	1.46991	0.555732	0.004211	up	yes	1.42034	0.506234	0.000348	up	yes	RecName: Full=Glutathione S-transferase L3; Short=AtGSTL3; AltName: Full=GST class-lambda member 3
Dlo_024447.1	0.754	1.109	0.885	1.14	1.47082	0.556623	0.000575	up	yes	1.28814	0.365284	0.00477	up	yes	RecName: Full=Transaldolase
dlo_035738.1	0.6827	1.005	0.7483	1.15	1.4721	0.557872	0.01157	up	yes	1.53682	0.619945	9e-06	up	yes	RecName: Full=Cytochrome b5
Dlo_006215.1	0.6673	0.9833	0.8603	1.098	1.47355	0.559296	0.002995	up	yes	1.2763	0.351966	0.001946	up	yes	RecName: Full=Pyruvate dehydrogenase E1 component subunit beta-3, chloroplastic; Flags: Precursor
Dlo_021745.1	0.7877	1.163	0.83	1.143	1.47645	0.562133	0.00278	up	yes	1.37711	0.461642	0.01154	up	yes	RecName: Full=Ras-related protein Rab7
Dlo_009965.1	0.845	1.248	0.6673	0.9413	1.47692	0.562595	0.002718	up	yes	1.41061	0.496319	0.001378	up	yes	RecName: Full=NAD(P)H dehydrogenase (quinone); AltName: Full=Flavoprotein WrbA; AltName: Full=NAD(P)H:quinone oxidoreductase; Short=NQO
Dlo_014138.1	0.7277	1.078	0.8073	1.031	1.48138	0.566941	0.000495	up	yes	1.2771	0.352868	0.0008	up	yes	RecName: Full=Molybdate-anion transporter; AltName: Full=Major facilitator superfamily domain-containing protein 5; AltName: Full=Molybdate transporter 2 homolog
Dlo_022249.1	0.771	1.151	0.7807	0.9667	1.49287	0.578085	0.000162	up	yes	1.23825	0.3083	0.005135	up	yes	RecName: Full=Bifunctional 3-dehydroquinate dehydratase/shikimate dehydrogenase, chloroplastic; Short=DHQ-SDH protein; AltName: Full=DHQase-SORase; AltName: Full=P
Dlo_024966.1	0.6523	0.9743	0.8353	1.204	1.49364	0.57883	0.003819	up	yes	1.4414	0.527469	0.000283	up	yes	RecName: Full=ATP-citrate synthase beta chain protein 1; Short=ATP-citrate synthase B-1; AltName: Full=ATP-citrate lyase B-1; AltName: Full=Citrate cleavage enzyme
Dlo_027381.1	0.7577	1.134	0.8093	0.9687	1.49663	0.581722	0.001278	up	yes	1.19696	0.259375	0.04115	no change	yes	TOM20_plant domain-containing protein [Cephalotus follicularis]
Dlo_013696.1	0.6637	0.994	0.9427	1.267	1.49767	0.582715	0.00755	up	yes	1.34401	0.426546	0.001979	up	yes	RecName: Full=Sucrose synthase; AltName: Full=Nodulin-100; Short=N-100; AltName: Full=Sucrose-UDP glucosyltransferase
Dlo_023217.1	0.7127	1.068	0.8667	1.096	1.49853	0.583545	0.000341	up	yes	1.26457	0.338643	0.002816	up	yes	RecName: Full=Cell division cycle protein 48 homolog; AltName: Full=Valosin-containing protein homolog; Short=VCP
Dlo_013166.1	0.736	1.103	0.5947	1.169	1.49864	0.583655	0.02648	up	yes	1.9657	0.975041	0.000398	up	yes	RecName: Full=Laccase-12; AltName: Full=Benzenediol:oxygen oxidoreductase 12; AltName: Full=Diphenol oxidase 12; AltName: Full=Urishiol oxidase 12; Flags: Precurso
Dlo_001674.1	0.7683	1.152	0.8133	1.063	1.49941	0.584399	0.02118	up	yes	1.30702	0.386282	0.008134	up	yes	RecName: Full=Luminal-binding protein 5; Short=BiP 5; AltName: Full=78 kDa glucose-regulated protein homolog 5; Short=GRP-78-5; Flags: Precursor
Dlo_017225.1	0.6977	1.051	0.642	1.007	1.50638	0.591084	0.00989	up	yes	1.56854	0.649418	0.006413	up	yes	DUF538 domain-containing protein [Cephalotus follicularis]
Dlo_005604.1	0.6537	0.9857	1.156	1.278	1.50788	0.59252	0.005211	up	yes	1.10554	0.144746	0.07757	no change	no	RecName: Full=Hydroxymethylglutaryl-CoA synthase; Short=HMG-CoA synthase; AltName: Full=3-hydroxy-3-methylglutaryl coenzyme A synthase; AltName: Full=Protein EMBRYO
Dlo_018932.1	0.613	0.9257	0.8303	1.108	1.51011	0.594658	0.02556	up	yes	1.33446	0.416253	0.07656	up	no	RecName: Full=60S ribosomal protein L37-2
Dlo_010283.2	0.7033	1.063	0.8623	1.128	1.51145	0.595929	0.009495	up	yes	1.30813	0.387505	0.03829	up	yes	RecName: Full=Pyrophosphate--fructose 6-phosphate 1-phosphotransferase subunit beta; Short=PFP; =ltName: Full=6-phosphofructokinase, pyrophosphate dependent; AltNa
Dlo_011131.1	0.746	1.13	0.7113	1.054	1.51475	0.599075	0.001518	up	yes	1.48179	0.567345	0.000217	up	yes	RecName: Full=Clathrin light chain 1
dlo_035379.1	0.7357	1.115	0.746	0.969	1.51556	0.599854	0.002224	up	yes	1.29893	0.377321	0.005861	up	yes	RecName: Full=Endoglucanase 25; AltName: Full=Cellulase homolog OR16pep; AltName: Full=Endo-1,4-beta glucanase 25; AltName: Full=Protein KORRIGAN; AltName: Full=Pr
Dlo_020985.2	0.7383	1.122	0.791	1.073	1.51971	0.603794	0.006193	up	yes	1.35651	0.4399	0.002821	up	yes	PREDICTED: protein RETICULATA-RELATED 4, chloroplastic [Citrus sinensis]
Dlo_005290.1	0.6873	1.045	0.7613	1.091	1.52044	0.604491	5e-05	up	yes	1.43308	0.519114	0.00038	up	yes	RecName: Full=Bifunctional aspartate aminotransferase and glutamate/aspartate-prephenate aminotransferase; Short=PhPPA-AT; Flags: Precursor
Dlo_031816.1	0.7317	1.115	0.7793	1.03	1.52385	0.60772	0.001501	up	yes	1.3217	0.402394	0.008724	up	yes	RecName: Full=UDP-glucose 6-dehydrogenase 1; Short=UDP-Glc dehydrogenase 1; Short=UDP-GlcDH 1; Short=UDPGDH 1; AltName: Full=Gm-UGD1
Dlo_019914.1	0.5893	0.8987	0.7147	1.253	1.52503	0.608837	0.03778	up	yes	1.75318	0.809977	0.008937	up	yes	RecName: Full=60S ribosomal protein L19-1; AltName: Full=Protein EMBRYO DEFECTIVE 2386
Dlo_012219.1	0.737	1.132	0.692	1.031	1.53596	0.619137	0.000977	up	yes	1.48988	0.5752	7.4e-05	up	yes	RecName: Full=Serine hydroxymethyltransferase 4; Short=AtSHMT4; AltName: Full=Glycine hydroxymethyltransferase 4; AltName: Full=Serine methylase 4
Dlo_031100.1	0.747	1.151	1.071	1.372	1.54083	0.623708	0.01368	up	yes	1.28105	0.357322	0.01758	up	yes	Methyltransf_29 domain-containing protein [Cephalotus follicularis]
Dlo_004508.1	0.7503	1.161	0.9033	1.344	1.54738	0.629829	0.0174	up	yes	1.48788	0.573256	0.000546	up	yes	RecName: Full=Probable cinnamyl alcohol dehydrogenase 6; Short=OsCAD6
Dlo_019562.1	0.74	1.152	0.7633	0.9757	1.55676	0.638544	0.002006	up	yes	1.27826	0.354187	0.002602	up	yes	PREDICTED: nucleophosmin isoform X1 [Lupinus angustifolius]
Dlo_005469.1	0.737	1.148	0.6703	1.09	1.55767	0.639386	0.001669	up	yes	1.62614	0.701449	0.000104	up	yes	PREDICTED: protein SIEVE ELEMENT OCCLUSION B-like [Citrus sinensis]
Dlo_020067.1	0.6887	1.074	0.651	0.967	1.55946	0.641046	0.02332	up	yes	1.48541	0.570858	0.000513	up	yes	RecName: Full=Caffeoylshikimate esterase; AltName: Full=Lysophospholipase 2; Short=LysoPL2
Dlo_032376.1	0.7513	1.172	0.732	1.08	1.55996	0.641512	0.01488	up	yes	1.47541	0.561116	0.003403	up	yes	PREDICTED: protein SIEVE ELEMENT OCCLUSION B-like [Citrus sinensis]
Dlo_023540.1	0.6807	1.062	0.9333	1.186	1.56016	0.641693	0.000495	up	yes	1.27076	0.345691	0.1123	up	no	RecName: Full=60S ribosomal protein L18-2
Dlo_017343.1	0.7407	1.159	0.7043	1.026	1.56474	0.645919	0.002354	up	yes	1.45677	0.542769	0.001757	up	yes	RecName: Full=Probable carboxylesterase 12; AltName: Full=AtCXE12
Dlo_020455.1	0.745	1.167	0.7323	0.8753	1.56644	0.647492	0.01554	up	yes	1.19528	0.257343	0.1095	no change	no	RecName: Full=Cellulose synthase A catalytic subunit 4
Dlo_000876.1	0.9557	1.506	0.6553	0.6217	1.57581	0.656092	0.01171	up	yes	0.948726	-0.075937	0.8573	no change	no	RecName: Full=Protein ECERIFERUM 1
Dlo_022294.1	1	1.582	0.7673	0.8507	1.582	0.66175	0.0366	up	yes	1.10869	0.14886	0.1205	no change	no	PREDICTED: 3'-N-debenzoyl-2'-deoxytaxol N-benzoyltransferase [Jatropha curcas]
Dlo_025848.1	0.608	0.9643	0.8453	1.198	1.58602	0.665411	0.003005	up	yes	1.41725	0.503093	6.9e-05	up	yes	RecName: Full=Bifunctional dihydroflavonol 4-reductase/flavanone 4-reductase; AltName: Full=Dihydroflavonol 4-reductase; Short=DFR; AltName: Full=Flavanone 4-reduct
Dlo_021459.1	0.66	1.047	0.617	0.9507	1.58636	0.665724	0.0168	up	yes	1.54084	0.62372	0.001016	up	yes	RecName: Full=Cytochrome P450 84A1; AltName: Full=Ferulate-5-hydroxylase; Short=F5H
Dlo_031701.1	0.6667	1.058	0.7793	1.136	1.58692	0.66623	0.002014	up	yes	1.45772	0.543712	5.1e-05	up	yes	RecName: Full=3-phosphoshikimate 1-carboxyvinyltransferase, chloroplastic; AltName: Full=5-enolpyruvylshikimate-3-phosphate synthase; Short=EPSP synthase; Flags: Prec
Dlo_011431.1	0.595	0.9457	0.8427	1.012	1.58941	0.668493	0.01207	up	yes	1.2009	0.264118	0.001656	up	yes	Cyclic GMP-binding C [Gossypium arboreum]
Dlo_010078.1	0.7727	1.235	0.9057	1.028	1.59829	0.676531	0.000993	up	yes	1.13503	0.182735	0.176	no change	no	RecName: Full=12-oxophytodienoate reductase 1; AltName: Full=12-oxophytodienoate-10,11-reductase 1; Short=OPDA-reductase 1; AltName: Full=LeOPR1
Dlo_005602.1	0.5697	0.917	0.764	1.212	1.60962	0.686719	0.006466	up	yes	1.58639	0.665745	0.000139	up	yes	RecName: Full=Probable rhamnose biosynthetic enzyme 1
Dlo_020889.1	0.6937	1.117	0.73	1.163	1.61021	0.687245	0.02643	up	yes	1.59315	0.671883	0.006173	up	yes	RecName: Full=Major latex allergen Hev b 5; AltName: Allergen=Hev b 5
Dlo_018281.1	0.6777	1.095	0.7467	1.063	1.61576	0.692212	0.03364	up	yes	1.4236	0.509541	0.000325	up	yes	GDP-fucose protein O-fucosyltransferase [Corchorus olitorius]
Dlo_032754.1	0.7857	1.274	0.64	0.831	1.62148	0.697315	0.000741	up	yes	1.29844	0.376777	0.0324	up	yes	RecName: Full=Caffeic acid 3-O-methyltransferase; Short=CAOMT; Short=COMT; AltName: Full=S-adenosysl-L-methionine:caffeic acid 3-O-methyltransferase
Dlo_011228.1	0.6167	1.003	0.715	1.083	1.6264	0.701681	0.000519	up	yes	1.51469	0.599018	0.006789	up	yes	RecName: Full=Anthocyanidin reductase; Short=AtANR; AltName: Full=Anthocyanin spotted testa; Short=ast; AltName: Full=Protein BANYULS
Dlo_028150.1	0.632	1.029	0.733	1.277	1.62817	0.703247	0.04339	up	yes	1.74216	0.800873	0.02653	up	yes	RecName: Full=60S ribosomal protein L35-1
Dlo_002114.1	0.708	1.156	0.8333	1.087	1.63277	0.70732	1.8e-05	up	yes	1.30445	0.383444	0.0326	up	yes	RecName: Full=Uncharacterized membrane protein At1g06890
Dlo_026947.1	0.7733	1.263	0.6467	1.043	1.63326	0.707755	0.004083	up	yes	1.6128	0.689571	0.001043	up	yes	RecName: Full=4-coumarate--CoA ligase 2; Short=4CL 2; AltName: Full=4-coumaroyl-CoA synthase 2
Dlo_016602.1	0.8033	1.326	0.859	0.9887	1.65069	0.72307	0.007338	up	yes	1.15099	0.202875	0.1587	no change	no	RecName: Full=Leucoanthocyanidin reductase; Short=Leucocyanidin reductase
Dlo_011537.1	0.7523	1.243	0.6833	0.9857	1.65227	0.724446	0.01997	up	yes	1.44256	0.528629	0.008308	up	yes	RecName: Full=Shikimate O-hydroxycinnamoyltransferase; AltName: Full=Hydroxycinnamoyl transferase; AltName: Full=Hydroxycinnamoyl-Coenzyme A shikimate/quinate hydrox
Dlo_015396.1	0.683	1.13	0.8393	1.107	1.65447	0.726365	0.000733	up	yes	1.31896	0.399397	0.00385	up	yes	RecName: Full=Probable sugar phosphate/phosphate translocator At5g25400
Dlo_001514.1	0.4867	0.8053	0.9417	1.103	1.65461	0.726494	0.003518	up	yes	1.17129	0.228093	0.2718	no change	no	RecName: Full=Histone H3.2; AltName: Full=Histone H3.1
Dlo_015783.1	0.6093	1.016	0.6677	1.081	1.66749	0.737676	0.01032	up	yes	1.61899	0.695095	0.002077	up	yes	RecName: Full=UMP-CMP kinase 3; AltName: Full=Deoxycytidylate kinase; Short=CK; Short=dCMP kinase; AltName: Full=Uridine monophosphate/cytidine monophosphate kinase;
Dlo_032191.1	0.667	1.12	0.793	1.127	1.67916	0.74774	0.00844	up	yes	1.42118	0.507095	0.000608	up	yes	RecName: Full=Phospho-2-dehydro-3-deoxyheptonate aldolase 1, chloroplastic; AltName: Full=3-deoxy-D-arabino-heptulosonate 7-phosphate synthase 1; AltName: Full=DAHP s
Dlo_021419.1	0.6187	1.041	0.831	1.113	1.68256	0.750658	0.01678	up	yes	1.33935	0.421533	0.000867	up	yes	RecName: Full=Naringenin,2-oxoglutarate 3-dioxygenase; AltName: Full=FHT; AltName: Full=Flavanone-3-hydroxylase; Short=F3H
Dlo_001453.1	0.5573	0.9467	0.9167	1.415	1.69873	0.764453	0.01591	up	yes	1.54358	0.62628	1.4e-05	up	yes	RecName: Full=Probable fructokinase-4
Dlo_033198.1	0.723	1.232	0.588	0.8783	1.70401	0.768935	0.000371	up	yes	1.49371	0.578898	0.000295	up	yes	RecName: Full=Glucuronoxylan 4-O-methyltransferase 1
Dlo_006882.1	0.5927	1.01	0.6857	1.036	1.70407	0.768981	0.004175	up	yes	1.51086	0.595375	0.00175	up	yes	RecName: Full=3-ketoacyl-CoA synthase 10; Short=KCS-10; AltName: Full=Protein FIDDLEHEAD; AltName: Full=Very long-chain fatty acid condensing enzyme 10; Short=VLC
Dlo_007167.1	0.6587	1.125	0.71	1.107	1.70791	0.772232	0.005956	up	yes	1.55916	0.640764	3.1e-05	up	yes	RecName: Full=UDP-glucose 6-dehydrogenase 1; Short=UDP-Glc dehydrogenase 1; Short=UDP-GlcDH 1; Short=UDPGDH 1; AltName: Full=Gm-UGD1
Dlo_011389.1	0.598	1.023	0.752	1.185	1.7107	0.774589	0.006509	up	yes	1.5758	0.656082	6.2e-05	up	yes	RecName: Full=Probable chalcone--flavonone isomerase 3; Short=Chalcone isomerase 3; AltName: Full=Chalcone isomerase-like 1
Dlo_025067.1	0.7227	1.239	0.587	0.9757	1.7144	0.777707	0.000665	up	yes	1.66218	0.733077	0.001464	up	yes	RecName: Full=Cytochrome P450 98A2
Dlo_012295.1	0.6297	1.08	0.679	1.046	1.7151	0.778295	0.003942	up	yes	1.5405	0.623399	0.000159	up	yes	RecName: Full=3-hydroxyisobutyryl-CoA hydrolase-like protein 5
Dlo_003350.2	0.8443	1.451	0.5473	0.9513	1.71858	0.78122	0.02912	up	yes	1.73817	0.797569	0.002334	up	yes	RecName: Full=Pirin-like protein
Dlo_010159.1	0.556	0.9567	1.027	1.274	1.72068	0.782982	0.003141	up	yes	1.24051	0.310929	0.01448	up	yes	RecName: Full=Snakin-1; Flags: Precursor
Dlo_022059.1	0.6063	1.065	0.504	0.948	1.75656	0.81275	0.005985	up	yes	1.88095	0.911463	6e-05	up	yes	RecName: Full=Licodione synthase; AltName: Full=(2S)-flavanone 2-hydroxylase; AltName: Full=CYP GE-5; AltName: Full=Cytochrome P450 93B1; AltName: Full=Flavone synt
Dlo_029607.1	0.7153	1.264	0.8783	1.125	1.76709	0.821376	0.003461	up	yes	1.28088	0.357139	0.00433	up	yes	RecName: Full=Cytochrome P450 71A1; AltName: Full=ARP-2; AltName: Full=CYPLXXIA1
Dlo_014037.1	0.5597	0.991	0.6777	0.52	1.77059	0.824231	0.03147	up	yes	0.767301	-0.382135	0.2053	down	no	RecName: Full=U-box domain-containing protein 10; AltName: Full=Plant U-box protein 10
Dlo_001293.1	0.6257	1.113	0.7413	1.131	1.77881	0.830911	0.005881	up	yes	1.5257	0.60947	0.001607	up	yes	RecName: Full=Putative phagocytic receptor 1b; AltName: Full=SrfA-induced gene C protein; Flags: Precursor
Dlo_019047.1	0.706	1.265	0.7	0.783	1.79178	0.841397	0.000394	up	yes	1.11857	0.161657	0.2792	no change	no	RecName: Full=Vacuolar-processing enzyme; Short=VPE; Flags: Precursor
Dlo_006554.2	0.619	1.114	0.6153	0.9593	1.79968	0.847738	0.005849	up	yes	1.55908	0.640692	0.000807	up	yes	RecName: Full=Phenylalanine ammonia-lyase
Dlo_012130.1	0.525	0.9497	0.6427	1.135	1.80895	0.855154	0.001801	up	yes	1.76599	0.820475	0.002587	up	yes	RecName: Full=Desumoylating isopeptidase 1; Short=DeSI-1; AltName: Full=PPPDE peptidase domain-containing protein 2; AltName: Full=Protein FAM152B
Dlo_018436.1	0.6547	1.193	0.642	0.8393	1.82221	0.865688	0.009673	up	yes	1.30732	0.386613	0.04874	up	yes	DUF1218 domain-containing protein, partial [Cephalotus follicularis]
Dlo_015643.1	0.6353	1.158	0.6567	0.9103	1.82276	0.866125	0.004838	up	yes	1.38617	0.471108	0.002142	up	yes	RecName: Full=Reticulon-like protein B5; Short=AtRTNLB5
Dlo_000752.1	0.5017	0.9153	0.624	1.128	1.8244	0.86742	0.01573	up	yes	1.80769	0.854149	1e-05	up	yes	RecName: Full=MLP-like protein 423
Dlo_032196.1	0.824	1.519	0.6363	0.679	1.84345	0.882406	0.03438	up	yes	1.06711	0.093704	0.5092	no change	no	RecName: Full=Protein YLS3; AltName: Full=Protein YELLOW-LEAF-SPECIFIC GENE 3; AltName: Full=Xylogen-like protein 9; Short=AtXYLP9; Flags: Precursor
Dlo_003181.1	0.515	0.9527	0.831	1.245	1.8499	0.88745	0.004615	up	yes	1.49819	0.583225	0.004853	up	yes	RecName: Full=Flavonol synthase/flavanone 3-hydroxylase; AltName: Full=CitFLS; Short=FLS
Dlo_022494.1	0.729	1.358	0.4877	0.7693	1.86283	0.897493	0.000674	up	yes	1.5774	0.657552	0.002192	up	yes	RecName: Full=Plasma membrane-associated cation-binding protein 1; Short=AtPCAP1; AltName: Full=Microtubule-destabilizing protein 25
Dlo_012543.1	0.5877	1.099	0.6043	1.059	1.87	0.90304	0.00057	up	yes	1.75244	0.809366	7.6e-05	up	yes	RecName: Full=Phenylalanine ammonia-lyase
Dlo_002085.1	0.5757	1.082	0.7487	1.057	1.87945	0.910311	0.003146	up	yes	1.41178	0.497516	1e-06	up	yes	RecName: Full=Trans-cinnamate 4-monooxygenase; AltName: Full=Cinnamic acid 4-hydroxylase; Short=C4H; Short=CA4H; AltName: Full=Cytochrome P450 73; AltName: Full=Cyto
Dlo_003262.1	0.5583	1.052	0.6973	1.075	1.88429	0.914022	0.004848	up	yes	1.54166	0.624485	0.000442	up	yes	RecName: Full=Arogenate dehydratase/prephenate dehydratase 6, chloroplastic; Short=AtADT6; Short=AtPDT6; Flags: Precursor
Dlo_007219.1	0.5777	1.093	0.5947	0.8127	1.89199	0.919901	0.03863	up	yes	1.36657	0.450561	0.1087	up	no	RecName: Full=Early light-induced protein 1, chloroplastic; Flags: Precursor
Dlo_031828.2	0.5857	1.11	0.811	1.028	1.89517	0.922326	0.007286	up	yes	1.26757	0.342066	0.01025	up	yes	RecName: Full=Flavonoid 3'-monooxygenase; AltName: Full=Cytochrome P450 75B2; AltName: Full=Flavonoid 3'-hydroxylase
Dlo_005587.1	0.5247	1.013	0.7103	1.025	1.93063	0.949069	0.004524	up	yes	1.44305	0.529124	0.0005	up	yes	RecName: Full=Leucoanthocyanidin dioxygenase; Short=LDOX; Short=Leucocyanidin oxygenase; AltName: Full=Anthocyanidin synthase; AltName: Full=Leucoanthocyanidin hydro
Dlo_003989.1	0.603	1.184	0.7127	1.078	1.96352	0.973439	0.004728	up	yes	1.51256	0.59699	0.000497	up	yes	RecName: Full=S-adenosylmethionine synthase 1; Short=AdoMet synthase 1; AltName: Full=Methionine adenosyltransferase 1; Short=MAT 1
Dlo_021339.1	0.639	1.274	0.6197	0.9207	1.99374	0.995477	0.000735	up	yes	1.48572	0.571161	0.02937	up	yes	RecName: Full=Caffeoyl-CoA O-methyltransferase; AltName: Full=Trans-caffeoyl-CoA 3-O-methyltransferase; Short=CCoAMT; Short=CCoAOMT
Dlo_027164.1	0.5003	1.031	0.7793	1.152	2.06076	1.04318	0.001677	up	yes	1.47825	0.56389	6.6e-05	up	yes	RecName: Full=Chalcone synthase 2; AltName: Full=Naringenin-chalcone synthase 2
Dlo_025839.1	0.5667	1.246	0.477	0.8997	2.19869	1.13665	0.007779	up	yes	1.88616	0.915455	0.000216	up	yes	RecName: Full=Isoflavone reductase-like protein; AltName: Full=Pollen allergen Ole e 12.01; AltName: Allergen=Ole e 12.01
Dlo_001741.1	0.5263	1.178	0.4937	0.9397	2.23827	1.16238	0.003532	up	yes	1.90338	0.928566	0.001716	up	yes	RecName: Full=S-adenosylmethionine synthase; Short=AdoMet synthase; AltName: Full=Methionine adenosyltransferase; Short=MAT
Dlo_011085.1	0.4567	1.033	0.7987	1.197	2.26188	1.17752	0.002434	up	yes	1.49869	0.583698	0.000154	up	yes	RecName: Full=Phenylalanine ammonia-lyase
Dlo_031388.1	0.4707	1.089	0.422	1.087	2.31358	1.21012	0.01427	up	yes	2.57583	1.36504	0	up	yes	RecName: Full=BAHD acyltransferase DCR; AltName: Full=Protein DEFECTIVE IN CUTICULAR RIDGES; AltName: Full=Protein PERMEABLE LEAVES 3
Dlo_005574.1	0.4363	1.315	0.646	1.315	3.01398	1.59167	0.01669	up	yes	2.0356	1.02546	0.001962	up	yes	RecName: Full=Geraniol 8-hydroxylase; AltName: Full=Cytochrome P450 76B10; AltName: Full=Geraniol 10-hydroxylase; Short=SmG10H
Dlo_019810.1	2.232	0.3047	2.839	0.3633	0.136514	-2.87288	0.01132	down	yes	0.127968	-2.96615	3.2e-05	down	yes	vegetative storage protein [Litchi chinensis]
Dlo_019807.1	1.931	0.328	3.868	0.2993	0.16986	-2.55758	0.01234	down	yes	0.077378	-3.69192	1.8e-05	down	yes	vegetative storage protein [Litchi chinensis]
Dlo_019842.1	1.811	0.3727	2.96	0.4933	0.205798	-2.2807	0.001326	down	yes	0.166655	-2.58506	1.8e-05	down	yes	PREDICTED: 21 kDa seed protein-like, partial [Citrus sinensis]
Dlo_009170.1	2.609	0.5703	1.86	0.4993	0.218589	-2.1937	0.04463	down	yes	0.268441	-1.89732	0.002482	down	yes	RecName: Full=Osmotin-like protein OSM34; Flags: Precursor
Dlo_019832.1	2.267	0.4997	2.637	0.511	0.220423	-2.18165	0.001547	down	yes	0.193781	-2.3675	7.6e-05	down	yes	vegetative storage protein [Litchi chinensis]
Dlo_019847.1	1.748	0.3987	2.935	0.6083	0.228089	-2.13233	0.002569	down	yes	0.207257	-2.27051	7e-06	down	yes	RecName: Full=21 kDa seed protein; Flags: Precursor
Dlo_019805.1	1.91	0.4897	2.904	0.5047	0.256387	-1.9636	0.007972	down	yes	0.173795	-2.52454	0.000136	down	yes	vegetative storage protein [Litchi chinensis]
Dlo_033857.1	1.95	0.6163	2.102	0.585	0.316051	-1.66177	0.007077	down	yes	0.278306	-1.84525	0.007364	down	yes	RecName: Full=18.2 kDa class I heat shock protein
Dlo_027699.1	1.959	0.622	2.146	0.6773	0.317509	-1.65513	0.006031	down	yes	0.31561	-1.66378	0.001921	down	yes	PREDICTED: basic 7S globulin-like [Jatropha curcas]
Dlo_019844.1	1.865	0.5993	2.477	0.654	0.32134	-1.63783	0.000943	down	yes	0.264029	-1.92123	7e-06	down	yes	vegetative storage protein [Litchi chinensis]
Dlo_000918.1	1.86	0.6127	1.907	0.6627	0.329409	-1.60205	0.002752	down	yes	0.347509	-1.52488	0.002695	down	yes	RecName: Full=Pentatricopeptide repeat-containing protein At5g61800
Dlo_019846.1	1.613	0.5437	2.379	0.6757	0.337074	-1.56886	0.002359	down	yes	0.284027	-1.8159	4e-06	down	yes	RecName: Full=21 kDa seed protein; Flags: Precursor
Dlo_030797.1	2.058	0.7383	1.9	0.606	0.358746	-1.47896	0.01493	down	yes	0.318947	-1.64861	0.000148	down	yes	RecName: Full=Cysteine-rich repeat secretory protein 55; Flags: Precursor
Dlo_013015.1	2.059	0.771	1.236	0.628	0.374454	-1.41714	0.03237	down	yes	0.508091	-0.976842	0.000224	down	yes	RecName: Full=Non-specific lipid-transfer protein; Short=LTP; AltName: Full=GH3; Flags: Precursor
Dlo_007324.1	1.645	0.6793	2.156	0.8163	0.412948	-1.27597	0.003034	down	yes	0.378618	-1.40119	0.000399	down	yes	RecName: Full=Sorbitol dehydrogenase; AltName: Full=L-iditol 2-dehydrogenase
Dlo_019801.1	1.425	0.597	2.584	0.6793	0.418947	-1.25516	0.003478	down	yes	0.262887	-1.92748	2.4e-05	down	yes	vegetative storage protein [Litchi chinensis]
Dlo_017003.1	2.089	0.8833	1.246	0.8167	0.422834	-1.24184	0.02106	down	yes	0.655457	-0.609426	0.00097	down	yes	RecName: Full=Gibberellin-regulated protein 1; AltName: Full=GAST1 protein homolog 1; Flags: Precursor
Dlo_010642.1	1.606	0.69	2.222	0.648	0.429639	-1.2188	0.02391	down	yes	0.291629	-1.77779	0.001055	down	yes	RecName: Full=Protein DJ-1 homolog D; Short=AtDJ1D; AltName: Full=Lactoylglutathione lyase DJ1D
Dlo_018835.1	1.722	0.7827	1.888	0.847	0.45453	-1.13755	0.000114	down	yes	0.448623	-1.15643	8.6e-05	down	yes	RecName: Full=Inactive GDSL esterase/lipase-like protein 25; AltName: Full=GDSL-like lipase 25; AltName: Full=Myrosinase-associated protein GLL25; AltName: Full=Pr
Dlo_013154.2	1.67	0.7603	1.385	0.6537	0.455269	-1.13521	0.009264	down	yes	0.471986	-1.08319	0.005432	down	yes	RecName: Full=Ferritin-3, chloroplastic; AltName: Full=SFerH-3; Flags: Precursor
Dlo_013077.1	1.633	0.751	1.556	0.6587	0.45989	-1.12064	0.000319	down	yes	0.423329	-1.24015	0.001226	down	yes	RecName: Full=Ferritin-3, chloroplastic; AltName: Full=SFerH-3; Flags: Precursor
Dlo_024329.1	1.93	0.8927	1.422	0.5593	0.462539	-1.11235	0.000708	down	yes	0.393319	-1.34623	0.000731	down	yes	Calcium-binding EF-hand [Corchorus olitorius]
Dlo_024177.1	1.514	0.7093	2.315	0.6443	0.468494	-1.0939	0.000337	down	yes	0.278315	-1.84521	0.00065	down	yes	RecName: Full=Endochitinase; Flags: Precursor
dlo_034690.1	1.816	0.859	1.697	0.732	0.473018	-1.08003	0.005222	down	yes	0.431349	-1.21307	0.04485	down	yes	RecName: Full=GEM-like protein 5
Dlo_026432.1	1.724	0.8237	1.689	0.956	0.477784	-1.06557	0.006334	down	yes	0.566015	-0.821087	0.02762	down	yes	RecName: Full=Chlorophyll a-b binding protein CP29.3, chloroplastic; AltName: Full=LHCB4.3; AltName: Full=LHCII protein 4.3; Flags: Precursor
Dlo_025907.1	1.351	0.6467	2.247	1.116	0.478682	-1.06286	0.02023	down	yes	0.496662	-1.00966	0.005489	down	yes	RecName: Full=Acid phosphatase 1; AltName: Full=Apase-1(1); Flags: Precursor
Dlo_028427.1	1.919	0.933	1.621	0.6787	0.486191	-1.04041	0.01226	down	yes	0.418692	-1.25604	0.000601	down	yes	RecName: Full=Probable aldo-keto reductase 1; Short=GmAKR1
Dlo_031331.1	1.961	0.9553	1.124	0.6203	0.487149	-1.03756	0.000634	down	yes	0.551868	-0.857604	0.0179	down	yes	RecName: Full=Low-temperature-induced 65 kDa protein; AltName: Full=Desiccation-responsive protein 29B
Dlo_030823.1	1.835	0.9013	1.148	0.812	0.491172	-1.0257	0.00385	down	yes	0.707317	-0.499571	0.000711	down	yes	RecName: Full=Subtilisin-like protease SBT5.3; AltName: Full=Auxin-induced in root cultures protein 3; AltName: Full=Subtilase subfamily 5 member 3; Short=AtSBT5.3;
Dlo_005175.1	1.829	0.923	1.426	0.6033	0.504647	-0.986653	0.004721	down	yes	0.423072	-1.24103	1.2e-05	down	yes	RecName: Full=Glutathione S-transferase; AltName: Full=25 kDa auxin-binding protein; AltName: Full=GST class-phi
Dlo_031575.1	1.512	0.7663	1.583	0.7717	0.506812	-0.980477	0.000651	down	yes	0.487492	-1.03655	0.000761	down	yes	RecName: Full=Protein CURVATURE THYLAKOID 1C, chloroplastic; Flags: Precursor
Dlo_025222.1	1.609	0.8213	2.231	0.855	0.510441	-0.970183	0.02464	down	yes	0.383236	-1.38369	0.001034	down	yes	PREDICTED: lipoxygenase homology domain-containing protein 1 isoform X1 [Gossypium raimondii]
Dlo_007158.1	1.713	0.8797	1.511	0.718	0.513543	-0.961442	0.000443	down	yes	0.475182	-1.07345	0.00013	down	yes	RecName: Full=Alpha-1,4 glucan phosphorylase L isozyme, chloroplastic/amyloplastic; AltName: Full=Starch phosphorylase L; Flags: Precursor
Dlo_003789.1	1.661	0.8557	1.29	0.7213	0.515172	-0.956875	0.000665	down	yes	0.559147	-0.8387	0.004793	down	yes	PREDICTED: protein EXORDIUM-like 2 [Citrus sinensis]
Dlo_020916.1	1.77	0.9213	0.9563	0.608	0.520508	-0.942006	0.00922	down	yes	0.635784	-0.653392	0.01057	down	yes	RecName: Full=Cysteine proteinase inhibitor 5; Short=AtCYS-5; Flags: Precursor
Dlo_003727.1	1.564	0.8183	1.626	0.7487	0.52321	-0.934539	0.025	down	yes	0.460455	-1.11887	0.02794	down	yes	RecName: Full=PsbP domain-containing protein 1, chloroplastic; AltName: Full=OEC23-like protein 3; AltName: Full=PsbP-related thylakoid lumenal protein 1; Flags: Pr
Dlo_008683.1	1.666	0.874	1.784	0.9313	0.52461	-0.930683	0.001311	down	yes	0.522029	-0.937798	0.001732	down	yes	RecName: Full=UDP-glycosyltransferase 85A5
Dlo_001224.1	1.656	0.8763	1.577	0.7477	0.529167	-0.918206	0.001041	down	yes	0.474128	-1.07665	0.000879	down	yes	RecName: Full=Outer membrane lipoprotein Blc; Flags: Precursor
Dlo_027351.1	1.627	0.871	1.295	0.8887	0.535341	-0.90147	0.01141	down	yes	0.686255	-0.543184	0.03016	down	yes	RecName: Full=Thylakoid lumenal protein At1g12250, chloroplastic; Flags: Precursor
dlo_036657.1	1.527	0.8233	1.289	0.8977	0.539162	-0.89121	0.000134	down	yes	0.696431	-0.521947	9.9e-05	down	yes	RecName: Full=PsbP domain-containing protein 4, chloroplastic; AltName: Full=OEC23-like protein 5; Flags: Precursor
Dlo_019384.1	1.838	0.9967	1.158	0.743	0.542274	-0.882906	0.01753	down	yes	0.641623	-0.640201	0.000699	down	yes	RecName: Full=2-alkenal reductase (NADP(+)-dependent); AltName: Full=Alkenal double bound reductase; AltName: Full=Allylic alcohol dehydrogenase 1; Short=allyl-ADH1;
Dlo_023751.1	1.62	0.8823	1.757	0.7653	0.54463	-0.876653	0.01963	down	yes	0.435572	-1.19902	9e-06	down	yes	Lipoxygenase, LH2 [Corchorus olitorius]
Dlo_010182.1	1.635	0.8913	1.781	0.7763	0.545138	-0.875308	0.00736	down	yes	0.435879	-1.198	0.005683	down	yes	RecName: Full=Basic secretory protease; AltName: Full=Boswellia basic secretory protease; Short=BBSP, partial
Dlo_002381.1	1.607	0.8847	1.364	0.887	0.550529	-0.86111	0.000732	down	yes	0.650293	-0.620838	0.001337	down	yes	RecName: Full=Peroxidase 4; Flags: Precursor
Dlo_018662.1	1.572	0.8683	1.403	0.8417	0.552354	-0.856336	0.000435	down	yes	0.599929	-0.737137	0.001405	down	yes	RecName: Full=Non-functional NADPH-dependent codeinone reductase 2
Dlo_006942.1	1.497	0.834	1.751	0.7863	0.557114	-0.843955	0.004052	down	yes	0.449058	-1.15503	0.000674	down	yes	BnaA10g15350D [Brassica napus]
Dlo_030971.1	1.43	0.7997	0.847	1.057	0.559231	-0.838484	0.01269	down	yes	1.24793	0.319542	0.01861	up	yes	RecName: Full=Primary amine oxidase; AltName: Full=Amine oxidase
Dlo_021440.1	1.658	0.9347	1.15	0.919	0.563752	-0.826869	0.008894	down	yes	0.79913	-0.323497	0.03611	down	yes	RecName: Full=Histone H1
Dlo_012867.1	1.589	0.9027	1.398	0.8743	0.568093	-0.815801	0.000285	down	yes	0.625393	-0.677164	0.001185	down	yes	RecName: Full=Chlorophyll a-b binding protein 151, chloroplastic; AltName: Full=LHCII type II CAB-151; Short=LHCP; Flags: Precursor
Dlo_012294.1	1.442	0.8263	1.487	0.8127	0.573024	-0.803334	3.2e-05	down	yes	0.546537	-0.87161	0.0007	down	yes	RecName: Full=Glutamate decarboxylase 5; Short=GAD 5
Dlo_019143.1	1.485	0.852	1.408	0.7843	0.573737	-0.801538	0.000335	down	yes	0.557031	-0.84417	5.6e-05	down	yes	RecName: Full=Protein DJ-1 homolog B; Short=AtDJ1B; Flags: Precursor
Dlo_025908.1	2.061	1.183	0.5493	0.5087	0.573993	-0.800894	0.005438	down	yes	0.926088	-0.110779	0.5779	no change	no	RecName: Full=Stem 28 kDa glycoprotein; AltName: Full=Vegetative storage protein A; Flags: Precursor
Dlo_029738.1	1.607	0.9273	1.209	1.016	0.577038	-0.793262	0.003921	down	yes	0.840364	-0.250914	0.03555	no change	yes	RecName: Full=Strictosidine synthase; Flags: Precursor
Dlo_029474.1	1.48	0.8587	1.738	0.8927	0.580203	-0.785371	0.00203	down	yes	0.513636	-0.961181	0.003178	down	yes	RecName: Full=18.5 kDa class I heat shock protein; AltName: Full=HSP 18.5
Dlo_016663.1	1.209	0.7037	2.247	0.9373	0.582051	-0.780782	0.01478	down	yes	0.417134	-1.26142	0.00421	down	yes	RecName: Full=Aldehyde dehydrogenase family 2 member B7, mitochondrial; Short=ALDH2b; Flags: Precursor
Dlo_018682.1	1.637	0.956	1.399	0.7153	0.583995	-0.775972	0.006551	down	yes	0.511294	-0.967776	0.000164	down	yes	RecName: Full=GDSL esterase/lipase At5g14450; AltName: Full=Extracellular lipase At5g14450; Flags: Precursor
Dlo_020676.1	1.661	0.9723	0.911	0.7697	0.58537	-0.772579	0.001688	down	yes	0.844896	-0.243155	0.08317	no change	no	RecName: Full=Probably inactive leucine-rich repeat receptor-like protein kinase IMK2; AltName: Full=Protein INFLORESCENCE MERISTEM RECEPTOR-LIKE KINASE 2; Flags: P
dlo_034180.1	1.514	0.894	1.407	0.8483	0.590489	-0.760018	0.004325	down	yes	0.602914	-0.729976	0.001212	down	yes	RecName: Full=Protein TolB; Flags: Precursor
Dlo_033099.1	1.513	0.8937	1.598	0.7647	0.590681	-0.759549	0.01302	down	yes	0.478536	-1.0633	0.001004	down	yes	RecName: Full=Serine carboxypeptidase-like 18; Flags: Precursor
Dlo_001550.1	1.535	0.911	1.371	0.9687	0.593485	-0.752716	0.000205	down	yes	0.706565	-0.501107	0.001721	down	yes	RecName: Full=Plastocyanin, chloroplastic; Flags: Precursor
Dlo_001714.1	1.778	1.064	1.091	0.614	0.598425	-0.740757	0.007074	down	yes	0.562786	-0.829341	7.9e-05	down	yes	RecName: Full=Aspartic proteinase; Flags: Precursor
Dlo_008141.1	1.603	0.9607	1.409	0.7093	0.599314	-0.738617	0.01858	down	yes	0.503407	-0.990204	0.002856	down	yes	RecName: Full=Probable glutathione S-transferase; AltName: Full=G2-4; AltName: Full=Heat shock protein 26A
Dlo_028000.1	1.478	0.886	1.28	0.875	0.599459	-0.738268	0.002992	down	yes	0.683594	-0.548789	0.002137	down	yes	RecName: Full=Secoisolariciresinol dehydrogenase
Dlo_017353.1	1.606	0.965	1.335	0.8017	0.600872	-0.734871	0.007854	down	yes	0.600524	-0.735705	0.000112	down	yes	RecName: Full=Glutathione S-transferase DHAR3, chloroplastic; AltName: Full=Chloride intracellular channel homolog 3; Short=CLIC homolog 3; AltName: Full=Glutathio
Dlo_021912.1	1.461	0.8813	1.35	0.8553	0.603217	-0.729251	0.002745	down	yes	0.633556	-0.658457	0.000229	down	yes	RecName: Full=NADP-dependent malic enzyme; Short=NADP-ME
Dlo_018570.1	1.538	0.9333	1.428	0.831	0.606827	-0.720643	0.001539	down	yes	0.581933	-0.781076	9e-06	down	yes	RecName: Full=Quinone oxidoreductase-like protein At1g23740, chloroplastic; Flags: Precursor
Dlo_031012.2	1.719	1.053	1.132	0.6873	0.612565	-0.707064	0.007897	down	yes	0.607155	-0.719862	0.000566	down	yes	RecName: Full=Beta-galactosidase 15; Short=Lactase 15; Flags: Precursor
dlo_034356.1	1.367	0.8393	1.211	0.829	0.613972	-0.703755	5e-05	down	yes	0.684558	-0.546755	0.000407	down	yes	RecName: Full=Photosystem I iron-sulfur center; AltName: Full=9 kDa polypeptide; AltName: Full=PSI-C; AltName: Full=Photosystem I subunit VII; AltName: Full=PsaC (c
Dlo_019790.1	1.263	0.7757	1.497	1.231	0.614173	-0.703284	0.003799	down	yes	0.822311	-0.282243	0.04941	down	yes	vegetative storage protein [Litchi chinensis]
Dlo_005559.1	1.562	0.96	1.17	0.9823	0.614597	-0.702288	0.006375	down	yes	0.839573	-0.252273	0.05069	no change	no	RecName: Full=Bifunctional purine biosynthesis protein PurH; Includes: RecName: Full=Phosphoribosylaminoimidazolecarboxamide formyltransferase; AltName: Full=AICAR
Dlo_006410.1	1.401	0.862	1.307	0.8733	0.615275	-0.700697	0.002473	down	yes	0.668171	-0.58171	0.000337	down	yes	RecName: Full=Photosystem II 5 kDa protein, chloroplastic; Short=PSII-T; AltName: Full=Light-regulated unknown 11 kDa protein; Flags: Precursor
Dlo_013950.1	1.413	0.8723	1.159	0.7823	0.617339	-0.695865	0.01237	down	yes	0.674978	-0.567087	0.001457	down	yes	RecName: Full=Alpha-aminoadipic semialdehyde synthase; AltName: Full=cAt-LKR/SDH; Short=LKR/SDH; Includes: RecName: Full=Lysine ketoglutarate reductase; Short=LKR;
Dlo_032287.2	1.444	0.8923	1.295	0.8497	0.617936	-0.69447	0.002983	down	yes	0.656139	-0.607927	0.003152	down	yes	RecName: Full=Photosystem II 10 kDa polypeptide, chloroplastic; Flags: Precursor
Dlo_022915.1	1.504	0.9313	1.098	0.885	0.619215	-0.691487	0.005434	down	yes	0.806011	-0.311129	0.02361	down	yes	RecName: Full=Serine--glyoxylate aminotransferase; AltName: Full=Alanine--glyoxylate aminotransferase; Short=AGT; AltName: Full=Asparagine aminotransferase; AltName
Dlo_012842.1	1.419	0.8793	1.281	0.9207	0.619662	-0.690447	0.007513	down	yes	0.718735	-0.476467	0.004741	down	yes	BnaA07g04430D [Brassica napus]
Dlo_021620.1	1.508	0.9347	1.544	0.8003	0.619828	-0.690061	0.001788	down	yes	0.518329	-0.94806	0.00018	down	yes	RecName: Full=Peroxidase 12; Short=Atperox P12; AltName: Full=ATP4a; AltName: Full=PRXR6; Flags: Precursor
Dlo_000470.2	1.641	1.021	1.203	0.77	0.622182	-0.684592	0.01421	down	yes	0.640067	-0.643706	0.000115	down	yes	RecName: Full=Lysosomal Pro-X carboxypeptidase; AltName: Full=Proline carboxypeptidase; AltName: Full=Prolylcarboxypeptidase; Short=PRCP; Flags: Precursor
Dlo_022676.1	1.211	0.7543	1.938	0.9033	0.622874	-0.682989	0.04084	down	yes	0.466099	-1.10129	0.000657	down	yes	RecName: Full=Heat shock 22 kDa protein, mitochondrial; Flags: Precursor
Dlo_004409.1	1.286	0.802	1.529	0.9377	0.623639	-0.681217	0.03912	down	yes	0.613277	-0.70539	0.1213	down	no	PREDICTED: uncharacterized protein LOC103448371 isoform X2 [Malus domestica]
Dlo_003760.1	1.53	0.9547	1.246	0.8003	0.623987	-0.680412	0.000215	down	yes	0.642295	-0.638691	0.001375	down	yes	RecName: Full=Chlorophyll a-b binding protein CP24 10B, chloroplastic; Short=CAB-10B; Short=LHCP; Flags: Precursor
Dlo_010068.1	1.419	0.8867	1.193	0.915	0.624877	-0.678357	0.000806	down	yes	0.766974	-0.38275	0.000557	down	yes	RecName: Full=PsbP domain-containing protein 6, chloroplastic; AltName: Full=OEC23-like protein 1; Flags: Precursor
Dlo_020481.1	1.601	1.004	1.151	0.789	0.627108	-0.673214	0.004914	down	yes	0.685491	-0.544791	0.0124	down	yes	RecName: Full=Transcription factor bHLH130; AltName: Full=Basic helix-loop-helix protein 130; Short=AtbHLH130; Short=bHLH 130; AltName: Full=Transcription factor E
Dlo_005589.1	1.398	0.8773	1.142	0.9637	0.627539	-0.672222	0.001003	down	yes	0.84387	-0.244907	0.007682	no change	yes	RecName: Full=PGR5-like protein 1A, chloroplastic; AltName: Full=Ferredoxin-plastoquinone reductase 1; Flags: Precursor
Dlo_023987.1	1.32	0.8293	1.502	0.8433	0.628258	-0.670572	0.008049	down	yes	0.561451	-0.832767	8.5e-05	down	yes	RecName: Full=Lysosomal alpha-mannosidase; Short=Laman; AltName: Full=Lysosomal acid alpha-mannosidase; AltName: Full=Mannosidase alpha class 2B member 1; AltName:
Dlo_014064.1	1.426	0.8963	1.855	0.8017	0.628541	-0.66992	0.000862	down	yes	0.432183	-1.21029	5.6e-05	down	yes	RecName: Full=Malonyl-coenzyme A:anthocyanin 3-O-glucoside-6''-O-malonyltransferase; Short=Dv3MaT; Short=Malonyl CoA:anthocyanin 3-O-glucoside-6''-O-malonyltransfer
dlo_034774.1	1.476	0.9287	1.29	0.9887	0.629201	-0.668408	0.001542	down	yes	0.766434	-0.383766	0.008099	down	yes	RecName: Full=Photosystem I reaction center subunit N, chloroplastic; Short=PSI-N; Flags: Precursor
Dlo_027744.1	1.389	0.8753	1.094	0.9327	0.630166	-0.666197	0.01311	down	yes	0.852559	-0.230128	0.1992	no change	no	RecName: Full=Photosystem I reaction center subunit II, chloroplastic; AltName: Full=PS I subunit 5; AltName: Full=Photosystem I 20 kDa subunit; Short=PSI-D; Flags: P
Dlo_014649.1	1.527	0.9647	1.059	0.9047	0.631762	-0.662548	0.007737	down	yes	0.854297	-0.227191	0.02108	no change	yes	RecName: Full=Alpha-galactosidase; AltName: Full=Alpha-D-galactoside galactohydrolase; AltName: Full=Melibiase; Flags: Precursor
Dlo_020260.1	1.47	0.93	1.46	0.8533	0.632653	-0.660514	0.003568	down	yes	0.584452	-0.774843	0.002536	down	yes	RecName: Full=Photosystem I reaction center subunit psaK, chloroplastic; AltName: Full=PSI-K; AltName: Full=Photosystem I subunit X; Flags: Precursor
Dlo_005522.1	1.363	0.8677	1.625	0.7197	0.63661	-0.651517	0.0265	down	yes	0.442892	-1.17497	5.2e-05	down	yes	RecName: Full=Primary amine oxidase; AltName: Full=Amine oxidase
Dlo_000983.1	1.414	0.9003	1.234	0.8913	0.636704	-0.651304	0.000126	down	yes	0.722285	-0.469359	0.000116	down	yes	RecName: Full=Oxygen-evolving enhancer protein 2-1, chloroplastic; Short=OEE2; AltName: Full=23 kDa subunit of oxygen evolving system of photosystem II; AltName: F
Dlo_029523.2	1.511	0.9643	1.507	0.9143	0.638187	-0.64795	0.000131	down	yes	0.606702	-0.72094	0.00092	down	yes	RecName: Full=D-xylose-proton symporter-like 3, chloroplastic; Flags: Precursor
Dlo_032528.1	1.526	0.9773	1.142	0.9193	0.640433	-0.642882	0.03398	down	yes	0.804991	-0.312955	0.001488	down	yes	Alpha/beta-Hydrolases superfamily protein isoform 1 [Theobroma cacao]
Dlo_017473.1	1.36	0.8733	1.482	0.9183	0.642132	-0.639057	0.004555	down	yes	0.619636	-0.690508	0.000188	down	yes	RecName: Full=Probable LRR receptor-like serine/threonine-protein kinase At1g51860; Flags: Precursor
Dlo_010744.1	1.382	0.8877	1.418	0.8507	0.64233	-0.638614	0.03562	down	yes	0.599929	-0.737135	0.00118	down	yes	RecName: Full=Abscisic-aldehyde oxidase; AltName: Full=Aldehyde oxidase 3; Short=AO-3; Short=AtAO-3; Short=AtAO4; AltName: Full=Indole-3-acetaldehyde oxidase; Shor
Dlo_009716.1	1.348	0.867	0.9997	1.038	0.643175	-0.636717	0.000238	down	yes	1.03831	0.054239	0.6712	no change	no	RecName: Full=GDSL esterase/lipase At5g03610; AltName: Full=Extracellular lipase At5g03610; Flags: Precursor
Dlo_032043.1	1.495	0.965	1.205	0.8067	0.645485	-0.631545	0.007604	down	yes	0.669461	-0.578929	0.000432	down	yes	RecName: Full=Probable mediator of RNA polymerase II transcription subunit 37c; AltName: Full=Heat shock 70 kDa protein 4; AltName: Full=Heat shock cognate 70 kDa
Dlo_001563.1	1.407	0.9083	1.238	0.8513	0.645558	-0.631382	0.000801	down	yes	0.687641	-0.540272	0.01111	down	yes	RecName: Full=Calcium-dependent protein kinase 29
Dlo_022379.1	1.274	0.8267	1.312	0.9203	0.648901	-0.623929	0.01881	down	yes	0.701448	-0.511592	0.001173	down	yes	RecName: Full=Uncharacterized histidine-rich protein DDB_G0274557; Flags: Precursor
Dlo_005314.1	1.228	0.799	1.411	0.9833	0.650651	-0.620043	0.005266	down	yes	0.696882	-0.521014	0.002806	down	yes	RecName: Full=60S ribosomal protein L30
Dlo_020121.1	1.294	0.8423	1.196	0.9637	0.650927	-0.619432	0.002808	down	yes	0.805769	-0.311561	0.000698	down	yes	RecName: Full=UPF0603 protein At1g54780, chloroplastic; AltName: Full=Thylakoid lumen 18.3 kDa protein; Flags: Precursor
Dlo_021142.1	1.431	0.933	1.621	0.947	0.651992	-0.617075	0.002396	down	yes	0.584207	-0.775448	0.007159	down	yes	RecName: Full=Late embryogenesis abundant protein Lea14-A
Dlo_011262.1	1.401	0.9143	1.316	0.922	0.652605	-0.615717	0.009429	down	yes	0.700608	-0.513321	4.1e-05	down	yes	RecName: Full=Oxygen-evolving enhancer protein 3, chloroplastic; Short=OEE3; AltName: Full=16 kDa subunit of oxygen evolving system of photosystem II; AltName: Full=O
Dlo_012061.1	1.517	0.9917	1.299	0.73	0.653724	-0.613245	0.01508	down	yes	0.561971	-0.831433	0.000567	down	yes	RecName: Full=Peroxidase 54; Short=Atperox P54; AltName: Full=ATP29a; Flags: Precursor
Dlo_032219.1	1.519	0.9933	1.263	0.8593	0.653917	-0.61282	0.001976	down	yes	0.680364	-0.555621	0.003769	down	yes	RecName: Full=Beta-galactosidase 8; Short=Lactase 8; AltName: Full=Protein AR782; Flags: Precursor
Dlo_012964.1	1.31	0.8567	1.442	0.8983	0.653969	-0.612705	0.001155	down	yes	0.622954	-0.682802	0.008046	down	yes	RecName: Full=Gibberellin-regulated protein 14; AltName: Full=GAST1 protein homolog 14; Flags: Precursor
Dlo_028752.1	1.343	0.8813	1.112	0.9193	0.656217	-0.607754	0.04261	down	yes	0.826709	-0.274549	0.02126	down	yes	RecName: Full=1,4-alpha-glucan-branching enzyme 1, chloroplastic/amyloplastic; AltName: Full=Starch branching enzyme I; Flags: Precursor
Dlo_000140.1	1.43	0.94	1.236	0.974	0.657343	-0.605282	0.000176	down	yes	0.788026	-0.343685	0.001663	down	yes	RecName: Full=Oxygen-evolving enhancer protein 1, chloroplastic; Short=OEE1; AltName: Full=33 kDa subunit of oxygen evolving system of photosystem II; AltName: Full
Dlo_024425.1	1.118	0.736	1.226	1.097	0.658318	-0.603143	0.001452	down	yes	0.89478	-0.160395	0.3153	no change	no	RecName: Full=Light-regulated protein; Flags: Precursor
Dlo_021449.2	1.531	1.008	1.417	0.7297	0.658393	-0.602979	0.02077	down	yes	0.514961	-0.957464	6.6e-05	down	yes	RecName: Full=Probable serine protease EDA2; AltName: Full=Protein EMBRYO SAC DEVELOPMENT ARREST 2; Flags: Precursor
Dlo_029519.1	1.413	0.9307	1.12	1.016	0.658669	-0.602373	6.8e-05	down	yes	0.907143	-0.140598	0.06255	no change	no	PREDICTED: protein TIC 62, chloroplastic [Populus euphratica]
Dlo_025594.1	1.468	0.9713	1.128	0.802	0.661649	-0.595863	0.03133	down	yes	0.710993	-0.492093	0.0204	down	yes	RecName: Full=Calcium-transporting ATPase 8, plasma membrane-type; AltName: Full=Ca(2+)-ATPase isoform 8
Dlo_007323.1	1.429	0.9473	1.147	0.8417	0.662911	-0.593113	0.009717	down	yes	0.733827	-0.446487	0.003792	down	yes	RecName: Full=Sorbitol dehydrogenase; AltName: Full=L-iditol 2-dehydrogenase
Dlo_025450.1	1.295	0.8587	1.409	0.803	0.663089	-0.592726	0.001505	down	yes	0.569908	-0.8112	0.001324	down	yes	RecName: Full=Elongator complex protein 4; Short=AtELP4; AltName: Full=Elongator component 4; AltName: Full=Protein ELONGATA 1
Dlo_024604.2	1.465	0.9717	1.123	0.835	0.663276	-0.592318	0.02803	down	yes	0.743544	-0.42751	0.003685	down	yes	RecName: Full=Alpha-glucosidase 2; AltName: Full=Alpha-glucosidase II
dlo_037254.1	1.307	0.867	0.908	0.973	0.663351	-0.592155	0.007573	down	yes	1.07159	0.099748	0.3643	no change	no	RecName: Full=Ribulose bisphosphate carboxylase large chain; Short=RuBisCO large subunit; Flags: Precursor (chloroplast)
Dlo_014179.1	1.328	0.881	1.342	0.8303	0.663404	-0.592041	0.006238	down	yes	0.618703	-0.69268	0.000234	down	yes	RecName: Full=Superoxide dismutase
Dlo_028342.2	1.384	0.919	1.592	0.78	0.664017	-0.590707	0.001401	down	yes	0.48995	-1.02929	0.000152	down	yes	RecName: Full=1,4-alpha-glucan-branching enzyme; AltName: Full=Q-enzyme; AltName: Full=Starch-branching enzyme
Dlo_016272.2	1.396	0.927	1.332	0.907	0.66404	-0.590658	0.01829	down	yes	0.680931	-0.55442	0.07656	down	no	RecName: Full=Protease Do-like 8, chloroplastic; Flags: Precursor
Dlo_000839.1	1.224	0.8137	1.135	0.919	0.664788	-0.589035	0.009501	down	yes	0.809692	-0.304556	0.01478	down	yes	RecName: Full=Defensin-like protein; AltName: Full=Gamma-thionin homolog PPT; Flags: Precursor
dlo_035370.1	1.399	0.9313	1.127	0.9647	0.66569	-0.587078	0.00059	down	yes	0.855989	-0.224335	0.006488	no change	yes	RecName: Full=Respiratory burst oxidase homolog protein A; AltName: Full=NADPH oxidase RBOHA; Short=AtRBOHA
Dlo_009303.1	1.469	0.9787	1.219	0.935	0.666236	-0.585896	0.000214	down	yes	0.767022	-0.38266	0.004201	down	yes	RecName: Full=Chlorophyll a-b binding protein CP29.2, chloroplastic; AltName: Full=LHCB4.2; AltName: Full=LHCII protein 4.2; Flags: Precursor
Dlo_031348.1	1.445	0.963	1.343	1.013	0.666436	-0.585462	0.01726	down	yes	0.754281	-0.406825	0.05159	down	no	RNA_pol_Rpc82 domain-containing protein/HTH_9 domain-containing protein [Cephalotus follicularis]
Dlo_032041.1	1.339	0.895	1.397	0.9223	0.668409	-0.581196	0.001362	down	yes	0.6602	-0.599024	0.000855	down	yes	RecName: Full=Osmotin-like protein; Flags: Precursor
Dlo_015512.1	1.391	0.93	1.242	0.991	0.668584	-0.58082	4e-05	down	yes	0.797907	-0.325708	0.003996	down	yes	RecName: Full=Phospholipid hydroperoxide glutathione peroxidase 1, chloroplastic; Short=PHGPx; Flags: Precursor
Dlo_006889.1	1.41	0.945	1.251	0.9083	0.670213	-0.577309	0.000198	down	yes	0.726059	-0.461841	0.000978	down	yes	RecName: Full=Photosystem II repair protein PSB27-H1, chloroplastic; Short=Psb27-H1; AltName: Full=Thylakoid lumenal protein PSB27-H1; Flags: Precursor
Dlo_024254.3	1.441	0.967	1.056	1.008	0.671062	-0.575483	0.007058	down	yes	0.954545	-0.067114	0.1095	no change	no	RecName: Full=Glycerate dehydrogenase; Short=GDH; AltName: Full=NADH-dependent hydroxypyruvate reductase; Short=HPR
Dlo_021131.1	1.349	0.9053	1.299	0.8473	0.67109	-0.575422	0.000274	down	yes	0.652271	-0.616457	0.002005	down	yes	Inositol-1,4,5-trisphosphate 5-phosphatase 4 isoform 1 [Theobroma cacao]
Dlo_033088.1	1.375	0.923	0.9887	0.9707	0.671273	-0.575029	0.001866	down	yes	0.981794	-0.026507	0.6962	no change	no	RecName: Full=Ribulose bisphosphate carboxylase small chain, chloroplastic; Short=RuBisCO small subunit; Flags: Precursor
Dlo_002971.1	1.274	0.8557	1.073	0.8973	0.671664	-0.574188	0.003306	down	yes	0.836253	-0.257988	0.0204	no change	yes	RecName: Full=Glycine cleavage system H protein, mitochondrial; Flags: Precursor
Dlo_023326.1	1.434	0.964	1.007	0.8927	0.672245	-0.57294	0.001281	down	yes	0.886495	-0.173816	0.03044	no change	yes	RecName: Full=Transketolase, chloroplastic; Short=TK; Flags: Precursor
Dlo_032471.1	1.458	0.9807	1.24	0.888	0.672634	-0.572107	0.000445	down	yes	0.716129	-0.481709	0.008451	down	yes	RecName: Full=Bifunctional nitrilase/nitrile hydratase NIT4B; Short=TNIT4B; AltName: Full=Cyanoalanine nitrilase B; AltName: Full=Nitrilase 4B
Dlo_028950.1	1.14	0.7677	1.271	0.9333	0.673421	-0.570419	0.003486	down	yes	0.734304	-0.445551	0.0512	down	no	BnaA10g26990D [Brassica napus]
Dlo_018685.3	1.259	0.8487	1.554	1.039	0.674106	-0.568952	0.03227	down	yes	0.668597	-0.580791	0.01827	down	yes	PREDICTED: probable alpha-galactosidase B [Citrus sinensis]
Dlo_003687.2	1.484	1.001	1.124	0.807	0.674528	-0.568049	0.004192	down	yes	0.717972	-0.478001	0.000922	down	yes	RecName: Full=Xylose isomerase
Dlo_031873.1	1.273	0.859	0.9903	1.195	0.674784	-0.567502	0.02536	down	yes	1.2067	0.271073	0.0067	up	yes	RecName: Full=Anthranilate N-methyltransferase; Short=RgANMT
Dlo_016693.1	1.407	0.9523	1.407	0.8887	0.67683	-0.563134	0.01519	down	yes	0.631628	-0.662854	0.000288	down	yes	RecName: Full=Uncharacterized protein At1g32220, chloroplastic; Flags: Precursor
Dlo_005421.1	1.471	0.9963	1.034	0.9053	0.677294	-0.562145	0.00254	down	yes	0.875532	-0.191768	0.02475	no change	yes	RecName: Full=Lysosomal alpha-mannosidase; Short=Laman; AltName: Full=Lysosomal acid alpha-mannosidase; AltName: Full=Mannosidase alpha class 2B member 1; AltName:
Dlo_030608.1	1.365	0.9247	1.251	0.8187	0.677436	-0.561844	0.002607	down	yes	0.654436	-0.611675	0.006147	down	yes	RecName: Full=ABC transporter F family member 4
Dlo_015469.1	1.239	0.8413	1.118	1.08	0.679015	-0.558484	0.01663	down	yes	0.966011	-0.049889	0.5956	no change	no	RecName: Full=Aspartate aminotransferase, chloroplastic; AltName: Full=Transaminase A; Flags: Precursor
dlo_035748.1	1.347	0.9163	1.03	0.9583	0.680252	-0.555858	0.003728	down	yes	0.930388	-0.104095	0.1416	no change	no	RecName: Full=Ribulose bisphosphate carboxylase large chain; Short=RuBisCO large subunit; Flags: Precursor
Dlo_023863.1	1.392	0.9473	1.25	1.024	0.680532	-0.555266	2e-05	down	yes	0.8192	-0.287712	0.00755	down	yes	RecName: Full=Photosystem I reaction center subunit II, chloroplastic; AltName: Full=Photosystem I 20 kDa subunit; Short=PSI-D; Flags: Precursor
Dlo_021213.1	1.466	0.998	1.094	0.8387	0.680764	-0.554773	0.00109	down	yes	0.766636	-0.383386	0.001305	down	yes	RecName: Full=Thylakoid lumenal 29 kDa protein, chloroplastic; Short=TL29; AltName: Full=LeAPx09; AltName: Full=P29; Flags: Precursor
Dlo_001687.1	1.467	1.001	1.375	1.052	0.682345	-0.551427	0.009918	down	yes	0.765091	-0.386297	0.02303	down	yes	RecName: Full=Plastidic glucose transporter 4; Short=AtpGlcT
Dlo_000133.1	1.332	0.909	1.188	0.8733	0.682432	-0.551242	0.01943	down	yes	0.735101	-0.443986	0.01339	down	yes	RecName: Full=STS14 protein; Flags: Precursor
Dlo_033792.2	1.501	1.025	1.125	0.81	0.682878	-0.5503	0.000568	down	yes	0.72	-0.473931	0.002299	down	yes	PREDICTED: interferon-related developmental regulator 1 [Citrus sinensis]
Dlo_026403.1	1.317	0.9007	1.398	0.887	0.683903	-0.548137	0.000824	down	yes	0.634478	-0.656358	0.003705	down	yes	RecName: Full=Peptidyl-prolyl cis-trans isomerase CYP20-2, chloroplastic; Short=PPIase CYP20-2; AltName: Full=Cyclophilin of 20 kDa 2; AltName: Full=Rotamase CYP20
Dlo_023360.1	1.232	0.8437	1.419	1.023	0.684821	-0.5462	0.008388	down	yes	0.72093	-0.472068	0.004652	down	yes	RecName: Full=BAG family molecular chaperone regulator 7; AltName: Full=Bcl-2-associated athanogene 7
Dlo_016256.1	1.371	0.9393	1.284	0.903	0.68512	-0.545571	0.000627	down	yes	0.703271	-0.507847	0.005348	down	yes	RecName: Full=Probable receptor protein kinase TMK1; Flags: Precursor
Dlo_021489.1	1.517	1.04	1.086	0.9297	0.685564	-0.544638	0.002754	down	yes	0.856077	-0.224187	0.02291	no change	yes	RecName: Full=Peroxidase 72; Short=Atperox P72; AltName: Full=ATP6a; AltName: Full=PRXR8; Flags: Precursor
Dlo_004671.1	1.45	0.996	1.3	0.8373	0.686897	-0.541835	0.003055	down	yes	0.644077	-0.634695	0.002062	down	yes	RecName: Full=Monodehydroascorbate reductase, chloroplastic; Short=MDAR; Flags: Precursor
Dlo_015174.1	1.428	0.983	1.247	0.9257	0.688375	-0.538733	0.00467	down	yes	0.742342	-0.429845	0.000771	down	yes	RecName: Full=Protein CURVATURE THYLAKOID 1A, chloroplastic; Flags: Precursor
dlo_036435.1	1.303	0.8973	1.174	0.9193	0.688642	-0.538175	0.000316	down	yes	0.783049	-0.352825	0.000544	down	yes	RecName: Full=Malate dehydrogenase
Dlo_007325.1	1.434	0.9877	1.204	0.9553	0.688773	-0.5379	0.002538	down	yes	0.793439	-0.33381	0.03354	down	yes	RecName: Full=L-idonate 5-dehydrogenase
Dlo_023855.2	1.193	0.822	1.208	0.9357	0.689019	-0.537384	0.002496	down	yes	0.774586	-0.368502	0.01997	down	yes	RecName: Full=Ribosome-recycling factor, chloroplastic; Short=RRF; AltName: Full=CpFrr; AltName: Full=RRFHCP; AltName: Full=Ribosome-releasing factor, chloroplastic;
Dlo_030283.1	1.315	0.907	1.13	0.9123	0.689734	-0.535888	0.003905	down	yes	0.807345	-0.308743	0.005808	down	yes	RecName: Full=Chlorophyll a-b binding protein 6A, chloroplastic; AltName: Full=LHCI type I CAB-6A; AltName: Full=Light-harvesting complex I 26 kDa protein; Flags: Pre
Dlo_011455.1	1.284	0.8863	1.222	1.065	0.690265	-0.534778	0.00826	down	yes	0.871522	-0.198391	0.09737	no change	no	RecName: Full=Sedoheptulose-1,7-bisphosphatase, chloroplastic; AltName: Full=SED(1,7)P2ase; AltName: Full=Sedoheptulose bisphosphatase; Short=SBPase; Flags: Precurso
Dlo_016649.1	1.215	0.8393	1.437	0.9907	0.690782	-0.533698	0.00254	down	yes	0.689422	-0.53654	0.000171	down	yes	RecName: Full=Formate dehydrogenase, mitochondrial; AltName: Full=NAD-dependent formate dehydrogenase; Short=FDH; Flags: Precursor
Dlo_018829.1	1.176	0.814	1.303	0.9307	0.692177	-0.530787	0.009382	down	yes	0.714275	-0.485449	0.02714	down	yes	RecName: Full=Subtilisin-like protease; AltName: Full=Cucumisin-like serine protease; Flags: Precursor
Dlo_010832.1	1.417	0.981	1.538	0.881	0.692308	-0.530515	0.03203	down	yes	0.572822	-0.803842	0.009535	down	yes	RecName: Full=ADP,ATP carrier protein 3, mitochondrial; AltName: Full=ADP/ATP translocase 3; AltName: Full=Adenine nucleotide translocator 3; Short=ANT 3; Flags: Pr
Dlo_020201.1	1.423	0.9867	0.8943	0.9077	0.693394	-0.528252	0.0165	down	yes	1.01498	0.021457	0.7919	no change	no	RecName: Full=Peroxisomal (S)-2-hydroxy-acid oxidase GLO1; AltName: Full=Glycolate oxidase 1; Short=AtGLO1; Short=GOX 1; AltName: Full=Short chain alpha-hydroxy aci
Dlo_028350.1	1.34	0.9293	1.257	0.908	0.693507	-0.528017	0.001653	down	yes	0.722355	-0.46922	0.000155	down	yes	RecName: Full=Catalase
Dlo_002487.1	1.279	0.8883	1.21	0.9363	0.694527	-0.525897	0.001044	down	yes	0.773802	-0.369964	5.4e-05	down	yes	RecName: Full=Thylakoid lumenal 17.4 kDa protein, chloroplastic; AltName: Full=P17.4; Flags: Precursor
Dlo_018583.1	1.374	0.9547	1.292	0.9217	0.694833	-0.525263	0.005713	down	yes	0.71339	-0.487237	0.000928	down	yes	RecName: Full=Probable nucleoredoxin 1; Short=AtNrx1
Dlo_013949.1	1.261	0.877	0.965	0.9763	0.69548	-0.52392	0.02438	down	yes	1.01171	0.016796	0.619	no change	no	RecName: Full=Pectinesterase 3; Short=PE 3; AltName: Full=Pectin methylesterase 3; Flags: Precursor
Dlo_028066.1	1.317	0.9163	1.094	0.8837	0.695748	-0.523363	0.02105	down	yes	0.80777	-0.307984	0.03206	down	yes	RecName: Full=Alternative NAD(P)H-ubiquinone oxidoreductase C1, chloroplastic/mitochondrial; AltName: Full=Alternative NADH dehydrogenase NDC1; AltName: Full=NADH:
Dlo_029472.1	1.418	0.9883	1.275	0.9327	0.696968	-0.520837	0.006578	down	yes	0.731529	-0.451012	0.000461	down	yes	RecName: Full=UDP-glycosyltransferase 76E1
Dlo_022060.2	1.41	0.984	1.23	0.8923	0.697872	-0.518965	0.000696	down	yes	0.725447	-0.463058	0.001954	down	yes	RecName: Full=Chlorophyll a-b binding protein CP26, chloroplastic; AltName: Full=LHCB5; AltName: Full=LHCIIc; AltName: Full=Light-harvesting complex II protein 5; Fl
Dlo_031252.1	1.569	1.1	0.9953	0.7427	0.701083	-0.512342	0.01804	down	yes	0.746207	-0.422352	0.05445	down	no	RecName: Full=Probable plastid-lipid-associated protein 4, chloroplastic; AltName: Full=Fibrillin-3a; AltName: Full=Plastoglobulin 25; Short=AtPGL25; Flags: Precurs
Dlo_020483.1	1.246	0.8737	0.9997	0.8873	0.701204	-0.512094	0.009566	down	yes	0.887566	-0.172073	0.1797	no change	no	RecName: Full=DNA-damage-repair/toleration protein DRT100; Flags: Precursor
Dlo_016653.1	1.239	0.8703	1.36	1.036	0.702421	-0.509591	0.001717	down	yes	0.761765	-0.392583	0.000172	down	yes	RecName: Full=Peptidyl-prolyl cis-trans isomerase, chloroplastic; AltName: Full=40 kDa thylakoid lumen PPIase; AltName: Full=40 kDa thylakoid lumen rotamase; Flags
Dlo_022702.2	1.237	0.869	1.153	0.959	0.702506	-0.509417	6.7e-05	down	yes	0.831743	-0.26579	0.01283	no change	yes	RecName: Full=Uncharacterized protein At5g39570
Dlo_015251.1	1.373	0.9667	1.39	0.8107	0.704079	-0.506191	0.002381	down	yes	0.583237	-0.777845	1.5e-05	down	yes	RecName: Full=Putative fructokinase-5
Dlo_003676.1	1.13	0.7963	1.256	1.013	0.70469	-0.504939	0.009695	down	yes	0.806529	-0.310202	0.01417	down	yes	RecName: Full=Leucine-rich repeat extensin-like protein 2; Short=AtLRX2; Short=LRR/EXTENSIN2; AltName: Full=Cell wall hydroxyproline-rich glycoprotein; Flags: Precu
Dlo_026513.1	1.243	0.8767	1.301	0.916	0.70531	-0.503671	0.001238	down	yes	0.704074	-0.506201	0.000402	down	yes	RecName: Full=Phosphoglucomutase, chloroplastic; Short=PGM; AltName: Full=Glucose phosphomutase; Flags: Precursor
Dlo_026665.1	1.296	0.9143	1.32	0.927	0.705478	-0.503326	0.01105	down	yes	0.702273	-0.509897	0.01348	down	yes	RecName: Full=Cathepsin B; AltName: Full=Cathepsin B1; Flags: Precursor
Dlo_005265.1	1.33	0.9383	1.271	0.9993	0.705489	-0.503305	0.0236	down	yes	0.786231	-0.346974	0.06129	down	no	RecName: Full=Glutathione S-transferase zeta class
Dlo_027787.1	1.034	0.73	1.954	1.156	0.705996	-0.502268	0.007602	down	yes	0.591607	-0.757289	0.005541	down	yes	RecName: Full=Annexin D4; AltName: Full=AnnAt4
Dlo_011264.1	1.558	1.101	1.218	0.8573	0.706675	-0.500881	0.01636	down	yes	0.703859	-0.506642	0.005169	down	yes	RecName: Full=Thioredoxin-like protein CXXS1; Short=AtCXXS1; AltName: Full=Mono-cysteine thioredoxin 1
Dlo_022363.1	1.418	1.005	1.188	0.8803	0.708745	-0.496662	0.002297	down	yes	0.740993	-0.432468	0.004623	down	yes	RecName: Full=Auxin-repressed 12.5 kDa protein
Dlo_024312.2	1.214	0.8607	1.172	0.9553	0.708979	-0.496186	0.000361	down	yes	0.815102	-0.294947	0.009731	down	yes	RecName: Full=Peptidyl-prolyl cis-trans isomerase; Short=PPIase; AltName: Full=Cyclophilin; AltName: Full=Cyclosporin A-binding protein; AltName: Full=Rotamase
Dlo_022561.1	1.327	0.942	1.158	0.81	0.709872	-0.494369	0.001746	down	yes	0.699482	-0.515641	0.005001	down	yes	RecName: Full=Uncharacterized protein At2g34460, chloroplastic; Flags: Precursor
Dlo_005454.2	1.322	0.939	1.238	0.8017	0.710287	-0.493525	0.009017	down	yes	0.647577	-0.626877	0.00082	down	yes	RecName: Full=Probable trans-2-enoyl-CoA reductase, mitochondrial; Flags: Precursor
Dlo_027399.1	1.163	0.8263	1.461	1.039	0.71049	-0.493114	0.002966	down	yes	0.711157	-0.491761	0.009055	down	yes	RecName: Full=Ubiquitin carboxyl-terminal hydrolase 10; AltName: Full=Deubiquitinating enzyme 10; Short=AtUBP10; AltName: Full=Ubiquitin thioesterase 10; AltName:
Dlo_007647.1	1.336	0.9497	1.03	1.089	0.710853	-0.492376	0.003565	down	yes	1.05728	0.08036	0.3892	no change	no	RecName: Full=Tropinone reductase homolog; AltName: Full=P29X
Dlo_018988.1	1.298	0.9227	0.975	1.029	0.710863	-0.492357	0.01999	down	yes	1.05539	0.077769	0.2933	no change	no	PREDICTED: ultraviolet-B receptor UVR8 isoform X2 [Ziziphus jujuba]
Dlo_025205.1	1.251	0.8923	1.103	0.9423	0.713269	-0.487481	0.007886	down	yes	0.854306	-0.227174	0.2008	no change	no	RecName: Full=Glucan 1,3-beta-glucosidase; AltName: Full=Exo-1,3-beta-glucanase; Flags: Precursor
Dlo_010093.1	1.303	0.9297	1.097	0.834	0.713507	-0.487	0.004323	down	yes	0.760255	-0.395444	0.000588	down	yes	RecName: Full=CBS domain-containing protein CBSX3, mitochondrial; Flags: Precursor
Dlo_020477.1	1.494	1.066	1.119	0.907	0.713521	-0.486973	0.0488	down	yes	0.810545	-0.303036	0.006741	down	yes	RecName: Full=Aquaporin TIP1-3; AltName: Full=Gamma-tonoplast intrinsic protein 3; Short=Gamma-TIP3; AltName: Full=Tonoplast intrinsic protein 1-3; Short=AtTIP1;3;
Dlo_005794.1	1.228	0.878	1.002	1.036	0.714984	-0.484018	0.006942	down	yes	1.03393	0.048141	0.1723	no change	no	RecName: Full=Ribulose bisphosphate carboxylase/oxygenase activase 1, chloroplastic; Short=RA 1; Short=RuBisCO activase 1; AltName: Full=RuBisCO activase alpha form
Dlo_028803.1	1.265	0.906	1.15	1.038	0.716206	-0.481554	0.000589	down	yes	0.902609	-0.147827	0.08443	no change	no	RecName: Full=3-hydroxyisobutyryl-CoA hydrolase-like protein 1, mitochondrial; Flags: Precursor
Dlo_015425.1	1.296	0.9323	1.083	0.927	0.719367	-0.4752	0.005245	down	yes	0.855956	-0.224392	0.08525	no change	no	RecName: Full=ATP synthase subunit b', chloroplastic; AltName: Full=ATP synthase F(0) sector subunit b'; AltName: Full=ATPase subunit II; Flags: Precursor
Dlo_008703.1	1.295	0.9323	1.518	0.849	0.719923	-0.474086	0.004444	down	yes	0.559289	-0.838335	0.000404	down	yes	RecName: Full=DNA-damage-repair/toleration protein DRT102
Dlo_032965.1	1.285	0.926	1.069	0.9783	0.720623	-0.472684	0.003185	down	yes	0.915154	-0.127913	0.07143	no change	no	S-adenosyl-L-methionine-dependent methyltransferases superfamily protein [Theobroma cacao]
Dlo_022843.1	1.353	0.978	1.076	0.9763	0.722838	-0.468255	0.00408	down	yes	0.907342	-0.140282	0.2231	no change	no	RecName: Full=Histidine-containing phosphotransfer protein 5
Dlo_017790.1	1.353	0.98	1.35	0.9033	0.724316	-0.465308	0.001433	down	yes	0.669111	-0.579682	0.0036	down	yes	RecName: Full=Protein-L-isoaspartate O-methyltransferase; Short=PIMT; AltName: Full=L-isoaspartyl protein carboxyl methyltransferase; AltName: Full=Protein L-isoaspa
Dlo_031504.1	1.329	0.963	1.2	0.9797	0.724605	-0.464733	0.000262	down	yes	0.816417	-0.292622	0.005682	down	yes	RecName: Full=Photosystem I reaction center subunit III, chloroplastic; AltName: Full=Light-harvesting complex I 17 kDa protein; AltName: Full=PSI-F; Flags: Precurs
dlo_036369.1	1.275	0.9257	0.9567	1.068	0.726039	-0.461881	0.02891	down	yes	1.11634	0.158773	0.01476	no change	yes	RecName: Full=Ribulose bisphosphate carboxylase large chain; Short=RuBisCO large subunit
Dlo_009893.1	1.324	0.9613	1.097	1.137	0.726057	-0.461844	0.000617	down	yes	1.03646	0.051669	0.5743	no change	no	PREDICTED: NAD(P)H-quinone oxidoreductase subunit S, chloroplastic [Citrus sinensis]
Dlo_021363.1	1.196	0.869	1.347	0.7303	0.726589	-0.460789	0.01384	down	yes	0.542168	-0.883189	0.00093	down	yes	UspA [Corchorus olitorius]
Dlo_011505.1	1.237	0.8993	1.103	1.107	0.727001	-0.459971	0.00119	down	yes	1.00363	0.005222	0.9477	no change	no	RecName: Full=Valine--tRNA ligase; AltName: Full=Valyl-tRNA synthetase; Short=ValRS
Dlo_009767.1	1.359	0.9883	1.158	0.9197	0.727226	-0.459525	0.00255	down	yes	0.794214	-0.3324	0.02871	down	yes	RecName: Full=Vestitone reductase
Dlo_022154.2	1.232	0.8973	1.204	0.9653	0.728328	-0.45734	0.01174	down	yes	0.801744	-0.318786	0.007255	down	yes	RecName: Full=Probable lactoylglutathione lyase, chloroplast; AltName: Full=Glyoxalase I; Flags: Precursor
Dlo_032061.1	1.2	0.8743	1.235	0.9997	0.728583	-0.456834	0.003329	down	yes	0.809474	-0.304944	0.03407	down	yes	RecName: Full=Poly
Dlo_013706.1	1.368	0.9973	1.033	0.9677	0.72902	-0.455969	0.04065	down	yes	0.936786	-0.094208	0.1351	no change	no	RecName: Full=Peroxiredoxin Q, chloroplastic; AltName: Full=Thioredoxin reductase; Flags: Precursor
Dlo_001139.1	1.144	0.8347	1.344	0.9777	0.729633	-0.454757	0.00075	down	yes	0.727455	-0.459069	3.4e-05	down	yes	RecName: Full=Putative lactoylglutathione lyase; AltName: Full=Aldoketomutase; AltName: Full=Glyoxalase I; Short=Glx I; AltName: Full=Ketone-aldehyde mutase; AltName
Dlo_006435.1	1.15	0.8407	1.087	1.005	0.731043	-0.451971	0.04022	down	yes	0.924563	-0.113156	0.4031	no change	no	RecName: Full=DnaJ homolog subfamily B member 13; AltName: Full=Testis and spermatogenesis cell-related protein 6; AltName: Full=Testis spermatocyte apoptosis-rela
Dlo_015004.1	1.344	0.983	1.14	0.8627	0.731399	-0.45127	0.000417	down	yes	0.756754	-0.402103	0.003925	down	yes	RecName: Full=14-3-3-like protein GF14 lambda; AltName: Full=14-3-3-like protein AFT1; AltName: Full=14-3-3-like protein RCI2; AltName: Full=General regulatory fact
Dlo_013461.3	1.296	0.9483	1.125	0.973	0.731713	-0.45065	0.000702	down	yes	0.864889	-0.209413	0.00291	no change	yes	RecName: Full=ATP synthase subunit beta, chloroplastic; AltName: Full=ATP synthase F1 sector subunit beta; AltName: Full=F-ATPase subunit beta (chloroplast)
Dlo_034113.1	1.264	0.9253	1.264	0.912	0.732041	-0.450003	0.00377	down	yes	0.721519	-0.470891	0.0116	down	yes	PREDICTED: 2-keto-3-deoxy-L-rhamnonate aldolase [Ziziphus jujuba]
Dlo_006083.2	1.359	0.9957	1.26	0.9943	0.732671	-0.448762	0.04212	down	yes	0.789127	-0.341671	0.129	down	no	RecName: Full=Mannosylglycoprotein endo-beta-mannosidase; Short=Endo-beta-mannosidase; Contains: RecName: Full=Mannosylglycoprotein endo-beta-mannosidase 31 kDa sub
Dlo_023554.2	1.333	0.9767	1.164	1.017	0.732708	-0.448689	0.01742	down	yes	0.873711	-0.194771	0.1188	no change	no	RecName: Full=Peptide chain release factor 1; Short=RF-1
Dlo_012523.1	1.305	0.9563	1.202	0.7893	0.732797	-0.448515	0.008945	down	yes	0.656656	-0.606791	0.000591	down	yes	Bromo-adjacent domain-containing protein [Theobroma cacao]
Dlo_026679.1	1.219	0.894	1.035	1.007	0.733388	-0.447351	0.000257	down	yes	0.972947	-0.039567	0.5815	no change	no	RecName: Full=Peptidyl-prolyl cis-trans isomerase CYP20-3, chloroplastic; Short=PPIase CYP20-3; AltName: Full=Cyclophilin of 20 kDa 3; AltName: Full=Cyclosporin A-bi
Dlo_029320.1	1.212	0.89	1.275	0.8693	0.734323	-0.445512	0.000164	down	yes	0.681804	-0.552571	0.000958	down	yes	RecName: Full=Cinnamoyl-CoA reductase 1; Short=AtCCR1; AltName: Full=Protein IRREGULAR XYLEM 4
Dlo_034166.1	1.337	0.982	1.204	0.834	0.73448	-0.445205	0.01925	down	yes	0.692691	-0.529716	0.009741	down	yes	RecName: Full=Long chain acyl-CoA synthetase 8
Dlo_017869.1	1.282	0.9417	1.132	1.002	0.734555	-0.445057	0.001806	down	yes	0.885159	-0.175991	0.09163	no change	no	RecName: Full=Photosystem I P700 chlorophyll a apoprotein A2; AltName: Full=PSI-B; AltName: Full=PsaB (chloroplast)
Dlo_004483.1	1.067	0.7847	1.603	1.087	0.735426	-0.443347	0.000262	down	yes	0.678104	-0.560422	0.003665	down	yes	RecName: Full=Bifunctional epoxide hydrolase 2; Includes: RecName: Full=Cytosolic epoxide hydrolase 2; Short=CEH; AltName: Full=Epoxide hydratase; AltName: Full=Solub
Dlo_016840.1	1.307	0.964	1.392	0.9757	0.737567	-0.439154	0.02028	down	yes	0.700934	-0.51265	0.01666	down	yes	RecName: Full=Peroxiredoxin-2B; AltName: Full=Peroxiredoxin IIB; AltName: Full=Peroxiredoxin TPx1; AltName: Full=Thioredoxin reductase 2B; AltName: Full=Thioredoxi
Dlo_017659.1	1.346	0.993	1.323	0.857	0.737741	-0.438813	0.02376	down	yes	0.64777	-0.626446	0.00025	down	yes	RecName: Full=Light-induced protein, chloroplastic; AltName: Full=Drought-induced stress protein CDSP-34; Flags: Precursor
Dlo_008940.1	1.109	0.8187	1.189	0.9317	0.738233	-0.437853	0.008219	down	yes	0.7836	-0.351811	0.00012	down	yes	RecName: Full=S-formylglutathione hydrolase; Short=AtSFGH; AltName: Full=Esterase D
Dlo_011756.1	1.319	0.9747	1.189	0.9573	0.738969	-0.436414	0.01369	down	yes	0.80513	-0.312706	0.159	down	no	RecName: Full=2-oxoisovalerate dehydrogenase subunit alpha 2, mitochondrial; AltName: Full=Branched-chain alpha-keto acid dehydrogenase E1 component alpha chain; S
Dlo_025979.1	1.292	0.957	1.117	0.7817	0.740712	-0.433015	0.02346	down	yes	0.699821	-0.514942	0.08114	down	no	PREDICTED: delta(1)-pyrroline-2-carboxylate reductase [Citrus sinensis]
Dlo_028487.2	1.297	0.961	1.113	1.035	0.740941	-0.43257	0.001206	down	yes	0.929919	-0.104823	0.02519	no change	yes	RecName: Full=Photosystem I reaction center subunit IV A, chloroplastic; Short=PSI-E A; Contains: RecName: Full=Photosystem I reaction center subunit IV A isoform 2
Dlo_014950.1	1.202	0.8913	1.078	0.93	0.741514	-0.431454	0.000918	down	yes	0.862709	-0.213055	0.02117	no change	yes	RecName: Full=Phosphoribulokinase, chloroplastic; Short=PRK; Short=PRKase; AltName: Full=Phosphopentokinase; Flags: Precursor
Dlo_002379.1	1.326	0.9843	1.302	0.9207	0.742308	-0.429911	0.005389	down	yes	0.707143	-0.499926	0.002363	down	yes	RecName: Full=Peroxidase 4; Flags: Precursor
dlo_035785.1	1.089	0.8087	0.942	0.89	0.742608	-0.429327	0.006353	down	yes	0.944798	-0.081922	0.6389	no change	no	PREDICTED: tetratricopeptide repeat protein 38 isoform X1 [Citrus sinensis]
Dlo_026059.2	1.267	0.9417	1.309	0.872	0.743252	-0.428077	0.009511	down	yes	0.666157	-0.586065	0.001851	down	yes	RecName: Full=Translin-associated protein X; AltName: Full=Translin-associated factor X
Dlo_011071.1	1.112	0.8273	1.064	1.073	0.743975	-0.426674	0.006906	down	yes	1.00846	0.012152	0.9121	no change	no	RecName: Full=60S ribosomal protein L12
Dlo_019356.1	1.236	0.9203	1.171	1.058	0.744579	-0.425503	0.005201	down	yes	0.903501	-0.146401	0.3622	no change	no	RecName: Full=Thylakoid lumenal 16.5 kDa protein, chloroplastic; Flags: Precursor
Dlo_028351.1	1.237	0.9217	1.03	0.926	0.745109	-0.424476	0.002519	down	yes	0.899029	-0.15356	0.005424	no change	yes	RecName: Full=Catalase isozyme 1
Dlo_004074.1	1.244	0.9277	1.612	0.6457	0.74574	-0.423256	0.01834	down	yes	0.400558	-1.31992	6.9e-05	down	yes	voltage-dependent L-type calcium channel subunit [Arabidopsis thaliana]
Dlo_011218.1	1.294	0.9657	1.27	0.8583	0.746291	-0.422191	0.003467	down	yes	0.675827	-0.565275	0.01761	down	yes	PREDICTED: universal stress protein MT2085 [Citrus sinensis]
dlo_035184.1	1.107	0.827	1.191	0.938	0.747064	-0.420696	0.000914	down	yes	0.787573	-0.344514	0.075	down	no	RecName: Full=U1 small nuclear ribonucleoprotein C; Short=U1 snRNP C; Short=U1-C; Short=U1C
Dlo_026122.1	1.316	0.9843	1.088	0.8773	0.747948	-0.418989	0.002253	down	yes	0.806342	-0.310536	0.00234	down	yes	RecName: Full=Probable inactive purple acid phosphatase 2; Flags: Precursor
Dlo_008098.1	1.355	1.015	1.115	0.9193	0.749077	-0.416813	0.000522	down	yes	0.824484	-0.278436	0.008786	down	yes	CIA30 domain-containing protein/NAD_binding_10 domain-containing protein [Cephalotus follicularis]
Dlo_030545.1	1.435	1.075	0.9927	0.767	0.749129	-0.416714	0.001334	down	yes	0.77264	-0.372131	0.002859	down	yes	RecName: Full=Protease 2; AltName: Full=Oligopeptidase B; AltName: Full=Protease II
Dlo_033100.1	1.35	1.012	1.117	0.7893	0.74963	-0.41575	0.0209	down	yes	0.706625	-0.500984	0.01083	down	yes	RecName: Full=Serine carboxypeptidase-like 18; Flags: Precursor
Dlo_025999.1	1.266	0.9503	1.151	0.9833	0.750632	-0.413822	0.0222	down	yes	0.854301	-0.227184	0.07548	no change	no	RecName: Full=Thiamine thiazole synthase 2, chloroplastic; AltName: Full=Thiazole biosynthetic enzyme 2; Flags: Precursor
Dlo_021791.1	1.239	0.9303	0.945	1.02	0.750847	-0.413408	0.04783	down	yes	1.07936	0.110183	0.5075	no change	no	RecName: Full=ATP-dependent RNA helicase DHX8; AltName: Full=DEAH box protein 8
Dlo_014146.1	1.348	1.013	1.276	0.8937	0.751484	-0.412186	0.000452	down	yes	0.700392	-0.513766	0.00307	down	yes	RecName: Full=Probable 6-phosphogluconolactonase 4, chloroplastic; Short=6PGL 4; Flags: Precursor
Dlo_014313.2	1.184	0.89	1.2	1.134	0.751689	-0.411792	0.02496	down	yes	0.945	-0.081614	0.4102	no change	no	RecName: Full=Glycine--tRNA ligase 2, chloroplastic/mitochondrial; AltName: Full=Glycyl-tRNA synthetase 2; Short=GlyRS 2; Flags: Precursor
Dlo_031549.2	1.209	0.9093	1.07	1.013	0.752109	-0.410986	0.01487	down	yes	0.946729	-0.078977	0.4788	no change	no	RecName: Full=Probable nucleolar protein 5-2; AltName: Full=MAR-binding NOP56/58 homolog 2; AltName: Full=Nucleolar protein 58-2
Dlo_018832.1	1.188	0.8943	1.213	1.051	0.752778	-0.409704	0.002668	down	yes	0.866447	-0.206817	0.1084	no change	no	RecName: Full=GDSL esterase/lipase 5; AltName: Full=Extracellular lipase 5; Flags: Precursor
dlo_035327.1	1.245	0.9373	1.268	0.9457	0.752851	-0.409563	0.006994	down	yes	0.74582	-0.4231	0.000214	down	yes	PREDICTED: flagellar radial spoke protein 5 isoform X1 [Citrus sinensis]
Dlo_010204.1	1.33	1.003	1.439	0.8573	0.754135	-0.407105	0.01544	down	yes	0.595761	-0.747195	0.00552	down	yes	PREDICTED: kynurenine formamidase-like [Citrus sinensis]
Dlo_000923.1	1.219	0.9203	1.211	0.9343	0.754963	-0.405522	0.04131	down	yes	0.771511	-0.374241	0.01865	down	yes	RecName: Full=Glutamyl-tRNA(Gln) amidotransferase subunit A; Short=Glu-ADT subunit A
Dlo_011341.1	1.273	0.963	1.143	1.061	0.756481	-0.402625	0.000372	down	yes	0.928259	-0.107401	0.06434	no change	no	RecName: Full=Glyceraldehyde-3-phosphate dehydrogenase A, chloroplastic; AltName: Full=NADP-dependent glyceraldehydephosphate dehydrogenase subunit A; Flags: Precursor
Dlo_009609.1	1.191	0.903	1.25	1.12	0.758186	-0.399376	0.03751	down	yes	0.896	-0.158429	0.1061	no change	no	RecName: Full=TLD domain-containing protein 1; AltName: Full=TBC/LysM-associated domain-containing protein 1
Dlo_021566.1	1.291	0.981	1.353	0.97	0.759876	-0.396164	0.04672	down	yes	0.716925	-0.480105	0.001185	down	yes	RecName: Full=Uncharacterized protein At1g32220, chloroplastic; Flags: Precursor
Dlo_024844.1	1.311	0.9963	1.265	0.7917	0.759954	-0.396016	0.02317	down	yes	0.62585	-0.676112	0.00014	down	yes	RecName: Full=Endo-1,3;1,4-beta-D-glucanase; Flags: Precursor
Dlo_031081.1	1.229	0.9343	1.263	0.9943	0.760212	-0.395527	0.000193	down	yes	0.787253	-0.345102	0.004603	down	yes	RecName: Full=Chlorophyll a-b binding protein 3C, chloroplastic; AltName: Full=LHCII type I CAB-3C; Short=LHCP; Flags: Precursor
Dlo_030132.1	1.122	0.8533	1.389	1.046	0.760517	-0.394948	0.009865	down	yes	0.75306	-0.409164	0.02902	down	yes	RecName: Full=Superoxide dismutase
Dlo_032855.1	1.395	1.061	1.407	0.8357	0.760573	-0.39484	0.02832	down	yes	0.593959	-0.751565	0.007551	down	yes	RecName: Full=Methylmalonate-semialdehyde dehydrogenase
Dlo_012231.1	1.146	0.8717	0.991	1.029	0.760646	-0.394703	0.000371	down	yes	1.03835	0.054286	0.1155	no change	no	RecName: Full=Selenium-binding protein 2; AltName: Full=Protein EMBRYO SAC DEVELOPMENT ARREST 38
Dlo_011421.1	1.324	1.008	1.384	0.8583	0.761329	-0.393407	5.9e-05	down	yes	0.620159	-0.68929	0.000234	down	yes	RecName: Full=Hydroxyacylglutathione hydrolase cytoplasmic; AltName: Full=Glyoxalase II; Short=Glx II
Dlo_005179.1	1.238	0.9427	1.272	0.951	0.76147	-0.393141	0.009594	down	yes	0.747642	-0.419581	0.005365	down	yes	RecName: Full=Probable plastid-lipid-associated protein 13, chloroplastic; AltName: Full=Fibrillin-7b; Short=AtPGL30; Flags: Precursor
Dlo_003314.1	1.376	1.048	1.225	0.875	0.761628	-0.392842	0.001197	down	yes	0.714286	-0.485427	0.000851	down	yes	RecName: Full=2,3-dimethylmalate lyase
Dlo_007921.1	1.327	1.011	1.158	0.8167	0.761869	-0.392385	0.004256	down	yes	0.705268	-0.503757	0.004326	down	yes	RecName: Full=Methyl-CpG-binding domain-containing protein 11; Short=AtMBD11; Short=MBD11; AltName: Full=Methyl-CpG-binding protein MBD11
Dlo_003001.1	1.2	0.915	1.307	0.9593	0.7625	-0.391191	0.01018	down	yes	0.733971	-0.446205	0.001048	down	yes	RecName: Full=Chalcone 4'-O-glucosyltransferase; Short=4'CGT; Short=Am4'CGT
Dlo_012761.1	1.297	0.9913	1.176	0.9907	0.764302	-0.387785	0.0142	down	yes	0.842432	-0.247368	0.119	no change	no	RecName: Full=ATP synthase delta chain, chloroplastic; AltName: Full=F-ATPase delta chain; Flags: Precursor
dlo_036143.1	1.563	1.197	0.8967	0.7233	0.765835	-0.384895	0.01528	down	yes	0.806624	-0.310031	0.1515	down	no	RecName: Full=Glutathione transferase GST 23; AltName: Full=Glutathione transferase GST 36
Dlo_004390.1	1.463	1.121	1.11	0.8683	0.766234	-0.384143	0.02585	down	yes	0.782252	-0.354294	0.09419	down	no	PREDICTED: hybrid signal transduction protein dokA isoform X2 [Nelumbo nucifera]
Dlo_005671.1	1.414	1.084	0.9923	0.795	0.76662	-0.383417	0.04664	down	yes	0.801169	-0.319821	0.01283	down	yes	RecName: Full=NAD-dependent dihydropyrimidine dehydrogenase subunit PreA; Short=DPD; AltName: Full=Dihydrothymine dehydrogenase; AltName: Full=Dihydrouracil dehydro
Dlo_007910.1	1.186	0.91	1.09	0.9407	0.767285	-0.382166	0.00012	down	yes	0.863028	-0.212522	0.01028	no change	yes	RecName: Full=Phospholipase D alpha 1; Short=PLD 1; AltName: Full=Choline phosphatase 1; AltName: Full=Phosphatidylcholine-hydrolyzing phospholipase D 1; Flags: Pre
Dlo_021015.2	1.139	0.8743	1.281	1.054	0.767603	-0.381567	0.02728	down	yes	0.822795	-0.281396	0.01672	down	yes	RecName: Full=IAA-amino acid hydrolase ILR1-like 4; Flags: Precursor
Dlo_013178.1	1.221	0.9373	1.209	0.9543	0.767649	-0.38148	9.6e-05	down	yes	0.78933	-0.341299	0.003621	down	yes	RecName: Full=Peroxiredoxin-2E, chloroplastic; AltName: Full=Peroxiredoxin IIE; AltName: Full=Thioredoxin reductase 2E; Flags: Precursor
Dlo_005442.1	1.229	0.944	1.273	0.8647	0.768104	-0.380626	0.04834	down	yes	0.679262	-0.557961	0.01246	down	yes	rubredoxin family protein [Populus trichocarpa]
dlo_034796.1	1.313	1.009	1.174	0.8363	0.768469	-0.379941	0.01823	down	yes	0.712351	-0.48934	0.00029	down	yes	RecName: Full=Superoxide dismutase
Dlo_018134.1	1.288	0.9907	1.241	0.8323	0.769177	-0.378612	0.03616	down	yes	0.670669	-0.576328	0.004841	down	yes	RecName: Full=N-substituted formamide deformylase; Flags: Precursor
Dlo_002664.1	1.3	1	1.421	0.8307	0.769231	-0.378512	0.02721	down	yes	0.584588	-0.774507	0.004432	down	yes	dienelactone hydrolase family protein [Populus trichocarpa]
Dlo_012376.1	1.239	0.955	1.31	1.121	0.770783	-0.375604	0.0158	down	yes	0.855725	-0.224781	0.1797	no change	no	RecName: Full=Anaphase-promoting complex subunit 8; AltName: Full=Cell division cycle protein 23 homolog; Short=CDC23 homolog; AltName: Full=Cyclosome subunit 8
Dlo_030963.1	1.17	0.9023	1.374	0.8333	0.771197	-0.374829	0.04124	down	yes	0.606477	-0.721474	0.000155	down	yes	RecName: Full=Heat shock 70 kDa protein 8; AltName: Full=Heat shock protein 70-8; Short=AtHsp70-8; AltName: Full=Heat-shock protein 70T-2
Dlo_018585.1	1.33	1.026	1.059	0.85	0.771429	-0.374396	2.5e-05	down	yes	0.802644	-0.317168	0.002126	down	yes	RecName: Full=Probable nucleoredoxin 1; Short=AtNrx1
Dlo_020645.1	1.071	0.8263	0.9663	1.214	0.771522	-0.374221	0.004673	down	yes	1.25634	0.329225	0.0169	up	yes	RecName: Full=Malate dehydrogenase, glyoxysomal; Flags: Precursor
Dlo_028426.1	1.28	0.988	1.351	0.8917	0.771875	-0.373561	0.03434	down	yes	0.66003	-0.599397	0.03474	down	yes	RecName: Full=Probable aldo-keto reductase 1; Short=GmAKR1
Dlo_024605.1	1.259	0.972	1.11	1.025	0.772041	-0.37325	0.04976	down	yes	0.923423	-0.114936	0.0968	no change	no	RecName: Full=ATP-dependent Clp protease proteolytic subunit 4, chloroplastic; AltName: Full=Endopeptidase ClpP4; Short=nClpP4; AltName: Full=nClpP3; Flags: Precur
Dlo_011781.1	1.259	0.973	1.082	0.9667	0.772836	-0.371767	0.01124	down	yes	0.893438	-0.16256	0.09135	no change	no	RecName: Full=Putative pre-mRNA-splicing factor ATP-dependent RNA helicase DHX16; AltName: Full=DEAH-box protein 16
Dlo_009594.1	1.252	0.9677	0.82	1.084	0.772923	-0.371603	0.02382	down	yes	1.32195	0.402669	0.01133	up	yes	PREDICTED: probable aspartyl protease At4g16563 [Gossypium arboreum]
Dlo_029438.1	1.256	0.971	1.027	0.85	0.773089	-0.371293	0.003265	down	yes	0.827653	-0.272901	0.000796	down	yes	RecName: Full=Alpha-glucan phosphorylase, H isozyme; AltName: Full=Starch phosphorylase H
Dlo_004750.1	1.188	0.9187	1.171	1.08	0.773316	-0.370869	0.01744	down	yes	0.922289	-0.11671	0.2693	no change	no	RecName: Full=ATP-dependent Clp protease proteolytic subunit 5, chloroplastic; AltName: Full=Endopeptidase ClpP5; Short=nClpP5; AltName: Full=nClpP1; Flags: Precur
Dlo_021063.1	1.19	0.9207	1.041	1.022	0.773697	-0.370159	0.00337	down	yes	0.981748	-0.026575	0.7063	no change	no	RecName: Full=60S acidic ribosomal protein P3-2
Dlo_017082.1	1.1	0.8513	1.052	0.9827	0.773909	-0.369764	0.02188	down	yes	0.934125	-0.098312	0.3366	no change	no	RecName: Full=Serine/threonine-protein kinase prpf4B; AltName: Full=PRP4 kinase; AltName: Full=PRP4 pre-mRNA-processing factor 4 homolog B
Dlo_024210.1	1.178	0.9123	1.262	0.8947	0.774448	-0.368759	0.000557	down	yes	0.708954	-0.496236	0.004599	down	yes	RecName: Full=Proline-rich receptor-like protein kinase PERK9; AltName: Full=Proline-rich extensin-like receptor kinase 9; Short=AtPERK9
Dlo_001029.2	1.436	1.113	1.217	0.8033	0.77507	-0.367602	0.03518	down	yes	0.660066	-0.599318	0.001745	down	yes	RecName: Full=Protein CutA, chloroplastic; AltName: Full=Copper-binding protein CutA; Short=AtCUTA; Flags: Precursor
Dlo_027702.1	1.094	0.848	1.222	0.9937	0.775137	-0.367477	0.02905	down	yes	0.813175	-0.298362	0.1297	down	no	RecName: Full=Stem-specific protein TSJT1
dlo_035255.1	1.204	0.9337	1.262	0.9437	0.775498	-0.366804	7e-05	down	yes	0.747781	-0.419312	0.003367	down	yes	RecName: Full=Starch synthase 2, chloroplastic/amyloplastic; Short=AtSS2; AltName: Full=Soluble starch synthase II; Flags: Precursor
Dlo_011666.1	1.195	0.9273	1.254	0.9617	0.775983	-0.365903	0.02241	down	yes	0.766906	-0.382879	0.000936	down	yes	RecName: Full=Beta-galactosidase 17; Short=Lactase 17; Flags: Precursor
dlo_037120.1	1.28	0.996	0.9933	0.9707	0.778125	-0.361926	0.003726	down	yes	0.977248	-0.033204	0.5968	no change	no	RecName: Full=Divinyl chlorophyllide a 8-vinyl-reductase, chloroplastic; Flags: Precursor
Dlo_018539.1	1.284	0.9993	0.791	0.7663	0.778271	-0.361655	0.002602	down	yes	0.968774	-0.045768	0.7901	no change	no	NHL domain-containing protein [Arabidopsis thaliana]
dlo_039271.1	1.313	1.023	1.198	1.06	0.779132	-0.360061	0.02577	down	yes	0.884808	-0.176564	0.007371	no change	yes	RecName: Full=Developmentally-regulated G-protein 3; Short=AtDRG3; AltName: Full=Developmentally-regulated G-protein 1; Short=AtDRG1
Dlo_027838.2	1.271	0.991	0.9973	0.8757	0.779701	-0.359007	0.04506	down	yes	0.878071	-0.187591	0.01201	no change	yes	RecName: Full=Isovaleryl-CoA dehydrogenase, mitochondrial; Short=IVD; Flags: Precursor
Dlo_018817.1	1.318	1.029	0.784	0.8307	0.780728	-0.357107	0.02884	down	yes	1.05957	0.083474	0.3321	no change	no	RecName: Full=Pectinesterase 3; Short=PE 3; AltName: Full=Pectin methylesterase 3; Flags: Precursor
Dlo_009895.1	1.28	1	1.221	0.9483	0.78125	-0.356144	0.02917	down	yes	0.776658	-0.364648	0.02797	down	yes	RecName: Full=Nucleoside diphosphate kinase III, chloroplastic/mitochondrial; Short=NDK III; Short=NDP kinase III; Short=NDPK III; Flags: Precursor
Dlo_021643.1	1.452	1.135	0.749	0.795	0.78168	-0.355349	0.02922	down	yes	1.06141	0.085989	0.6011	no change	no	RecName: Full=Pathogen-related protein
Dlo_029234.1	1.217	0.9517	1.311	0.8643	0.782005	-0.35475	0.000307	down	yes	0.659268	-0.601064	0.001744	down	yes	RecName: Full=Pyruvate dehydrogenase E1 component subunit beta-1, mitochondrial; Short=PDHE1-B; Flags: Precursor
Dlo_011171.1	1.256	0.9823	1.238	0.8103	0.782086	-0.354601	0.01311	down	yes	0.654523	-0.611483	0.001086	down	yes	RecName: Full=Quinone oxidoreductase PIG3; AltName: Full=Tumor protein p53-inducible protein 3; AltName: Full=p53-induced gene 3 protein
Dlo_012030.1	1.356	1.062	1.212	0.9327	0.783186	-0.352573	0.02301	down	yes	0.769554	-0.377905	0.000542	down	yes	RecName: Full=Dirigent protein 19; Short=AtDIR19; Flags: Precursor
Dlo_018687.1	1.111	0.8703	1.164	0.9997	0.783348	-0.352274	0.001737	down	yes	0.858849	-0.219524	0.001695	no change	yes	PREDICTED: coilin isoform X1 [Citrus sinensis]
Dlo_015717.1	1.076	0.843	1.063	1.003	0.783457	-0.352074	0.00672	down	yes	0.943556	-0.08382	0.727	no change	no	BnaAnng11260D [Brassica napus]
Dlo_002947.1	1.196	0.9373	1.274	0.884	0.783696	-0.351635	0.003817	down	yes	0.693878	-0.527247	7.7e-05	down	yes	RecName: Full=Succinate-semialdehyde dehydrogenase, mitochondrial; Short=At-SSADH1; AltName: Full=Aldehyde dehydrogenase family 5 member F1; AltName: Full=NAD(+)-d
Dlo_018492.1	1.088	0.8527	1.176	1.077	0.783732	-0.351568	0.002271	down	yes	0.915816	-0.12687	0.3472	no change	no	RecName: Full=Probable methyltransferase PMT3
Dlo_014656.1	1.265	0.9923	1.07	0.9637	0.784427	-0.350289	0.02736	down	yes	0.900654	-0.150955	0.519	no change	no	Ribosomal RNA small subunit methyltransferase J [Gossypium arboreum]
Dlo_001509.1	1.019	0.8007	0.958	1.251	0.78577	-0.34782	0.007707	down	yes	1.30585	0.384984	6e-06	up	yes	RecName: Full=Linoleate 13S-lipoxygenase 2-1, chloroplastic; AltName: Full=Lipoxygenase 2-1; Flags: Precursor
Dlo_027640.1	1.143	0.8983	1.221	0.9867	0.785914	-0.347556	0.01395	down	yes	0.808108	-0.30738	0.008281	down	yes	RecName: Full=GDSL esterase/lipase At5g14450; AltName: Full=Extracellular lipase At5g14450; Flags: Precursor
Dlo_013000.1	1.134	0.8913	1.094	0.9653	0.785979	-0.347438	0.0203	down	yes	0.882358	-0.180563	0.07565	no change	no	Poly (A) RNA polymerase cid14 [Gossypium arboreum]
Dlo_003294.1	1.124	0.884	1.055	1.118	0.786477	-0.346524	0.01078	down	yes	1.05972	0.083677	0.2225	no change	no	RecName: Full=2-isopropylmalate synthase 2, chloroplastic; AltName: Full=2-isopropylmalate synthase 1; AltName: Full=Methylthioalkylmalate synthase-like 3; Flags:
Dlo_021845.1	1.267	0.9977	1.132	0.9123	0.787451	-0.344739	0.001205	down	yes	0.805919	-0.311294	0.005496	down	yes	BnaA09g32690D [Brassica napus]
Dlo_014205.1	1.242	0.9793	0.9293	0.9373	0.788486	-0.342842	0.0231	down	yes	1.00861	0.012366	0.9432	no change	no	Universal stress protein A [Corchorus olitorius]
dlo_037666.1	1.211	0.955	0.931	0.9617	0.788604	-0.342626	0.02399	down	yes	1.03297	0.046806	0.3161	no change	no	RecName: Full=Ribulose bisphosphate carboxylase large chain; Short=RuBisCO large subunit; Flags: Precursor (chloroplast)
Dlo_015491.1	1.084	0.856	1.159	1.009	0.789668	-0.340682	0.009536	down	yes	0.870578	-0.199954	0.005665	no change	yes	RecName: Full=Chaperone protein ClpB3, mitochondrial; AltName: Full=ATP-dependent Clp protease ATP-binding subunit ClpB homolog 3; AltName: Full=Casein lytic prot
Dlo_032870.1	1.271	1.004	1.567	0.927	0.789929	-0.340205	0.007266	down	yes	0.591576	-0.757364	1.8e-05	down	yes	RecName: Full=Probable glutathione S-transferase parC; AltName: Full=Auxin-regulated protein parC
Dlo_029064.1	1.205	0.9523	1.419	1.098	0.79029	-0.339545	0.008867	down	yes	0.773784	-0.369997	0.1127	down	no	RecName: Full=3-hydroxyisobutyryl-CoA hydrolase-like protein 3, mitochondrial; Flags: Precursor
Dlo_019085.1	1.147	0.9067	1.042	1.013	0.790497	-0.339168	0.009462	down	yes	0.972169	-0.040721	0.4537	no change	no	RecName: Full=Probable sucrose-phosphate synthase 1; AltName: Full=UDP-glucose-fructose-phosphate glucosyltransferase 1
Dlo_031351.1	1.293	1.023	1.13	0.9017	0.791183	-0.337916	0.01323	down	yes	0.797965	-0.325603	7e-05	down	yes	RecName: Full=Tripeptidyl-peptidase 2; AltName: Full=Tripeptidyl-peptidase II; Short=TPPII
Dlo_007453.1	1.409	1.117	0.9167	0.763	0.792761	-0.335042	0.01008	down	yes	0.832333	-0.264767	0.00476	no change	yes	RecName: Full=Nudix hydrolase 3; Short=AtNUDT3
Dlo_024965.1	1.252	0.993	1.265	0.8913	0.793131	-0.334369	0.00389	down	yes	0.704585	-0.505154	0.001029	down	yes	RecName: Full=Phytochrome B
Dlo_027607.1	1.24	0.984	1.186	0.9043	0.793548	-0.33361	0.004861	down	yes	0.762479	-0.391231	0.00087	down	yes	RecName: Full=Leucine aminopeptidase 3, chloroplastic; AltName: Full=Leucyl aminopeptidase 3; Short=LAP 3; AltName: Full=Proline aminopeptidase 3; AltName: Full=Pr
Dlo_022833.1	1.21	0.961	1.177	0.9857	0.794215	-0.332399	0.000179	down	yes	0.837468	-0.255894	0.1853	no change	no	RecName: Full=Methyl-CpG-binding domain-containing protein 4; Short=AtMBD4; Short=MBD04; AltName: Full=Methyl-CpG-binding protein MBD4
Dlo_031826.1	1.181	0.938	1.309	1.021	0.794242	-0.332349	0.00668	down	yes	0.779985	-0.358482	0.000117	down	yes	RecName: Full=Chaperone protein ClpB1; AltName: Full=ATP-dependent Clp protease ATP-binding subunit ClpB homolog 1; AltName: Full=Casein lytic proteinase B1; AltNa
Dlo_016591.1	1.229	0.9767	1.356	0.861	0.794711	-0.331498	0.01809	down	yes	0.634956	-0.655272	0.004161	down	yes	RecName: Full=Allene oxide cyclase 3, chloroplastic; Flags: Precursor
Dlo_013012.1	1.263	1.004	0.9343	0.8493	0.794933	-0.331095	0.001036	down	yes	0.909023	-0.137612	0.2091	no change	no	RecName: Full=Non-specific lipid-transfer protein; Short=LTP; Flags: Precursor
Dlo_028557.2	1.41	1.121	1.094	0.809	0.795035	-0.330909	0.03535	down	yes	0.739488	-0.435401	0.001964	down	yes	RecName: Full=Photosystem II 22 kDa protein, chloroplastic; AltName: Full=CP22; Flags: Precursor
Dlo_029396.1	1.236	0.983	0.948	0.897	0.795307	-0.330415	0.007497	down	yes	0.946203	-0.079779	0.4598	no change	no	RecName: Full=Anthocyanidin 3-O-glucosyltransferase 2; AltName: Full=Flavonol 3-O-glucosyltransferase 2; AltName: Full=UDP-glucose flavonoid 3-O-glucosyltransferase
Dlo_010218.1	1.183	0.941	1.067	0.9977	0.795435	-0.330183	0.03519	down	yes	0.935052	-0.096882	0.5775	no change	no	RecName: Full=Uncharacterized protein At4g06744; Flags: Precursor
Dlo_021911.3	1.426	1.136	1.129	0.774	0.796634	-0.328011	0.003833	down	yes	0.685562	-0.54464	0.001826	down	yes	RecName: Full=Probable RNA-dependent RNA polymerase 5; Short=AtRDRP5; AltName: Full=RNA-directed RNA polymerase 5
Dlo_016626.1	1.288	1.027	1.085	0.8887	0.79736	-0.326696	0.002035	down	yes	0.819078	-0.287927	0.001278	down	yes	Tudor/PWWP/MBT superfamily protein [Corchorus olitorius]
Dlo_015142.1	1.104	0.8803	1.222	1.078	0.797373	-0.326673	0.003455	down	yes	0.88216	-0.180887	0.002524	no change	yes	RecName: Full=Proline iminopeptidase; Short=PIP; AltName: Full=Prolyl aminopeptidase; Short=PAP
Dlo_028091.2	1.303	1.039	1.107	0.9303	0.797391	-0.326641	0.01181	down	yes	0.840379	-0.250887	0.0565	no change	no	RecName: Full=Ferrochelatase-2, chloroplastic; AltName: Full=Ferrochelatase II; AltName: Full=Heme synthase 2; AltName: Full=Protoheme ferro-lyase 2; Flags: Precu
Dlo_011452.1	1.265	1.009	1.02	0.9723	0.797628	-0.326211	0.03057	down	yes	0.953235	-0.069096	0.5132	no change	no	RecName: Full=Coronatine-insensitive protein 1; AltName: Full=COI-1; AltName: Full=F-box/LRR-repeat protein 2; Short=AtCOI1; Short=AtFBL2
Dlo_005957.1	1.155	0.9233	1.062	0.9843	0.799394	-0.323021	0.002478	down	yes	0.926836	-0.109614	0.2314	no change	no	RecName: Full=Chloroplast stem-loop binding protein of 41 kDa a, chloroplastic; Short=CSP41-a; Flags: Precursor
Dlo_022063.2	1.117	0.893	1.064	0.9633	0.799463	-0.322897	0.03071	down	yes	0.905357	-0.143441	0.06959	no change	no	RmlC-like cupins superfamily protein [Medicago truncatula]
Dlo_012454.1	1.199	0.9593	1.081	0.906	0.800083	-0.321778	0.01546	down	yes	0.838113	-0.254784	0.006501	no change	yes	RecName: Full=Delta-1-pyrroline-5-carboxylate dehydrogenase 12A1, mitochondrial; Short=AtP5CDH; Short=P5C dehydrogenase; AltName: Full=Aldehyde dehydrogenase famil
Dlo_029422.1	1.107	0.8857	1.284	1.07	0.80009	-0.321765	0.002429	down	yes	0.833333	-0.263034	0.0882	no change	no	RecName: Full=Ras-associated and pleckstrin homology domains-containing protein 1; Short=RAPH1; AltName: Full=Amyotrophic lateral sclerosis 2 chromosomal region c
Dlo_026195.1	1.189	0.952	1.336	1.004	0.800673	-0.320715	0.003036	down	yes	0.751497	-0.412161	0.04517	down	yes	RecName: Full=Expansin-A1; Short=AtEXPA1; AltName: Full=Alpha-expansin-1; Short=At-EXP1; Short=AtEx1; AltName: Full=Ath-ExpAlpha-1.2; Flags: Precursor
Dlo_028073.1	1.177	0.943	1.103	0.906	0.801189	-0.319785	0.000654	down	yes	0.821396	-0.28385	0.000123	down	yes	RecName: Full=Succinate-semialdehyde dehydrogenase (acetylating)
Dlo_013914.2	1.168	0.936	0.9523	0.8483	0.80137	-0.31946	0.0013	down	yes	0.890791	-0.166842	0.2638	no change	no	RecName: Full=Ubiquitin carboxyl-terminal hydrolase 26; AltName: Full=Deubiquitinating enzyme 26; Short=AtUBP26; AltName: Full=Ubiquitin thioesterase 26; AltName:
Dlo_002072.1	1.127	0.9043	1.089	0.9353	0.802396	-0.317614	0.002756	down	yes	0.858861	-0.219503	0.006508	no change	yes	RecName: Full=ATP-dependent RNA helicase DDX42; =ltName: Full=DEAD box protein 42; AltName: Full=RNA helicase-like protein; Short=RHELP; AltName: Full=RNA helicase
Dlo_021164.1	1.142	0.9167	1.101	0.9127	0.802715	-0.317041	0.04263	down	yes	0.828974	-0.270602	0.01794	down	yes	RecName: Full=Zinc-finger homeodomain protein 4; Short=AtZHD4; AltName: Full=Homeobox protein 31; Short=AtHB-31; AltName: Full=Protein FLORAL TRANSITION AT THE MERI
Dlo_024836.1	1.298	1.042	1.157	0.8433	0.802773	-0.316935	0.009665	down	yes	0.728868	-0.456271	0.004602	down	yes	RecName: Full=Probable glutathione peroxidase 4
Dlo_010843.1	1.292	1.038	0.9713	0.8717	0.803406	-0.3158	0.0248	down	yes	0.897457	-0.156085	0.02357	no change	yes	RecName: Full=Dihydroorotase, mitochondrial; Short=DHOase; Flags: Precursor
Dlo_023200.1	1.119	0.8993	1.041	1.104	0.803664	-0.315336	0.02702	down	yes	1.06052	0.08477	0.1053	no change	no	nuclear protein [Arabidopsis thaliana]
Dlo_032341.1	1.156	0.9307	1.243	0.9013	0.805104	-0.312753	0.0161	down	yes	0.725101	-0.463747	0.001694	down	yes	RecName: Full=Glutathione S-transferase F9; Short=AtGSTF9; AltName: Full=AtGSTF7; AltName: Full=GST class-phi member 9
Dlo_029401.1	1.146	0.923	1.237	0.931	0.80541	-0.312204	2.6e-05	down	yes	0.752627	-0.409992	0.000248	down	yes	RecName: Full=Anthranilate synthase alpha subunit 2, chloroplastic; AltName: Full=Anthranilate synthase component 1-2; AltName: Full=Anthranilate synthase component I
Dlo_003992.1	1.178	0.9493	1.124	0.8937	0.805857	-0.311404	0.03082	down	yes	0.795107	-0.33078	0.008775	down	yes	RecName: Full=Protein TolB; Flags: Precursor
Dlo_014494.1	1.305	1.053	1.087	0.957	0.806897	-0.309544	0.009236	down	yes	0.880405	-0.183761	0.1061	no change	no	RecName: Full=Alpha,alpha-trehalose-phosphate synthase
Dlo_003468.1	1.113	0.8987	1.463	0.8033	0.807457	-0.308542	0.01872	down	yes	0.549077	-0.864919	0.006897	down	yes	PREDICTED: protein usf [Citrus sinensis]
Dlo_026775.1	1.252	1.011	1.161	0.902	0.807508	-0.308452	0.02655	down	yes	0.776916	-0.364169	0.01848	down	yes	RecName: Full=Kanadaptin; AltName: Full=Human lung cancer oncogene 3 protein; Short=HLC-3; AltName: Full=Kidney anion exchanger adapter protein; AltName: Full=Solu
Dlo_022774.1	1.306	1.056	0.9453	0.847	0.808576	-0.306545	0.002063	down	yes	0.896012	-0.15841	0.1506	no change	no	RecName: Full=Probable calcium-binding protein CML27; AltName: Full=Calmodulin-like protein 27
Dlo_000566.1	1.072	0.8673	1.016	0.866	0.809049	-0.305702	0.04474	down	yes	0.852362	-0.230461	0.03992	no change	yes	RecName: Full=UDP-glycosyltransferase 91A1
Dlo_012334.1	1.307	1.058	1.166	0.887	0.809487	-0.30492	0.0416	down	yes	0.76072	-0.394562	0.00166	down	yes	RecName: Full=Aldehyde dehydrogenase family 2 member B4, mitochondrial; Short=ALDH2a; Flags: Precursor
Dlo_030710.1	1.213	0.984	1.064	0.947	0.811212	-0.301849	0.002269	down	yes	0.890038	-0.168062	0.02707	no change	yes	RecName: Full=Rhodanese-like domain-containing protein 4, chloroplastic; AltName: Full=Protein THYLAKOID RHODANESE-LIKE; AltName: Full=Sulfurtransferase 4; Short=At
Dlo_002980.1	1.235	1.002	1.107	0.8963	0.811336	-0.301629	0.01636	down	yes	0.809666	-0.304602	0.006159	down	yes	RecName: Full=Tobamovirus multiplication protein 2A; Short=AtTOM2A
Dlo_009226.1	1.353	1.098	0.9377	0.936	0.81153	-0.301284	0.01122	down	yes	0.998187	-0.002618	0.9804	no change	no	hydrogen peroxide induced protein 1 [Camellia sinensis]
Dlo_011579.2	1.116	0.906	1.139	1.012	0.811828	-0.300754	0.02961	down	yes	0.888499	-0.170558	0.2704	no change	no	PREDICTED: transmembrane protein 33 homolog [Jatropha curcas]
dlo_037449.1	1.198	0.9733	1.022	0.8683	0.812437	-0.299671	0.01674	down	yes	0.849609	-0.23513	0.01103	no change	yes	RecName: Full=Putative nuclear matrix constituent protein 1-like protein; Short=NMCP1-like
Dlo_018071.1	1.097	0.8913	1.085	1.015	0.812489	-0.299581	0.03395	down	yes	0.935484	-0.096215	0.0384	no change	yes	RecName: Full=Subtilisin-like protease SDD1; AltName: Full=Cucumisin-like serine protease SDD1; AltName: Full=Protein STOMATAL DENSITY AND DISTRIBUTION 1; Flags: Pr
Dlo_024180.1	1.087	0.884	0.9913	0.9567	0.813247	-0.298234	4.6e-05	down	yes	0.965096	-0.051255	0.4702	no change	no	RecName: Full=Expansin-like A1; Short=At-EXPL1; Short=AtEXLA1; Short=AtEXPL1; AltName: Full=Ath-ExpBeta-2.1; Flags: Precursor
Dlo_032505.1	1.24	1.009	1.147	1.083	0.81371	-0.297414	0.001113	down	yes	0.944202	-0.082832	0.4049	no change	no	RecName: Full=N-carbamoylputrescine amidase
Dlo_002873.1	1.286	1.047	1.08	0.9587	0.814152	-0.296629	0.01327	down	yes	0.887685	-0.17188	0.2835	no change	no	RecName: Full=ABC transporter G family member 3; Short=ABC transporter ABCG.3; Short=AtABCG3; AltName: Full=White-brown complex homolog protein 3; Short=AtWBC3
Dlo_010805.1	1.17	0.9527	1.261	1.013	0.814274	-0.296415	0.01754	down	yes	0.803331	-0.315934	0.01666	down	yes	Tetratricopeptide-like helical [Corchorus capsularis]
Dlo_021349.1	1.103	0.9003	1.211	0.9243	0.816228	-0.292955	0.002357	down	yes	0.763254	-0.389766	0.000346	down	yes	RecName: Full=Methylcrotonoyl-CoA carboxylase beta chain, mitochondrial; Short=MCCase subunit beta; AltName: Full=3-methylcrotonyl-CoA carboxylase 2; AltName: Full=
Dlo_011136.1	1.321	1.079	0.959	0.9593	0.816805	-0.291936	0.007312	down	yes	1.00031	0.000451	0.9965	no change	no	RecName: Full=Bifunctional epoxide hydrolase 2; Includes: RecName: Full=Cytosolic epoxide hydrolase 2; Short=CEH; AltName: Full=Epoxide hydratase; AltName: Full=Solub
Dlo_027162.1	1.185	0.968	0.9607	0.947	0.816878	-0.291808	0.01292	down	yes	0.98574	-0.020722	0.8642	no change	no	RecName: Full=DAG protein, chloroplastic; Flags: Precursor
Dlo_031688.1	1.379	1.127	0.848	0.7903	0.817259	-0.291135	0.01226	down	yes	0.931958	-0.101664	0.3944	no change	no	RecName: Full=Vestitone reductase
Dlo_020988.1	1.197	0.9783	1.017	0.954	0.817293	-0.291074	0.02766	down	yes	0.938053	-0.092259	0.447	no change	no	RecName: Full=Tubulin-folding cofactor A; Short=AtTFCA; Short=CFA; AltName: Full=Protein KIESEL; AltName: Full=TCP1-chaperonin cofactor A; AltName: Full=Tubulin-spe
Dlo_000017.1	1.233	1.008	1.134	1.041	0.817518	-0.290677	0.008759	down	yes	0.917989	-0.123451	0.07371	no change	no	RecName: Full=Soluble inorganic pyrophosphatase; AltName: Full=Pyrophosphate phospho-hydrolase; Short=PPase
Dlo_028184.2	1.128	0.9223	1.06	1.01	0.817642	-0.290459	0.001107	down	yes	0.95283	-0.069709	0.4008	no change	no	RecName: Full=Transcription initiation factor IIB; AltName: Full=General transcription factor TFIIB
Dlo_022592.1	1.232	1.008	1.245	1.165	0.818182	-0.289507	0.01377	down	yes	0.935743	-0.095816	0.5668	no change	no	RecName: Full=Vesicle-associated protein 2-1; AltName: Full=Plant VAP homolog 21; Short=AtPVA21; AltName: Full=VAMP-associated protein 2-1; Contains: RecName: Full
Dlo_024975.2	1.359	1.112	1.096	0.9003	0.818249	-0.289389	0.000409	down	yes	0.821442	-0.28377	0.02858	down	yes	Usp domain-containing protein [Cephalotus follicularis]
Dlo_013061.1	1.073	0.878	1.331	1.009	0.818267	-0.289357	0.02098	down	yes	0.758077	-0.399584	0.000255	down	yes	RecName: Full=Patellin-6
Dlo_010521.1	1.267	1.037	1.106	0.9207	0.818469	-0.289001	0.04642	down	yes	0.832459	-0.264548	0.04836	no change	yes	RecName: Full=Ubiquitin domain-containing protein 1
Dlo_014259.1	1.218	0.997	1.202	0.8523	0.818555	-0.288849	0.00441	down	yes	0.709068	-0.496004	0.006236	down	yes	RecName: Full=Molybdopterin biosynthesis protein CNX1; AltName: Full=Molybdenum cofactor biosynthesis enzyme CNX1; Includes: RecName: Full=Molybdopterin molybdenumt
Dlo_021409.1	1.217	0.9967	0.9833	1.018	0.818981	-0.288098	0.01709	down	yes	1.03529	0.050034	0.3711	no change	no	RecName: Full=Ferredoxin--NADP reductase, leaf-type isozyme, chloroplastic; Short=FNR; Flags: Precursor
Dlo_027709.2	1.238	1.014	1.242	0.876	0.819063	-0.287954	0.03136	down	yes	0.705314	-0.503662	9.8e-05	down	yes	RecName: Full=Peroxiredoxin-2F, mitochondrial; AltName: Full=Peroxiredoxin IIF; AltName: Full=Thioredoxin reductase 2F; Flags: Precursor
Dlo_011181.1	1.399	1.146	1.042	0.8717	0.819157	-0.287789	0.03433	down	yes	0.836564	-0.257452	0.00537	no change	yes	RecName: Full=Sphingosine kinase 1
Dlo_023230.3	1.234	1.013	1.345	0.9227	0.820908	-0.284708	0.008173	down	yes	0.686022	-0.543673	0.004504	down	yes	RecName: Full=Translin; AltName: Full=Component 3 of promoter of RISC; Short=C3PO; AltName: Full=Testis/brain RNA-binding protein; Short=TB-RBP
Dlo_009570.1	1.366	1.122	1.052	0.8897	0.821376	-0.283885	0.02781	down	yes	0.845722	-0.241744	0.03101	no change	yes	RecName: Full=BEL1-like homeodomain protein 1; Short=BEL1-like protein 1; AltName: Full=Protein EMBRYO SAC DEVELOPMENT ARREST 29
Dlo_033098.1	1.619	1.33	0.8113	0.599	0.821495	-0.283677	0.01498	down	yes	0.738321	-0.437679	0.01959	down	yes	RecName: Full=Serine carboxypeptidase-like 7; Flags: Precursor
Dlo_016753.1	1.206	0.9923	1.041	0.8627	0.822803	-0.281382	0.005438	down	yes	0.828722	-0.271039	0.002796	down	yes	RecName: Full=Acetylornithine deacetylase; AltName: Full=N-acetylornithinase; Short=AO; Short=Acetylornithinase; Short=NAO
Dlo_010366.1	1.25	1.029	0.9683	0.8517	0.8232	-0.280685	0.04601	down	yes	0.879583	-0.185109	0.1666	no change	no	LOW QUALITY PROTEIN: S1 domain-containing protein [Cephalotus follicularis]
Dlo_014460.1	1.186	0.977	1.158	0.9177	0.823777	-0.279674	0.0479	down	yes	0.792487	-0.335541	0.02574	down	yes	RecName: Full=Non-functional NADPH-dependent codeinone reductase 2
Dlo_015363.1	1.233	1.016	1.141	0.8553	0.824006	-0.279272	0.04034	down	yes	0.749606	-0.415796	0.01279	down	yes	RecName: Full=Glutaredoxin-C1; Short=AtGrxC1
Dlo_015382.1	1.134	0.9363	1.147	1.231	0.825661	-0.276378	0.02376	down	yes	1.07323	0.101965	0.2673	no change	no	RecName: Full=RNA-binding protein cabeza; AltName: Full=P19; AltName: Full=Sarcoma-associated RNA-binding fly homolog
Dlo_015600.1	1.032	0.8523	0.9067	1.021	0.825872	-0.27601	0.004975	down	yes	1.12606	0.171286	0.009656	no change	yes	RecName: Full=Thioredoxin H-type 2; Short=Trx-H2
Dlo_007141.1	1.136	0.9383	1.014	0.858	0.825968	-0.275842	0.03442	down	yes	0.846154	-0.241008	0.03402	no change	yes	RecName: Full=Probable mitochondrial saccharopine dehydrogenase-like oxidoreductase At5g39410; Short=SDH
Dlo_022373.1	1.078	0.8923	1.007	1.152	0.827737	-0.272756	0.02944	down	yes	1.14399	0.194077	0.003197	no change	yes	RecName: Full=30S ribosomal protein S5, chloroplastic; Flags: Precursor
Dlo_030992.1	1.129	0.9357	1.112	1.033	0.828787	-0.270928	0.01276	down	yes	0.928957	-0.106317	0.0395	no change	yes	RecName: Full=ATP synthase gamma chain, chloroplastic; AltName: Full=F-ATPase gamma subunit; Flags: Precursor
Dlo_007420.1	1.101	0.913	1.107	0.9397	0.829246	-0.270128	0.01352	down	yes	0.848871	-0.236383	0.03314	no change	yes	RecName: Full=Thioredoxin M-type, chloroplastic; Short=Trx-M; Flags: Precursor
Dlo_001719.4	1.248	1.035	1.163	0.9643	0.829327	-0.269987	0.005676	down	yes	0.829149	-0.270297	0.1026	down	no	RecName: Full=G-protein coupled receptor 1
Dlo_013837.1	1.864	0.6203	1.914	0.755	0.332779	-1.58736	0.05111	down	no	0.394462	-1.34204	0.00108	down	yes	RecName: Full=Thaumatin-like protein 1; Flags: Precursor
dlo_034530.1	1.791	0.8247	1.138	0.7993	0.460469	-1.11882	0.08539	down	no	0.702373	-0.509692	0.01305	down	yes	RecName: Full=Probable carboxylesterase 12; AltName: Full=AtCXE12
Dlo_012060.1	1.946	1.008	1.217	0.5207	0.517986	-0.949016	0.05662	down	no	0.427855	-1.2248	0.000272	down	yes	RecName: Full=Peroxidase 15; Short=Prx15; AltName: Full=Anionic peroxidase; Flags: Precursor
Dlo_024160.3	1.566	0.9113	1.268	0.62	0.581928	-0.781086	0.117	down	no	0.488959	-1.03222	0.006888	down	yes	RecName: Full=LysM domain-containing GPI-anchored protein 2; AltName: Full=Chitin elicitor-binding protein LYM2; Short=CEBiP LYM2; Flags: Precursor
Dlo_018077.1	1.748	1.051	1.184	0.5957	0.601259	-0.733943	0.05993	down	no	0.503125	-0.991011	0.008725	down	yes	RecName: Full=Subtilisin-like protease SDD1; AltName: Full=Cucumisin-like serine protease SDD1; AltName: Full=Protein STOMATAL DENSITY AND DISTRIBUTION 1; Flags: Pr
Dlo_030072.1	1.504	0.9493	0.6883	0.884	0.631184	-0.663869	0.1064	down	no	1.28432	0.361009	0.01057	up	yes	RecName: Full=Pathogenesis-related protein PR-4B; Flags: Precursor
Dlo_027608.1	1.39	0.9023	1.301	0.8193	0.649137	-0.623406	0.0885	down	no	0.629746	-0.667157	0.000428	down	yes	RecName: Full=Leucine aminopeptidase 2, chloroplastic; AltName: Full=Leucyl aminopeptidase 2; Short=LAP 2; AltName: Full=Proline aminopeptidase 2; AltName: Full=Pr
Dlo_025963.1	0.9207	0.598	1.136	1.753	0.649506	-0.622586	0.09916	down	no	1.54313	0.625863	0.001192	up	yes	PREDICTED: actin cytoskeleton-regulatory complex protein pan1 [Jatropha curcas]
Dlo_007065.1	1.729	1.123	1.237	0.8283	0.649508	-0.62258	0.07747	down	no	0.669604	-0.57862	0.000406	down	yes	RecName: Full=Dirigent protein 19; Short=AtDIR19; Flags: Precursor
Dlo_031724.1	1.825	1.194	1.536	0.5863	0.654247	-0.612094	0.06488	down	no	0.381706	-1.38947	3.8e-05	down	yes	RecName: Full=Probable carboxylesterase 12; AltName: Full=AtCXE12
Dlo_015603.1	1.541	1.012	1.132	0.6123	0.656716	-0.606658	0.07019	down	no	0.540901	-0.886563	0.012	down	yes	RecName: Full=Oryzain alpha chain; Flags: Precursor
Dlo_014441.1	1.346	0.891	1.442	0.772	0.661961	-0.595181	0.05173	down	no	0.535368	-0.901398	0.000413	down	yes	RecName: Full=Cysteine proteinase inhibitor; AltName: Full=Cystatin
Dlo_027030.1	1.424	0.97	1.346	0.8527	0.68118	-0.553892	0.08101	down	no	0.633507	-0.658568	0.007109	down	yes	RecName: Full=Inositol transporter 1
Dlo_008071.1	1.422	0.9853	1.076	0.7533	0.692897	-0.529287	0.1014	down	no	0.700093	-0.514382	0.01037	down	yes	RecName: Full=Oryzain beta chain; Flags: Precursor
Dlo_027230.1	1.728	1.205	1.105	0.722	0.697338	-0.52007	0.0823	down	no	0.653394	-0.613976	0.000236	down	yes	RecName: Full=Probable glutathione S-transferase; AltName: Full=Auxin-induced protein PCNT103
Dlo_027397.1	1.294	0.9043	1.794	0.7963	0.698841	-0.516964	0.07802	down	no	0.443868	-1.1718	9.6e-05	down	yes	RecName: Full=Granule-bound starch synthase 1, chloroplastic/amyloplastic; AltName: Full=Granule-bound starch synthase I; Short=GBSS-I; Flags: Precursor
dlo_036258.1	1.071	0.7523	1.916	1.176	0.702428	-0.509578	0.1463	down	no	0.613779	-0.70421	0.01157	down	yes	RecName: Full=17.9 kDa class II heat shock protein
Dlo_019354.1	1.823	1.294	1.161	0.5137	0.709819	-0.494477	0.1611	down	no	0.442463	-1.17637	0.003292	down	yes	RecName: Full=Mavicyanin
Dlo_022481.1	1.234	0.8783	1.105	0.8103	0.71175	-0.490557	0.06096	down	no	0.733303	-0.447518	0.006548	down	yes	RecName: Full=Ankyrin repeat domain-containing protein 6; AltName: Full=Diversin
Dlo_031329.1	1.592	1.155	1.323	0.78	0.725503	-0.462947	0.09627	down	no	0.589569	-0.762267	7.3e-05	down	yes	RecName: Full=Transmembrane ascorbate ferrireductase 1; AltName: Full=Cytochrome b561; Short=Artb561-1; Short=AtCytb561; AltName: Full=Tonoplast Cyt-b561; Short=TC
Dlo_003877.1	1.205	0.8813	1.583	0.978	0.731369	-0.451328	0.07544	down	no	0.617814	-0.694755	0.001118	down	yes	RecName: Full=4-alpha-glucanotransferase, chloroplastic/amyloplastic; AltName: Full=Amylomaltase; AltName: Full=Disproportionating enzyme; Short=D-enzyme; Flags: Prec
Dlo_010523.2	1.539	1.127	1.356	0.7453	0.732294	-0.449506	0.07311	down	no	0.549631	-0.863464	0.000374	down	yes	RecName: Full=Gamma-glutamyl hydrolase 2; Short=AtGGH2; AltName: Full=Conjugase; AltName: Full=GH; AltName: Full=Gamma-Glu-X carboxypeptidase; Flags: Precursor
Dlo_016355.1	1.438	1.056	1.447	0.8297	0.734353	-0.445454	0.07981	down	no	0.573393	-0.802403	0.0336	down	yes	DUF1191 domain-containing protein [Cephalotus follicularis]
Dlo_002502.1	1.697	1.258	1.157	0.5327	0.741308	-0.431855	0.1291	down	no	0.460415	-1.11899	0.000572	down	yes	RecName: Full=Protein yippee-like At4g27740
Dlo_018133.1	1.378	1.035	1.552	0.7917	0.751089	-0.412945	0.05893	down	no	0.510116	-0.971103	0.000601	down	yes	RecName: Full=Beta-galactosidase; Short=Beta-gal; AltName: Full=Lactase
Dlo_000334.1	1.782	1.347	0.9087	0.723	0.755892	-0.403747	0.1064	down	no	0.795642	-0.329808	0.0187	down	yes	RecName: Full=Cytochrome P450 81D11
Dlo_029321.1	1.471	1.119	1.24	0.7267	0.760707	-0.394587	0.07303	down	no	0.586048	-0.770908	0.000179	down	yes	RecName: Full=Gamma-interferon-inducible lysosomal thiol reductase; AltName: Full=IFI30 protein; Flags: Precursor
Dlo_014997.1	1.244	0.9493	1.355	1.03	0.763103	-0.39005	0.1717	down	no	0.760148	-0.395649	0.0342	down	yes	RecName: Full=Mitochondrial uncoupling protein 5; Short=AtPUMP5; AltName: Full=Mitochondrial dicarboxylate carrier 1
Dlo_021822.1	1.154	0.8817	1.416	0.9967	0.764038	-0.388283	0.1743	down	no	0.703884	-0.50659	0.002048	down	yes	RecName: Full=Mitochondrial outer membrane import complex protein METAXIN
Dlo_018647.1	1.226	0.9377	1.209	0.9103	0.764845	-0.386761	0.05088	down	no	0.752936	-0.4094	0.01807	down	yes	RecName: Full=Ribose-phosphate pyrophosphokinase 3, chloroplastic; AltName: Full=Phosphoribosyl pyrophosphate synthase 3; Flags: Precursor
Dlo_006612.1	1.217	0.9353	1.306	0.8133	0.768529	-0.379828	0.07649	down	no	0.622741	-0.683295	0.007224	down	yes	RecName: Full=Short-chain type dehydrogenase/reductase
Dlo_029449.1	1.42	1.092	1.209	0.765	0.769014	-0.378918	0.08971	down	no	0.632754	-0.660283	0.000598	down	yes	RecName: Full=Neutral ceramidase; Short=N-CDase; Short=NCDase; AltName: Full=Acylsphingosine deacylase; AltName: Full=N-acylsphingosine amidohydrolase; Flags: Pre
Dlo_021798.1	1.41	1.087	1.261	0.8583	0.770922	-0.375343	0.1651	down	no	0.68065	-0.555014	0.02074	down	yes	RecName: Full=Serine carboxypeptidase-like 18; Flags: Precursor
Dlo_003149.1	1.396	1.077	1.219	0.7887	0.77149	-0.374281	0.05187	down	no	0.647006	-0.62815	0.001793	down	yes	PREDICTED: non-specific lipid-transfer protein 4 [Pyrus x bretschneideri]
Dlo_005448.1	1.253	0.9687	1.419	1.001	0.773105	-0.371265	0.05568	down	no	0.705426	-0.503433	0.004259	down	yes	Stress up-regulated Nod 19 [Corchorus olitorius]
Dlo_025646.1	1.435	1.116	1.2	0.788	0.7777	-0.362714	0.0731	down	no	0.656667	-0.606767	0.002133	down	yes	PREDICTED: protein QUIRKY-like [Citrus sinensis]
Dlo_003686.1	1.386	1.084	0.8477	0.6397	0.782107	-0.354563	0.2103	down	no	0.75463	-0.406158	0.04699	down	yes	RecName: Full=Thaumatin-like protein; AltName: Allergen=Act d 2; Flags: Precursor
Dlo_001020.1	1.172	0.9493	1.268	1.05	0.809983	-0.304037	0.1524	down	no	0.828076	-0.272165	0.02953	down	yes	RecName: Full=Mitochondrial uncoupling protein 4; Short=AtPUMP4; AltName: Full=Mitochondrial dicarboxylate carrier 2
Dlo_027704.1	1.135	0.9217	1.299	0.995	0.81207	-0.300323	0.05768	down	no	0.765974	-0.384633	0.001223	down	yes	RecName: Full=ATP-dependent (S)-NAD(P)H-hydrate dehydratase; AltName: Full=ATP-dependent NAD(P)HX dehydratase
Dlo_003831.1	1.297	1.062	1.082	0.866	0.818813	-0.288395	0.1634	down	no	0.80037	-0.321262	0.006019	down	yes	RecName: Full=60S acidic ribosomal protein P0
Dlo_006444.1	1.204	0.9887	1.148	0.9033	0.821179	-0.284231	0.2145	down	no	0.786847	-0.345846	0.01808	down	yes	Tudor/PWWP/MBT superfamily protein [Corchorus olitorius]
Dlo_003580.1	1.181	0.9757	1.064	0.8827	0.826164	-0.275499	0.05133	down	no	0.829605	-0.269503	0.002651	down	yes	RecName: Full=Agmatine deiminase; AltName: Full=Agmatine iminohydrolase; AltName: Full=Protein EMBRYO DEFECTIVE 1873
Dlo_024882.4	1.156	0.9607	1.277	0.9147	0.831055	-0.266984	0.03042	no change	yes	0.716288	-0.481388	0.001691	down	yes	PREDICTED: dipeptidyl-peptidase 5 [Vitis vinifera]
Dlo_024090.1	1.121	0.9317	1.177	0.9607	0.831133	-0.266849	0.000335	no change	yes	0.816228	-0.292956	0.000922	down	yes	RecName: Full=L-ascorbate oxidase homolog; Flags: Precursor
Dlo_008010.1	1.214	1.01	1.224	0.978	0.83196	-0.265413	0.01019	no change	yes	0.79902	-0.323697	0.03691	down	yes	DSBA domain-containing protein, partial [Cephalotus follicularis]
Dlo_007635.2	1.03	0.8573	0.9267	1.246	0.83233	-0.264772	0.04858	no change	yes	1.34456	0.42713	4.2e-05	up	yes	RecName: Full=Delta-1-pyrroline-5-carboxylate synthase; Short=P5CS; Includes: RecName: Full=Glutamate 5-kinase; Short=GK; AltName: Full=Gamma-glutamyl kinase; Includ
Dlo_000574.1	0.9767	0.8137	1.342	0.9467	0.833111	-0.263419	0.03504	no change	yes	0.70544	-0.503405	0.004242	down	yes	RecName: Full=UDP-glycosyltransferase 91A1
Dlo_024248.1	1.189	0.992	1.23	0.9197	0.834315	-0.261337	0.08053	no change	no	0.747724	-0.419423	0.00619	down	yes	RecName: Full=Aquaporin PIP2-7; AltName: Full=Plasma membrane intrinsic protein 2-7; Short=AtPIP2;7; AltName: Full=Plasma membrane intrinsic protein 3; AltName: Fu
Dlo_009098.1	1.098	0.9163	1.47	1.007	0.834517	-0.260986	0.03775	no change	yes	0.685034	-0.545752	0.0162	down	yes	RecName: Full=Glucan endo-1,3-beta-glucosidase; AltName: Full=(1-)3)-beta-glucan endohydrolase; Short=(1-)3)-beta-glucanase; AltName: Full=Beta-1,3-endoglucanase; Fl
Dlo_019942.1	1.289	1.077	1.024	0.8463	0.835531	-0.259234	0.05539	no change	no	0.826465	-0.274975	0.01671	down	yes	RecName: Full=Lipoamide acyltransferase component of branched-chain alpha-keto acid dehydrogenase complex, mitochondrial; AltName: Full=Branched-chain alpha-keto ac
Dlo_029579.1	1.173	0.9803	1.121	0.8417	0.83572	-0.258908	0.05793	no change	no	0.750847	-0.413408	0.005468	down	yes	RecName: Full=Chitin elicitor receptor kinase 1; Short=AtCERK1; AltName: Full=LysM domain receptor-like kinase 1; Short=LysM RLK1; Short=LysM-containing receptor-
Dlo_007459.1	1.183	0.9907	1.222	0.9267	0.837447	-0.25593	0.000262	no change	yes	0.758347	-0.39907	0.009902	down	yes	RecName: Full=Probable mannitol dehydrogenase; AltName: Full=NAD-dependent mannitol dehydrogenase
Dlo_032313.1	1.362	1.142	0.9817	0.778	0.838473	-0.254164	0.1216	no change	no	0.792503	-0.335512	0.04522	down	yes	RecName: Full=Ribokinase
Dlo_013153.1	1.179	0.9893	1.343	1.046	0.839101	-0.253084	0.07591	no change	no	0.778853	-0.360576	0.03318	down	yes	RecName: Full=Pentatricopeptide repeat-containing protein At1g74630
Dlo_028309.1	1.245	1.046	0.8623	1.055	0.840161	-0.251263	0.03461	no change	yes	1.22347	0.290981	0.00299	up	yes	RecName: Full=Glyceraldehyde-3-phosphate dehydrogenase B, chloroplastic; AltName: Full=NADP-dependent glyceraldehydephosphate dehydrogenase subunit B; Flags: Precursor
Dlo_014339.1	1.118	0.94	1.032	0.7407	0.840787	-0.250188	0.1757	no change	no	0.717733	-0.478482	0.006023	down	yes	RNA recognition motif protein 1 [Citrus sinensis]
Dlo_021096.1	1.158	0.9743	1.147	0.951	0.841364	-0.249197	0.04482	no change	yes	0.829119	-0.270348	0.000575	down	yes	RecName: Full=Putative aconitate hydratase, cytoplasmic; Short=Aconitase; AltName: Full=Citrate hydro-lyase
Dlo_023894.1	1.211	1.019	1.156	0.8883	0.841453	-0.249045	0.01542	no change	yes	0.768426	-0.380023	0.008646	down	yes	RecName: Full=Methylcrotonoyl-CoA carboxylase subunit alpha, mitochondrial; Short=MCCase subunit alpha; AltName: Full=3-methylcrotonyl-CoA carboxylase 1; AltName: F
Dlo_009616.1	1.304	1.099	1.219	0.859	0.842791	-0.246752	0.08654	no change	no	0.704676	-0.504968	0.004745	down	yes	RecName: Full=Secoisolariciresinol dehydrogenase
dlo_034543.1	1.102	0.929	1.23	1.015	0.843013	-0.246374	0.0881	no change	no	0.825203	-0.277179	0.0148	down	yes	RecName: Full=Wound-induced basic protein
Dlo_028259.1	1.088	0.9173	1.226	0.999	0.843107	-0.246213	0.1358	no change	no	0.814845	-0.295402	0.005917	down	yes	RecName: Full=Calvin cycle protein CP12-3, chloroplastic; AltName: Full=CP12 domain-containing protein 3; AltName: Full=Chloroplast protein 12-3; Flags: Precursor
Dlo_003702.1	1.214	1.025	1.194	0.959	0.844316	-0.244145	0.00902	no change	yes	0.803183	-0.3162	0.02233	down	yes	PREDICTED: calmodulin-binding protein 60 B [Citrus sinensis]
Dlo_022655.1	1.202	1.015	1.09	0.8737	0.844426	-0.243957	0.009894	no change	yes	0.80156	-0.319118	0.000649	down	yes	PREDICTED: serine-rich adhesin for platelets isoform X2 [Theobroma cacao]
Dlo_014713.1	1.339	1.132	1.117	0.7183	0.845407	-0.242282	0.192	no change	no	0.643062	-0.636971	0.01851	down	yes	RecName: Full=Cysteine-rich repeat secretory protein 12; AltName: Full=Plasmodesmata-located protein 6; Short=PDLP6; Flags: Precursor
Dlo_024073.1	1.097	0.9277	1.346	1.038	0.84567	-0.241833	0.04195	no change	yes	0.771174	-0.374872	0.01264	down	yes	RecName: Full=Glutathione S-transferase; AltName: Full=25 kDa auxin-binding protein; AltName: Full=GST class-phi
Dlo_002649.1	1.26	1.068	1.117	0.8583	0.847619	-0.238512	0.02006	no change	yes	0.768397	-0.380075	0.01306	down	yes	RecName: Full=Serine carboxypeptidase-like 49; Flags: Precursor
Dlo_014239.2	1.244	1.056	1.184	0.908	0.848875	-0.236377	0.26	no change	no	0.766892	-0.382905	0.001932	down	yes	RecName: Full=4-alpha-glucanotransferase DPE2; AltName: Full=Amylomaltase; AltName: Full=Disproportionating enzyme; Short=D-enzyme; AltName: Full=Protein DISPROPORT
Dlo_012836.1	1.102	0.938	1.18	0.9543	0.85118	-0.232464	0.02287	no change	yes	0.808729	-0.306272	0.04619	down	yes	RecName: Full=Nitrile-specifier protein 5; Short=AtNSP5
Dlo_015514.1	1.173	1	1.053	0.848	0.852515	-0.230203	0.03778	no change	yes	0.805318	-0.312369	0.01591	down	yes	RecName: Full=Probable protein phosphatase 2C 60; Short=AtPP2C60
Dlo_031416.1	1.329	1.133	0.9833	0.78	0.852521	-0.230193	0.07945	no change	no	0.793247	-0.334158	0.02982	down	yes	RecName: Full=Plasma membrane ATPase 1; AltName: Full=Proton pump 1
Dlo_021278.1	1.277	1.09	1.037	0.7017	0.853563	-0.22843	0.007358	no change	yes	0.676663	-0.56349	0.002635	down	yes	RecName: Full=2-alkenal reductase (NADP(+)-dependent); AltName: Full=Alkenal double bound reductase; AltName: Full=Allylic alcohol dehydrogenase 1; Short=allyl-ADH1;
Dlo_006548.1	1.258	1.074	1.076	0.875	0.853736	-0.228138	0.07218	no change	no	0.813197	-0.298323	0.01298	down	yes	RecName: Full=Probable protein phosphatase 2C 39; Short=AtPP2C39
Dlo_004141.1	1.211	1.036	1.148	0.903	0.855491	-0.225175	0.01855	no change	yes	0.786585	-0.346325	0.002294	down	yes	RecName: Full=Phospholipase D delta; Short=AtPLDdelta; Short=PLD delta
Dlo_033301.1	1.088	0.932	1.547	1.033	0.856618	-0.223277	0.03937	no change	yes	0.667744	-0.582633	0.003597	down	yes	RecName: Full=Quinone oxidoreductase; AltName: Full=NADPH:quinone reductase
Dlo_014674.1	1.217	1.044	1.126	0.884	0.857847	-0.221207	0.04996	no change	yes	0.78508	-0.349089	0.006105	down	yes	ARM repeat superfamily protein [Theobroma cacao]
Dlo_028679.1	1.198	1.031	1.103	0.897	0.860601	-0.216584	0.06903	no change	no	0.813237	-0.298253	0.01853	down	yes	RecName: Full=Carotenoid 9,10(9',10')-cleavage dioxygenase 1; AltName: Full=PsCCD1; AltName: Full=PsNCED1
Dlo_027075.1	1.136	0.9783	1.19	0.875	0.86118	-0.215614	0.05202	no change	no	0.735294	-0.443607	0.004145	down	yes	RecName: Full=Reticulon-4-interacting protein 1 homolog, mitochondrial; Flags: Precursor
Dlo_022755.1	1.167	1.007	1.108	0.8903	0.862896	-0.212741	0.02054	no change	yes	0.80352	-0.315594	0.000616	down	yes	RecName: Full=Glutathionyl-hydroquinone reductase YqjG; Short=GS-HQR
Dlo_022295.2	0.9323	0.8057	1.012	1.4	0.864207	-0.210552	0.06053	no change	no	1.3834	0.468218	0.03425	up	yes	RecName: Full=Magnesium-chelatase subunit ChlI, chloroplastic; Short=Mg-chelatase subunit I-1; AltName: Full=Mg-protoporphyrin IX chelatase subunit ChlI; Flags: Prec
Dlo_013156.1	1.41	1.22	1.121	0.9057	0.865248	-0.208814	0.437	no change	no	0.807939	-0.307681	0.01042	down	yes	RecName: Full=Cytosolic endo-beta-N-acetylglucosaminidase; Short=ENGase
Dlo_018811.1	1.198	1.037	1.096	0.698	0.865609	-0.208212	0.4556	no change	no	0.636861	-0.650949	0.02274	down	yes	RecName: Full=Eukaryotic translation initiation factor 3 subunit C; Short=eIF3c; AltName: Full=Eukaryotic translation initiation factor 3 subunit 8; AltName: Full=e
Dlo_017538.1	1.193	1.033	1.147	0.9413	0.865884	-0.207754	0.1787	no change	no	0.820663	-0.285139	0.003054	down	yes	RecName: Full=Protein SHOOT GRAVITROPISM 6
Dlo_023144.1	0.9853	0.854	0.9913	1.219	0.866741	-0.206327	0.03603	no change	yes	1.2297	0.298304	0.03535	up	yes	PREDICTED: histone-lysine N-methyltransferase setd3 isoform X2 [Citrus sinensis]
dlo_036274.1	1.325	1.151	1.079	0.8777	0.868679	-0.203105	0.07968	no change	no	0.813438	-0.297895	0.01501	down	yes	RecName: Full=Upstream activation factor subunit UAF30; AltName: Full=Upstream activation factor 30 KDa subunit; Short=p30
Dlo_009552.1	1.345	1.171	1.036	0.768	0.870632	-0.199865	0.1301	no change	no	0.741313	-0.431846	0.001153	down	yes	E1_DerP2_DerF2 domain-containing protein [Cephalotus follicularis]
Dlo_012402.1	1.161	1.011	1.149	0.897	0.870801	-0.199585	0.01261	no change	yes	0.780679	-0.357199	0.003879	down	yes	RecName: Full=Germin-like protein subfamily T member 2; Flags: Precursor
Dlo_007435.1	1.021	0.8893	1.385	1.05	0.871009	-0.199241	0.000419	no change	yes	0.758123	-0.399497	0.00233	down	yes	RecName: Full=Phototropin-1; AltName: Full=Non-phototropic hypocotyl protein 1; AltName: Full=Root phototropism protein 1
Dlo_028357.1	1.163	1.014	1.075	0.8687	0.871883	-0.197793	0.008848	no change	yes	0.808093	-0.307407	0.04832	down	yes	RecName: Full=Probable serine/threonine-protein kinase At4g35230
dlo_034990.1	1.041	0.9113	0.9283	1.127	0.875408	-0.191972	0.0198	no change	yes	1.21405	0.279824	0.000429	up	yes	RecName: Full=Phosphoglycerate kinase, chloroplastic; Flags: Precursor
Dlo_000279.2	1.193	1.045	1.146	0.853	0.875943	-0.191091	0.1101	no change	no	0.744328	-0.425989	0.01899	down	yes	RecName: Full=Histone-lysine N-methyltransferase CLF; AltName: Full=Polycomb group protein CURLY LEAF; AltName: Full=Protein INCURVATA 1; AltName: Full=Protein SET D
Dlo_009652.1	1.044	0.9163	1.223	0.994	0.877682	-0.18823	0.08267	no change	no	0.812756	-0.299107	0.01023	down	yes	RecName: Full=Aspartate carbamoyltransferase 1, chloroplastic; AltName: Full=Aspartate transcarbamylase 1; Short=ATCase 1; Flags: Precursor
Dlo_027650.1	1.149	1.009	1.279	0.8757	0.878155	-0.187453	0.004952	no change	yes	0.684676	-0.546508	1.9e-05	down	yes	RecName: Full=Serpin-ZX; AltName: Full=ArathZx; AltName: Full=AtSerpin1; AltName: Full=Serpin-1
Dlo_033370.1	1.193	1.048	1.141	0.7853	0.878458	-0.186955	0.009844	no change	yes	0.688256	-0.538983	0.000572	down	yes	RecName: Full=Subtilisin-like protease; AltName: Full=Cucumisin-like serine protease; Flags: Precursor
Dlo_025852.1	1.134	0.9983	1.051	0.8703	0.880335	-0.183875	0.1603	no change	no	0.828069	-0.272178	0.00658	down	yes	RecName: Full=Glucose-1-phosphate adenylyltransferase large subunit, chloroplastic/amyloplastic; AltName: Full=ADP-glucose pyrophosphorylase; AltName: Full=ADP-gluc
Dlo_017749.1	1.106	0.974	1.321	0.8653	0.880651	-0.183358	0.2601	no change	no	0.655034	-0.610358	0.04349	down	yes	RecName: Full=Ribonuclease 2; Flags: Precursor
Dlo_029468.1	1.053	0.9277	1.136	0.8663	0.881007	-0.182775	0.0212	no change	yes	0.762588	-0.391024	0.0103	down	yes	RecName: Full=Mitochondrial import inner membrane translocase subunit TIM10
Dlo_030091.1	1.177	1.037	1.075	0.8843	0.881054	-0.182698	0.06953	no change	no	0.822605	-0.281729	0.005891	down	yes	RecName: Full=Inosine-5'-monophosphate dehydrogenase 2; Short=IMP dehydrogenase 2; Short=IMPD 2; Short=IMPDH 2
Dlo_023100.1	1.245	1.099	1.097	0.8963	0.882731	-0.179954	0.201	no change	no	0.817046	-0.29151	0.000531	down	yes	RecName: Full=Cysteine proteinase RD21a; Short=RD21; Flags: Precursor
Dlo_032675.1	1.071	0.9497	1.119	0.8877	0.886741	-0.173415	0.09425	no change	no	0.793298	-0.334066	0.01005	down	yes	RecName: Full=Tubulin alpha-3 chain TBA5_ARATH RecName: Full=Tubulin alpha-5 chain
Dlo_010876.1	1.149	1.019	1.18	0.9647	0.886858	-0.173225	0.004594	no change	yes	0.817542	-0.290635	0.008587	down	yes	RecName: Full=PRA1 family protein E; Short=AtPRA1.E; AltName: Full=Prenylated Rab acceptor 4
Dlo_019051.1	1.102	0.9777	1.125	0.8793	0.887205	-0.17266	0.04931	no change	yes	0.7816	-0.355498	0.000184	down	yes	RecName: Full=PITH domain-containing protein 1
Dlo_003268.1	1.088	0.966	1.482	1.176	0.887868	-0.171583	0.2085	no change	no	0.793522	-0.333657	0.002094	down	yes	RecName: Full=Uncharacterized protein At5g22580
Dlo_023357.1	1.045	0.928	1.093	0.7853	0.888038	-0.171306	0.3015	no change	no	0.718481	-0.476978	0.002219	down	yes	RecName: Full=Monocopper oxidase-like protein SKS1; Flags: Precursor
Dlo_029010.1	1.077	0.9567	1.157	0.9233	0.888301	-0.17088	0.06143	no change	no	0.798012	-0.325517	0.0159	down	yes	RecName: Full=Suppressor of mec-8 and unc-52 protein homolog 1; Short=AtSMU-1; AltName: Full=RNA splicing protein SMU1; AltName: Full=WD40 repeat-containing protein
Dlo_014816.1	0.99	0.8803	1.03	1.242	0.889192	-0.169433	0.1016	no change	no	1.20582	0.270021	0.04841	up	yes	RecName: Full=Rubisco accumulation factor 1, chloroplastic; Flags: Precursor
Dlo_001419.1	1.101	0.9793	1.096	0.9023	0.889464	-0.168992	0.04629	no change	yes	0.823266	-0.280569	0.02976	down	yes	RecName: Full=Probable N-acetyl-gamma-glutamyl-phosphate reductase, chloroplastic; Short=AGPR; AltName: Full=N-acetyl-glutamate semialdehyde dehydrogenase; Short=NA
Dlo_027788.1	1.107	0.9857	1.279	1.054	0.890425	-0.167435	0.1122	no change	no	0.824081	-0.279141	0.000147	down	yes	RecName: Full=Annexin D3; AltName: Full=AnnAt3
Dlo_014902.2	0.8853	0.7883	1.002	1.301	0.890433	-0.167422	0.02039	no change	yes	1.2984	0.376738	5.7e-05	up	yes	RecName: Full=Glutamate-1-semialdehyde 2,1-aminomutase, chloroplastic; Short=GSA; AltName: Full=Glutamate-1-semialdehyde aminotransferase; Short=GSA-AT; Flags: Precu
Dlo_033856.1	1.19	1.061	1.242	0.9403	0.891597	-0.165537	0.2471	no change	no	0.757085	-0.401472	0.006957	down	yes	RecName: Full=Serine carboxypeptidase-like 18; Flags: Precursor
Dlo_014675.1	0.9257	0.8257	0.9697	1.211	0.891974	-0.164927	0.1564	no change	no	1.24884	0.320588	0.004237	up	yes	RecName: Full=30S ribosomal protein S20, chloroplastic; Flags: Precursor
Dlo_018572.1	1.259	1.124	1.216	0.835	0.892772	-0.163636	0.5209	no change	no	0.686678	-0.542295	0.002492	down	yes	RecName: Full=Carbonic anhydrase, chloroplastic; AltName: Full=Carbonate dehydratase; Flags: Precursor
Dlo_016250.2	1.021	0.9117	1.23	0.9743	0.892948	-0.163352	0.1754	no change	no	0.792114	-0.33622	0.00024	down	yes	RecName: Full=Histidine kinase 4; AltName: Full=Arabidopsis histidine kinase 4; Short=AtHK4; AltName: Full=Cytokinin receptor CYTOKININ RESPONSE 1; Short=AtCRE1; Sh
Dlo_018006.1	1.161	1.038	1.035	0.8163	0.894057	-0.161562	0.1599	no change	no	0.788696	-0.342459	0.01877	down	yes	RecName: Full=Arginine biosynthesis bifunctional protein ArgJ, chloroplastic; Includes: RecName: Full=Glutamate N-acetyltransferase; Short=GAT; AltName: Full=Ornit
Dlo_031113.1	1.014	0.907	1.086	0.8797	0.894477	-0.160883	0.04769	no change	yes	0.810037	-0.303941	0.0357	down	yes	RecName: Full=Phytochrome E
Dlo_018872.2	1.331	1.195	0.9373	0.669	0.897821	-0.1555	0.3337	no change	no	0.713752	-0.486505	0.02903	down	yes	AT4g19390/T5K18_170 [Arabidopsis thaliana]
Dlo_033569.1	1.195	1.073	1.096	0.8687	0.897908	-0.155361	0.05282	no change	no	0.792609	-0.335318	0.000835	down	yes	RecName: Full=Glucose-1-phosphate adenylyltransferase small subunit, chloroplastic/amyloplastic; AltName: Full=ADP-glucose pyrophosphorylase; AltName: Full=ADP-glucos
Dlo_016956.2	1.352	1.214	1.221	0.8563	0.897929	-0.155327	0.3587	no change	no	0.70131	-0.511875	0.02629	down	yes	RecName: Full=Cysteine proteinase RD19a; Short=RD19; Flags: Precursor
Dlo_023131.1	1.176	1.056	1.145	0.8987	0.897959	-0.155278	0.2225	no change	no	0.784891	-0.349436	0.01985	down	yes	RecName: Full=Methylthioribose-1-phosphate isomerase; Short=M1Pi; Short=MTR-1-P isomerase; AltName: Full=S-methyl-5-thioribose-1-phosphate isomerase; AltName: Full
Dlo_000468.1	1.158	1.04	1.097	0.9027	0.8981	-0.155052	0.07304	no change	no	0.822881	-0.281245	0.01387	down	yes	RecName: Full=Putative nuclear matrix constituent protein 1-like protein; Short=NMCP1-like
Dlo_014812.1	1.04	0.9367	1.156	0.9053	0.900673	-0.150925	0.02907	no change	yes	0.783131	-0.352674	0.01349	down	yes	RecName: Full=Peptidyl-prolyl cis-trans isomerase CYP19-3; Short=PPIase CYP19-3; AltName: Full=Cyclophilin of 19 kDa 3; AltName: Full=Cyclophilin-4; AltName: Full=
Dlo_025803.1	1.175	1.064	1.137	0.9337	0.905532	-0.143163	0.04759	no change	yes	0.821196	-0.284201	0.007458	down	yes	RecName: Full=Glucose-6-phosphate isomerase, cytosolic; Short=GPI; AltName: Full=Phosphoglucose isomerase; Short=PGI; AltName: Full=Phosphohexose isomerase; Short=P
Dlo_015127.1	1.004	0.91	0.952	1.223	0.906375	-0.141821	0.3138	no change	no	1.28466	0.361391	3.9e-05	up	yes	RecName: Full=50S ribosomal protein L5, chloroplastic; Flags: Precursor
Dlo_016624.1	1.034	0.9377	1.241	0.9647	0.906867	-0.141038	0.4199	no change	no	0.777357	-0.363351	0.03004	down	yes	RecName: Full=Probable monodehydroascorbate reductase, cytoplasmic isoform 2; Short=MDAR 2
Dlo_018950.1	1.171	1.063	1.057	0.822	0.907771	-0.139599	0.3938	no change	no	0.777673	-0.362765	0.02791	down	yes	Abhydrolase_6 domain-containing protein [Cephalotus follicularis]
Dlo_026351.1	1.176	1.068	0.882	0.6673	0.908163	-0.138976	0.06859	no change	no	0.756576	-0.402443	0.005289	down	yes	Inhibitor_I9 domain-containing protein [Cephalotus follicularis]
Dlo_023988.1	1.241	1.128	1.104	0.7997	0.908944	-0.137736	0.2322	no change	no	0.724366	-0.465209	0.000713	down	yes	RecName: Full=Lysosomal alpha-mannosidase; Short=Laman; AltName: Full=Lysosomal acid alpha-mannosidase; AltName: Full=Mannosidase alpha class 2B member 1; AltName:
Dlo_009288.1	1.111	1.01	0.8527	1.082	0.909091	-0.137504	0.5589	no change	no	1.26891	0.34359	0.0186	up	yes	RecName: Full=Thioredoxin reductase 2; AltName: Full=NADPH-dependent thioredoxin reductase 2; Short=NTR2; AltName: Full=NADPH-dependent thioredoxin reductase A; Sh
Dlo_023288.1	0.9907	0.901	1.158	0.8973	0.909458	-0.136921	0.05042	no change	no	0.77487	-0.367973	0.005078	down	yes	RecName: Full=CDGSH iron-sulfur domain-containing protein NEET; Short=At-NEET
Dlo_026275.1	1.1	1.002	1.216	0.9897	0.910909	-0.134621	0.05034	no change	no	0.813898	-0.29708	0.01423	down	yes	RecName: Full=Mitochondrial outer membrane protein porin of 36 kDa; AltName: Full=POM 36; AltName: Full=Voltage-dependent anion-selective channel protein; Short=VDA
dlo_035460.1	1.128	1.031	1.159	0.933	0.914007	-0.129723	0.1637	no change	no	0.805004	-0.312932	0.003703	down	yes	RecName: Full=Isoamylase 3, chloroplastic; Short=AtISA3; Flags: Precursor
Dlo_031153.3	1.069	0.9783	0.8833	1.068	0.915154	-0.127913	0.3808	no change	no	1.2091	0.273936	0.003216	up	yes	RecName: Full=GDSL esterase/lipase At5g45670; AltName: Full=Extracellular lipase At5g45670; Flags: Precursor
Dlo_007847.1	1.056	0.9677	1.14	0.946	0.916383	-0.125978	0.121	no change	no	0.829825	-0.269122	0.009457	down	yes	PREDICTED: phosphoglucomutase isoform X1 [Ricinus communis]
Dlo_019357.1	1.214	1.115	0.9707	0.7667	0.918451	-0.122725	0.3002	no change	no	0.789842	-0.340363	0.005738	down	yes	RecName: Full=Methyl-CpG-binding domain-containing protein 10; Short=AtMBD10; Short=MBD10; AltName: Full=Methyl-CpG-binding protein MBD10
Dlo_001285.1	1.142	1.052	1.075	0.864	0.921191	-0.118428	0.4395	no change	no	0.803721	-0.315233	0.02008	down	yes	RecName: Full=Microsomal glutathione S-transferase 3; Short=Microsomal GST-3; AltName: Full=Microsomal GST-III
Dlo_033357.1	0.956	0.8807	0.838	1.282	0.921234	-0.11836	0.5744	no change	no	1.52983	0.613374	0.009577	up	yes	RecName: Full=Endochitinase PR4; Flags: Precursor
Dlo_020044.1	1.013	0.9337	1.17	0.914	0.921718	-0.117603	0.3759	no change	no	0.781197	-0.356242	0.02139	down	yes	RecName: Full=Outer envelope pore protein 37, chloroplastic; AltName: Full=Chloroplastic outer envelope pore protein of 37 kDa; Short=PsOEP37; Flags: Precursor
Dlo_030985.1	1.147	1.059	1.186	0.8923	0.923278	-0.115163	0.1476	no change	no	0.752361	-0.410503	0.000202	down	yes	RecName: Full=Calcium-dependent protein kinase; Short=CDPK
Dlo_011590.1	0.9947	0.9217	1.137	0.9207	0.926611	-0.109964	0.2874	no change	no	0.809763	-0.304429	0.04864	down	yes	RecName: Full=Ultraviolet-B receptor UVR8; AltName: Full=Protein UV-B RESISTANCE 8; AltName: Full=RCC1 domain-containing protein UVR8
Dlo_006242.1	1.129	1.048	1.11	0.882	0.928255	-0.107407	0.00656	no change	yes	0.794595	-0.331709	0.001748	down	yes	RecName: Full=Superoxide dismutase
Dlo_029423.1	0.9447	0.88	0.944	1.269	0.931513	-0.102353	0.3945	no change	no	1.34428	0.426833	0.007574	up	yes	RecName: Full=50S ribosomal protein L4, chloroplastic; AltName: Full=CL4; AltName: Full=R-protein L4; Flags: Precursor
Dlo_002770.3	1.012	0.9437	1.163	0.9503	0.93251	-0.100809	0.03069	no change	yes	0.817111	-0.291396	0.008546	down	yes	RecName: Full=Forkhead box protein G1; Short=FoxG1
Dlo_015927.1	1.228	1.146	1.148	0.8903	0.933225	-0.099704	0.1638	no change	no	0.775523	-0.366759	0.006873	down	yes	RecName: Full=Tetraspanin-8
Dlo_021343.1	1.059	0.9883	1.271	0.9433	0.933239	-0.099682	0.1803	no change	no	0.742172	-0.430175	0.005815	down	yes	RecName: Full=PI-PLC X domain-containing protein At5g67130; Flags: Precursor
Dlo_030768.1	1.275	1.195	1.168	0.797	0.937255	-0.093487	0.4123	no change	no	0.682363	-0.551389	1.4e-05	down	yes	RecName: Full=Putative quinone-oxidoreductase homolog, chloroplastic
Dlo_026308.2	1.244	1.169	1.111	0.914	0.939711	-0.089712	0.4813	no change	no	0.822682	-0.281593	0.002328	down	yes	C2 domain-containing protein/PRT_C domain-containing protein [Cephalotus follicularis]
Dlo_003360.1	1.02	0.9597	1.303	1.011	0.940882	-0.087914	0.2489	no change	no	0.775902	-0.366054	0.001629	down	yes	RecName: Full=Uncharacterized protein At1g05835; Flags: Precursor
Dlo_027968.2	1.572	1.495	0.7797	0.5783	0.951018	-0.072456	0.7822	no change	no	0.741696	-0.431101	0.000973	down	yes	RecName: Full=Chitinase 4; AltName: Full=OsChia2b; AltName: Full=Pathogenesis related (PR)-3 chitinase 4; Flags: Precursor
Dlo_027407.1	0.966	0.9193	0.9277	1.267	0.951656	-0.071487	0.4919	no change	no	1.36574	0.449686	0.02803	up	yes	RecName: Full=Heat shock 70 kDa protein 6, chloroplastic; AltName: Full=Chloroplast heat shock protein 70-1; Short=cpHsc70-1; AltName: Full=Heat shock protein 70-6
Dlo_019112.1	0.9737	0.9277	1.376	0.9577	0.952758	-0.069819	0.2467	no change	no	0.696003	-0.522835	0.01252	down	yes	RecName: Full=Conserved oligomeric Golgi complex subunit 8; Short=COG complex subunit 8; AltName: Full=Component of oligomeric Golgi complex 8
Dlo_002700.1	1.053	1.006	1.083	0.8947	0.955366	-0.065875	0.4368	no change	no	0.826131	-0.275557	0.01516	down	yes	RecName: Full=Exocyst complex component SEC8; Short=AtSec8; AltName: Full=Exocyst complex component 4
Dlo_016941.1	1.249	1.196	1.269	0.7807	0.957566	-0.062556	0.6699	no change	no	0.615209	-0.700852	0.02052	down	yes	RecName: Full=Peptide-N4-(N-acetyl-beta-glucosaminyl)asparagine amidase A; Short=PNGase A; AltName: Full=Glycopeptide N-glycosidase; AltName: Full=N-glycanase; Cont
Dlo_024560.1	1.116	1.071	0.952	0.7197	0.959677	-0.059379	0.5583	no change	no	0.755987	-0.403566	0.01513	down	yes	RecName: Full=Thiol protease aleurain-like; Flags: Precursor
Dlo_022143.1	0.824	0.7953	0.976	1.251	0.96517	-0.051145	0.644	no change	no	1.28176	0.358129	0.002006	up	yes	RecName: Full=Elongation factor Ts; Short=EF-Ts
Dlo_006067.1	1.359	1.316	0.8837	0.6723	0.968359	-0.046386	0.4861	no change	no	0.760779	-0.394452	0.01118	down	yes	RecName: Full=Linoleate 9S-lipoxygenase 1; AltName: Full=Lipoxygenase 1; Short=AtLOX1
Dlo_033880.1	1.212	1.174	1.062	0.8323	0.968647	-0.045957	0.7496	no change	no	0.78371	-0.351608	0.01099	down	yes	RecName: Full=Reticuline oxidase-like protein; Flags: Precursor
Dlo_005390.1	0.9813	0.958	1.202	0.8823	0.976256	-0.034669	0.7903	no change	no	0.734027	-0.446096	0.04505	down	yes	RecName: Full=Mitochondrial import inner membrane translocase subunit TIM8
Dlo_011357.1	1.076	1.051	1.016	0.814	0.976766	-0.033915	0.8312	no change	no	0.801181	-0.3198	0.03152	down	yes	RecName: Full=Heat shock 70 kDa protein 17; AltName: Full=Heat shock protein 70-17; Short=AtHsp70-17; Flags: Precursor
Dlo_031328.2	1.271	1.242	1.179	0.723	0.977183	-0.033299	0.8323	no change	no	0.613232	-0.705496	0.001108	down	yes	RecName: Full=Remorin; AltName: Full=pp34
Dlo_008875.1	1.209	1.182	1.04	0.7967	0.977667	-0.032584	0.8151	no change	no	0.766058	-0.384475	0.000826	down	yes	RecName: Full=Calcium-transporting ATPase 4, plasma membrane-type; AltName: Full=Ca(2+)-ATPase isoform 4
Dlo_003991.4	0.997	0.9757	1.173	0.966	0.978636	-0.031156	0.7745	no change	no	0.823529	-0.280108	0.03397	down	yes	RecName: Full=LIM domain and RING finger protein C1223.01
Dlo_010183.1	1.178	1.154	1.095	0.8377	0.979626	-0.029696	0.8181	no change	no	0.765023	-0.386425	0.000614	down	yes	RecName: Full=Methylthioribose kinase; Short=AtMTK; Short=MTR kinase
dlo_038311.1	0.8893	0.8753	0.9137	1.133	0.984257	-0.022893	0.7725	no change	no	1.24001	0.310355	0.001158	up	yes	RecName: Full=Delta-aminolevulinic acid dehydratase 1, chloroplastic; Short=ALADH1; AltName: Full=Porphobilinogen synthase; Flags: Precursor
Dlo_016396.1	1.045	1.029	1.046	0.8363	0.984689	-0.02226	0.9247	no change	no	0.799522	-0.32279	0.009637	down	yes	RecName: Full=Receptor-like protein kinase FERONIA; AltName: Full=Protein SIRENE; Flags: Precursor
Dlo_013299.2	0.708	0.699	2.469	1.239	0.987288	-0.018457	0.953	no change	no	0.501823	-0.994751	0.001774	down	yes	RecName: Full=Alcohol dehydrogenase 1 ADH1_ORYSJ RecName: Full=Alcohol dehydrogenase 1
Dlo_034070.1	0.966	0.956	1.3	1.031	0.989648	-0.015013	0.9064	no change	no	0.793077	-0.334467	0.005124	down	yes	RecName: Full=Phosphoenolpyruvate carboxylase 2; Short=AtPPC2; Short=PEPC 2; Short=PEPCase 2
Dlo_034135.1	1.15	1.148	1.018	0.829	0.998261	-0.002511	0.9729	no change	no	0.814342	-0.296294	0.000169	down	yes	RecName: Full=Ubiquinol oxidase 1a, mitochondrial; AltName: Full=Alternative oxidase 1a; Flags: Precursor
Dlo_020964.1	0.9923	0.9943	1.331	1.023	1.00202	0.002905	0.9736	no change	no	0.768595	-0.379704	0.001318	down	yes	PREDICTED: probable serine/threonine-protein kinase kinX [Ziziphus jujuba]
Dlo_003153.1	0.897	0.9027	0.9863	1.189	1.00636	0.009139	0.8968	no change	no	1.20552	0.26965	0.002192	up	yes	RecName: Full=Alkaline/neutral invertase CINV2; AltName: Full=Cytosolic invertase 2
Dlo_009003.1	0.8673	0.874	0.7913	1.171	1.00772	0.011102	0.9246	no change	no	1.47984	0.565444	0.001537	up	yes	RecName: Full=Coproporphyrinogen-III oxidase 1, chloroplastic; Short=AtCPO-I; Short=Coprogen oxidase; Short=Coproporphyrinogenase; AltName: Full=Protein LESION INI
Dlo_014258.1	0.9177	0.927	1.367	1.134	1.01013	0.014547	0.9501	no change	no	0.829554	-0.269593	0.00372	down	yes	PREDICTED: stress response protein NST1-like [Pyrus x bretschneideri]
Dlo_009168.1	0.975	0.986	0.897	1.15	1.01128	0.016185	0.8523	no change	no	1.28205	0.358454	0.02976	up	yes	RecName: Full=GDSL esterase/lipase At5g33370; AltName: Full=Extracellular lipase At5g33370; Flags: Precursor
Dlo_028688.1	0.831	0.843	0.9373	1.239	1.01444	0.020684	0.7688	no change	no	1.32188	0.402593	0.00433	up	yes	RecName: Full=30S ribosomal protein 2, chloroplastic; AltName: Full=Plastid-specific 30S ribosomal protein 2; Short=PSRP-2; Flags: Precursor
Dlo_003377.2	0.997	1.013	1.239	1.013	1.01605	0.022969	0.828	no change	no	0.817595	-0.290542	0.000193	down	yes	RecName: Full=Phosphoglucan, water dikinase, chloroplastic; Flags: Precursor
Dlo_029574.2	1.049	1.068	1.233	0.9687	1.01811	0.025897	0.7707	no change	no	0.785645	-0.348051	0.00522	down	yes	RecName: Full=Allene oxide synthase, chloroplastic; AltName: Full=Cytochrome P450 74A; AltName: Full=Hydroperoxide dehydrase; Flags: Precursor
Dlo_023358.1	1.14	1.161	1.068	0.819	1.01842	0.026334	0.8448	no change	no	0.766854	-0.382976	0.001299	down	yes	RecName: Full=Beta-fructofuranosidase, soluble isoenzyme I; AltName: Full=Invertase; AltName: Full=Saccharase; AltName: Full=Sucrose hydrolase; Flags: Precursor
Dlo_012093.1	1.173	1.195	1.105	0.764	1.01876	0.026808	0.8517	no change	no	0.691403	-0.532402	0.000586	down	yes	RecName: Full=Probable beta-D-xylosidase 5; Short=AtBXL5; Flags: Precursor
Dlo_005261.1	1.069	1.093	1.011	0.8267	1.02245	0.032032	0.645	no change	no	0.817705	-0.290347	0.005398	down	yes	RecName: Full=Regulation of nuclear pre-mRNA domain-containing protein 1A; AltName: Full=Cyclin-dependent kinase inhibitor 2B-related protein; AltName: Full=p15INK
Dlo_010260.1	0.7817	0.81	0.9543	1.322	1.0362	0.051307	0.6226	no change	no	1.38531	0.470207	3e-06	up	yes	RecName: Full=DEAD-box ATP-dependent RNA helicase 3, chloroplastic; AltName: Full=Protein EMBRYO DEFECTIVE 1138; Flags: Precursor
Dlo_011954.1	0.953	0.9877	0.78	0.9713	1.03641	0.051597	0.722	no change	no	1.24526	0.316443	0.02732	up	yes	RecName: Full=GDSL esterase/lipase APG; AltName: Full=Extracellular lipase APG; Flags: Precursor
Dlo_029366.1	0.9577	0.9947	0.898	1.105	1.03863	0.054688	0.03272	no change	yes	1.23051	0.299259	0.000278	up	yes	RecName: Full=Peptidyl-prolyl cis-trans isomerase CYP20-1; Short=PPIase CYP20-1; AltName: Full=Cyclophilin of 20 kDa 1; AltName: Full=Rotamase CYP20-1; AltName: Fu
Dlo_023265.4	0.884	0.9207	0.8883	1.068	1.04152	0.058685	0.5299	no change	no	1.2023	0.265793	0.04491	up	yes	RecName: Full=Biotin carboxylase 1, chloroplastic; AltName: Full=Acetyl-CoA carboxylase subunit A 1; Short=ACC; Flags: Precursor
Dlo_017791.1	0.8897	0.9267	0.997	1.198	1.04159	0.058783	0.2333	no change	no	1.20161	0.264962	0.008075	up	yes	RecName: Full=31 kDa ribonucleoprotein, chloroplastic; AltName: Full=RNA-binding protein 1/2/3; Short=AtRBP33; AltName: Full=RNA-binding protein RNP-T; AltName: Full=
Dlo_012180.1	1.293	1.348	1.291	0.731	1.04254	0.060098	0.911	no change	no	0.566228	-0.820546	0.01366	down	yes	RecName: Full=Linoleate 13S-lipoxygenase 2-1, chloroplastic; AltName: Full=Lipoxygenase 2-1; Flags: Precursor
Dlo_001189.1	0.9643	1.008	1.223	1.002	1.04532	0.063942	0.5503	no change	no	0.819297	-0.287542	0.03387	down	yes	RecName: Full=ABC transporter B family member 19; Short=ABC transporter ABCB.19; Short=AtABCB19; AltName: Full=Multidrug resistance protein 11; AltName: Full=P-gly
Dlo_017016.1	1.206	1.262	1.135	0.819	1.04643	0.065482	0.7168	no change	no	0.721586	-0.470757	0.002929	down	yes	RecName: Full=Tetraspanin-3
Dlo_033080.1	0.9443	0.9887	0.8207	0.9893	1.04702	0.066288	0.7662	no change	no	1.20543	0.269553	0.02705	up	yes	RecName: Full=Chorismate mutase 3, chloroplastic; Short=AtCM3; AltName: Full=CM-3; Flags: Precursor
Dlo_028640.1	0.891	0.9363	0.8787	1.158	1.05084	0.071545	0.3396	no change	no	1.31786	0.398193	0.005611	up	yes	RecName: Full=50S ribosomal protein L1, chloroplastic; AltName: Full=CL1; Flags: Precursor
Dlo_020312.1	1.045	1.102	1.157	0.7537	1.05455	0.076621	0.6522	no change	no	0.651426	-0.618327	0.005088	down	yes	RecName: Full=Tubulin beta-3 chain; AltName: Full=Beta-3-tubulin
Dlo_022243.1	0.9687	1.022	0.795	0.9977	1.05502	0.077273	0.315	no change	no	1.25497	0.327651	0.001956	up	yes	RecName: Full=Glucose-6-phosphate 1-dehydrogenase, cytoplasmic isoform; Short=G6PD
Dlo_031982.1	1.447	1.527	0.9337	0.585	1.05529	0.077635	0.7718	no change	no	0.62654	-0.674522	0.02211	down	yes	maternal effect embryo arrest 60 protein [Dimocarpus longan]
Dlo_025719.1	0.9287	0.9803	0.8523	1.152	1.05556	0.078011	0.3274	no change	no	1.35164	0.434707	0.001537	up	yes	RecName: Full=Probable beta-D-xylosidase 7; Short=AtBXL7; Flags: Precursor
Dlo_026046.1	0.8477	0.897	0.935	1.21	1.05816	0.081554	0.02558	no change	yes	1.29412	0.371969	0.000598	up	yes	RecName: Full=Heat shock protein 83
Dlo_007040.1	0.9497	1.005	0.9007	1.13	1.05823	0.081652	0.1401	no change	no	1.25458	0.327204	0.03162	up	yes	Lactamase_B domain-containing protein [Cephalotus follicularis]
Dlo_032702.1	0.8397	0.893	0.94	1.177	1.06347	0.088786	0.1012	no change	no	1.25213	0.324382	1e-06	up	yes	RecName: Full=Chaperonin 60 subunit beta 3, chloroplastic; Short=CPN-60 beta 3; Flags: Precursor
Dlo_029313.2	0.9227	0.9813	0.8953	1.087	1.06351	0.088833	0.3001	no change	no	1.21412	0.279909	0.02291	up	yes	RecName: Full=6-phosphofructo-2-kinase/fructose-2,6-bisphosphatase; Short=6PF-2-K/Fru-2,6-P2ase; Short=AtF2KP; Short=PFK/FBPase; Includes: RecName: Full=6-phosphofru
Dlo_013626.1	0.9167	0.9763	0.7303	0.9327	1.06502	0.090875	0.4087	no change	no	1.27715	0.352924	0.01382	up	yes	RecName: Full=Long chain acyl-CoA synthetase 2; AltName: Full=Protein Botrytis resistant 1; AltName: Full=Protein LATERAL ROOT DEVELOPMENT 2
Dlo_016179.1	0.9677	1.032	0.888	1.144	1.06645	0.092811	0.288	no change	no	1.28829	0.365455	0.002288	up	yes	RecName: Full=Proton pump-interactor 1
Dlo_008475.1	0.91	0.9713	0.988	1.228	1.06736	0.09405	0.3241	no change	no	1.24291	0.313728	0.002416	up	yes	RecName: Full=60S ribosomal protein L5
Dlo_015544.1	0.9867	1.055	0.836	1.197	1.06922	0.09656	0.07163	no change	no	1.43182	0.517848	0.007886	up	yes	RecName: Full=Beta-glucosidase 16; Short=AtBGLU16; AltName: Full=Protein YELLOW-LEAF-SPECIFIC GENE 1; Flags: Precursor
Dlo_022101.1	0.94	1.006	0.907	1.108	1.07021	0.097898	0.2111	no change	no	1.22161	0.288783	0.01312	up	yes	RecName: Full=60S ribosomal protein L27
Dlo_022780.1	0.5847	0.6273	0.8507	1.271	1.07286	0.101459	0.4878	no change	no	1.49406	0.579242	0.002951	up	yes	RecName: Full=Phosphoethanolamine N-methyltransferase 1; Short=AtNMT1; Short=PEAMT 1; AltName: Full=Protein XIPOTL 1
Dlo_014457.2	0.8443	0.906	0.8957	1.144	1.07308	0.101755	0.3703	no change	no	1.27721	0.353	0.005507	up	yes	PREDICTED: binding partner of ACD11 1 isoform X1 [Theobroma cacao]
Dlo_006066.1	0.9747	1.048	0.912	1.17	1.0752	0.104609	0.02153	no change	yes	1.28289	0.359403	4.5e-05	up	yes	RecName: Full=Probable linoleate 9S-lipoxygenase 5; AltName: Full=Leaf lipoxygenase
Dlo_027862.1	0.753	0.81	0.967	1.213	1.0757	0.105272	0.5462	no change	no	1.25439	0.326992	0.006711	up	yes	RecName: Full=Magnesium-chelatase subunit ChlD, chloroplastic; Short=Mg-chelatase subunit D; AltName: Full=Mg-protoporphyrin IX chelatase subunit ChlD; AltName: Fu
Dlo_011314.1	0.8893	0.9573	0.8317	1.704	1.07647	0.106301	0.5503	no change	no	2.04882	1.03479	0.03998	up	yes	RecName: Full=Cationic peroxidase 1; AltName: Full=PNPC1; Flags: Precursor
Dlo_031562.1	0.954	1.03	0.8197	1.019	1.07967	0.110583	0.03373	no change	yes	1.24314	0.313986	0.002658	up	yes	RecName: Full=Malonate--CoA ligase; AltName: Full=Acyl-activating enzyme 13; AltName: Full=Malonyl-CoA synthetase
Dlo_001436.1	0.8073	0.874	1.086	1.562	1.08262	0.114528	0.427	no change	no	1.43831	0.52437	0.01676	up	yes	RecName: Full=Magnesium-protoporphyrin IX monomethyl ester
Dlo_025720.1	0.9523	1.031	0.74	1.065	1.08264	0.114556	0.3886	no change	no	1.43919	0.525256	0.01712	up	yes	RecName: Full=Probable beta-D-xylosidase 7; Short=AtBXL7; Flags: Precursor
Dlo_031851.2	0.8653	0.938	0.9017	1.083	1.08402	0.116388	0.1426	no change	no	1.20107	0.264314	0.000747	up	yes	RecName: Full=Phosphoserine phosphatase, chloroplastic; Short=PSP; Short=PSPase; AltName: Full=O-phosphoserine phosphohydrolase; Flags: Precursor
Dlo_009596.2	0.8307	0.9013	0.9253	1.186	1.08499	0.11768	0.08126	no change	no	1.28175	0.358111	8e-06	up	yes	RecName: Full=RuBisCO large subunit-binding protein subunit alpha, chloroplastic; AltName: Full=60 kDa chaperonin subunit alpha; AltName: Full=CPN-60 alpha; Flags: Pre
Dlo_011328.1	1.043	1.133	1.231	0.8103	1.08629	0.119409	0.5276	no change	no	0.658245	-0.603303	0.004856	down	yes	RecName: Full=Protein TRANSPARENT TESTA 12; AltName: Full=MATE efflux family protein TT12; AltName: Full=Protein DTX41
Dlo_010822.1	1.264	1.375	0.7667	0.5833	1.08782	0.121435	0.6065	no change	no	0.760793	-0.394424	0.007383	down	yes	RecName: Full=(R,S)-reticuline 7-O-methyltransferase; Short=7OMT
Dlo_001247.1	0.8537	0.929	0.884	1.155	1.0882	0.121949	0.3567	no change	no	1.30656	0.385775	0.002093	up	yes	RecName: Full=60S ribosomal protein L30
Dlo_020703.1	0.9733	1.061	1.383	1.033	1.09011	0.124468	0.4414	no change	no	0.746927	-0.420961	0.02114	down	yes	RecName: Full=ABC transporter B family member 19; Short=ABC transporter ABCB.19; Short=AtABCB19; AltName: Full=Multidrug resistance protein 11; AltName: Full=P-gly
Dlo_024450.1	0.799	0.8713	0.9127	1.137	1.09049	0.124974	0.1609	no change	no	1.24575	0.31702	0.02918	up	yes	RecName: Full=Sterol 14-demethylase; AltName: Full=Cytochrome P450 51A2; AltName: Full=Cytochrome P450 51G1; Short=AtCYP51; AltName: Full=Obtusifoliol 14-demethyla
Dlo_010941.1	0.9433	1.03	0.8257	1.021	1.09191	0.126856	0.1208	no change	no	1.23653	0.306293	0.02298	up	yes	RecName: Full=Dehydration-responsive protein RD22; Flags: Precursor
Dlo_027844.1	0.822	0.8977	0.8773	1.214	1.09209	0.127095	0.2853	no change	no	1.38379	0.468626	0.005027	up	yes	RecName: Full=Elongation factor 1-alpha; Short=EF-1-alpha
Dlo_025601.1	0.876	0.957	0.935	1.157	1.09247	0.127588	0.005511	no change	yes	1.23743	0.307351	0.01982	up	yes	RecName: Full=60S ribosomal protein L7
Dlo_025090.1	0.9197	1.006	0.901	1.124	1.09383	0.129395	0.1917	no change	no	1.2475	0.319043	0.004605	up	yes	RecName: Full=Protein arginine N-methyltransferase 1.5; Short=AtPMRT15; Short=AtPMRT5; AltName: Full=Shk1 kinase-binding protein 1 homolog
Dlo_017440.1	1.053	1.152	0.805	1.026	1.09402	0.129635	0.3954	no change	no	1.27453	0.34997	0.02019	up	yes	RecName: Full=Phenylalanine ammonia-lyase
Dlo_005854.1	0.935	1.024	0.8763	1.099	1.09519	0.131177	0.294	no change	no	1.25414	0.326695	0.04779	up	yes	RecName: Full=Very-long-chain 3-oxoacyl-CoA reductase 1; AltName: Full=Beta-ketoacyl reductase 1; Short=AtKCR1; AltName: Full=Protein GLOSSY 8; Short=gl8At
Dlo_024205.1	0.8553	0.939	0.8877	1.167	1.09786	0.134695	0.1223	no change	no	1.31463	0.39466	2e-05	up	yes	RecName: Full=Heterodimeric geranylgeranyl pyrophosphate synthase small subunit, chloroplastic; Flags: Precursor
Dlo_019476.1	0.8947	0.9827	0.885	1.186	1.09836	0.135347	0.3223	no change	no	1.34011	0.422355	7.4e-05	up	yes	-
Dlo_033194.2	0.862	0.949	0.9737	1.173	1.10093	0.13872	0.07514	no change	no	1.20468	0.268654	0.006673	up	yes	RecName: Full=GTP-binding protein YPTM1
Dlo_028457.1	0.937	1.032	0.861	1.039	1.10139	0.139322	0.05974	no change	no	1.20674	0.271111	0.00295	up	yes	RecName: Full=Profilin; AltName: Allergen=Fra a 4
Dlo_000938.1	0.712	0.7857	0.9373	1.279	1.10351	0.142101	0.1046	no change	no	1.36456	0.448433	0.000815	up	yes	Pterin_4a domain-containing protein [Cephalotus follicularis]
Dlo_002523.1	0.8607	0.95	0.9843	1.251	1.10375	0.142417	0.1182	no change	no	1.27095	0.345912	0.002831	up	yes	RecName: Full=Ras-related protein RABE1c; Short=AtRABE1c; AltName: Full=Ras-related protein Ara-3; AltName: Full=Ras-related protein Rab8A; Short=AtRab8A
Dlo_028657.4	0.7673	0.8483	0.954	1.222	1.10556	0.144784	0.4204	no change	no	1.28092	0.357183	0.01422	up	yes	RecName: Full=Cycloartenol-C-24-methyltransferase 1; AltName: Full=24-sterol C-methyltransferase 1; Short=Sterol C-methyltransferase 1
Dlo_021437.1	0.9247	1.024	0.9697	1.185	1.10739	0.147158	0.1172	no change	no	1.22203	0.289277	0.004888	up	yes	RecName: Full=GDP-mannose 4,6 dehydratase 1; AltName: Full=GDP-D-mannose dehydratase 1; Short=GMD 1
Dlo_011469.1	0.942	1.047	0.745	1.203	1.11146	0.152462	0.5008	no change	no	1.61477	0.691324	0.01492	up	yes	RecName: Full=MLP-like protein 328
Dlo_005502.1	0.92	1.023	0.9387	1.157	1.11196	0.1531	0.5405	no change	no	1.23256	0.301653	0.02116	up	yes	RecName: Full=Probable methyltransferase PMT18
Dlo_000814.1	0.8533	0.949	0.8853	1.081	1.11215	0.153355	0.02635	no change	yes	1.22106	0.288128	0.001206	up	yes	RecName: Full=Acetyl-coenzyme A carboxylase carboxyl transferase subunit alpha, chloroplastic; Short=ACCase subunit alpha; Short=Acetyl-CoA carboxylase carboxyltran
Dlo_007904.1	0.7217	0.8033	1.466	1.154	1.11307	0.15454	0.4087	no change	no	0.787176	-0.345242	0.01745	down	yes	RecName: Full=Glucan endo-1,3-beta-glucosidase 12; AltName: Full=(1-)3)-beta-glucan endohydrolase 12; Short=(1-)3)-beta-glucanase 12; AltName: Full=Beta-1,3-endogl
Dlo_010711.1	0.8947	0.996	0.8967	1.088	1.11322	0.154742	0.1651	no change	no	1.21334	0.278981	0.03328	up	yes	RecName: Full=Eukaryotic translation initiation factor 1A; Short=eIF-1A; AltName: Full=Eukaryotic translation initiation factor 4C; Short=eIF-4C
Dlo_032995.1	0.851	0.9483	0.937	1.179	1.11434	0.156184	0.00147	no change	yes	1.25827	0.331443	0.03494	up	yes	RecName: Full=60S ribosomal protein L38
Dlo_002459.1	0.8857	0.9873	0.9093	1.187	1.11471	0.15667	0.08926	no change	no	1.3054	0.384492	0.001322	up	yes	RecName: Full=60S ribosomal protein L24
Dlo_008216.1	0.9257	1.032	0.9023	1.085	1.11483	0.156826	0.05596	no change	no	1.20248	0.266016	0.00021	up	yes	PREDICTED: glutelin type-B 2-like isoform X1 [Citrus sinensis]
Dlo_023966.1	0.8853	0.988	0.921	1.126	1.11601	0.158345	0.1645	no change	no	1.22258	0.289934	0.01373	up	yes	RecName: Full=40S ribosomal protein S15-1
Dlo_015968.1	0.897	1.002	0.8307	1.086	1.11706	0.159703	0.132	no change	no	1.30733	0.386625	0.000834	up	yes	RecName: Full=Probable GDP-L-fucose synthase 1; AltName: Full=GDP-4-keto-6-deoxy-D-mannose-3,5-epimerase-4-reductase 1
Dlo_028217.1	0.883	0.9887	0.9397	1.283	1.11971	0.163119	0.09347	no change	no	1.36533	0.449249	0.004376	up	yes	RecName: Full=Two-on-two hemoglobin-3; Short=AtGLB3; AltName: Full=2-on-2 hemoglobin-3
Dlo_030775.1	0.8737	0.979	0.882	1.081	1.12052	0.164171	0.005267	no change	yes	1.22562	0.293516	7.2e-05	up	yes	RecName: Full=Peptidyl-prolyl cis-trans isomerase FKBP62; Short=PPIase FKBP62; AltName: Full=70 kDa peptidyl-prolyl isomerase; AltName: Full=FK506-binding protein
Dlo_028270.1	0.974	1.092	0.9443	1.139	1.12115	0.164979	0.2765	no change	no	1.20618	0.270451	0.0392	up	yes	RecName: Full=AT-rich interactive domain-containing protein 5; Short=ARID domain-containing protein 5
Dlo_032444.1	0.8537	0.958	0.9553	1.193	1.12217	0.166296	0.01557	no change	yes	1.24882	0.320568	0.02439	up	yes	RecName: Full=60S ribosomal protein L3-2
Dlo_031479.1	0.945	1.061	0.869	1.046	1.12275	0.167038	0.003924	no change	yes	1.20368	0.267455	0.009938	up	yes	RecName: Full=Probable protein disulfide-isomerase A6; AltName: Full=P5; Flags: Precursor
Dlo_013128.1	0.9623	1.081	0.8503	1.17	1.12335	0.167808	0.2873	no change	no	1.37599	0.460465	0.01368	up	yes	RecName: Full=Chlorophyll synthase, chloroplastic; AltName: Full=Polyprenyl transferase; AltName: Full=Protein G4; Short=AtG4; Flags: Precursor
Dlo_013748.1	0.9393	1.057	0.851	1.065	1.12531	0.170317	0.009357	no change	yes	1.25147	0.323622	0.002804	up	yes	RecName: Full=Glyceraldehyde-3-phosphate dehydrogenase GAPC2, cytosolic; AltName: Full=NAD-dependent glyceraldehydephosphate dehydrogenase C subunit 2
Dlo_011508.1	0.8	0.9003	0.745	1.004	1.12538	0.170406	0.02432	no change	yes	1.34765	0.430447	0.007572	up	yes	Biotin_lipoyl domain-containing protein [Cephalotus follicularis]
Dlo_022408.1	0.9067	1.021	0.9003	1.118	1.12606	0.171286	0.02348	no change	yes	1.24181	0.312442	0.02566	up	yes	RecName: Full=Bifunctional dihydrofolate reductase-thymidylate synthase; Short=DHFR-TS; Includes: RecName: Full=Dihydrofolate reductase; Includes: RecName: Full=Thym
Dlo_000016.1	0.975	1.099	0.691	1.118	1.12718	0.172717	0.2988	no change	no	1.61794	0.694163	0.00069	up	yes	RecName: Full=Gamma carbonic anhydrase 1, mitochondrial; Short=AtCA1; Short=GAMMA CA1; Flags: Precursor
Dlo_005657.1	0.9727	1.097	0.809	1.016	1.12779	0.173497	0.006205	no change	yes	1.25587	0.328689	0.002156	up	yes	RecName: Full=Sucrose synthase 6; Short=AtSUS6; AltName: Full=Sucrose-UDP glucosyltransferase 6
Dlo_023368.1	0.9283	1.047	0.8807	1.071	1.12787	0.173598	0.04518	no change	yes	1.21608	0.282236	0.000869	up	yes	PREDICTED: conserved oligomeric Golgi complex subunit 7 [Citrus sinensis]
Dlo_016594.1	0.8547	0.9657	0.787	1.028	1.12987	0.176157	0.1824	no change	no	1.30623	0.385405	0.003792	up	yes	RecName: Full=Receptor-like protein kinase HSL1; AltName: Full=Protein HAESA-LIKE1; Flags: Precursor
Dlo_029502.2	0.9097	1.028	0.8643	1.05	1.13004	0.176378	0.001152	no change	yes	1.21486	0.280785	0.01156	up	yes	RecName: Full=Pentatricopeptide repeat-containing protein At3g46790, chloroplastic; AltName: Full=Protein CHLORORESPIRATORY REDUCTION 2; Flags: Precursor
Dlo_028564.1	0.895	1.015	0.906	1.145	1.13408	0.18152	0.03179	no change	yes	1.2638	0.337765	0.000287	up	yes	RecName: Full=Methionine aminotransferase; AltName: Full=Methionine-oxo-acid transaminase
Dlo_020867.2	0.9237	1.049	0.7547	0.9893	1.13565	0.183518	0.1985	no change	no	1.31085	0.390505	0.017	up	yes	RecName: Full=Auxin-induced in root cultures protein 12; Flags: Precursor
Dlo_020291.1	0.8373	0.951	0.8727	1.14	1.13579	0.183701	0.07119	no change	no	1.30629	0.385476	0.00361	up	yes	RecName: Full=Ferredoxin--NADP reductase, root isozyme, chloroplastic; Short=FNR; Flags: Precursor
Dlo_025018.1	0.8513	0.9693	0.9047	1.191	1.13861	0.187276	0.1218	no change	no	1.31646	0.396662	0.003715	up	yes	RecName: Full=tRNA (cytosine(34)-C(5))-methyltransferase; AltName: Full=Myc-induced SUN domain-containing protein; Short=Misu; AltName: Full=NOL1/NOP2/Sun domain
Dlo_022447.1	0.9167	1.046	0.7287	1.015	1.14105	0.190361	0.003311	no change	yes	1.39289	0.478083	0.001326	up	yes	RecName: Full=Isocitrate dehydrogenase
Dlo_033351.1	1.244	1.423	0.6777	0.8957	1.14389	0.193949	0.4635	no change	no	1.32168	0.402369	0.006275	up	yes	RecName: Full=Chitinase 5; AltName: Full=Class IV chitinase a; Short=OsChia4a; AltName: Full=Pathogenesis related (PR)-3 chitinase 5; Flags: Precursor
Dlo_026886.2	0.8943	1.023	0.8533	1.046	1.14391	0.193975	0.3782	no change	no	1.22583	0.293758	0.01787	up	yes	RecName: Full=Kinesin-related protein 11; AltName: Full=Kinesin family member 11; AltName: Full=Kinesin-7
Dlo_021043.1	0.9893	1.137	0.6397	0.8067	1.1493	0.200752	0.2235	no change	no	1.26106	0.334637	0.001067	up	yes	RecName: Full=Aldose 1-epimerase; AltName: Full=Galactose mutarotase
dlo_034605.1	0.9117	1.048	0.9037	1.093	1.1495	0.201008	0.00683	no change	yes	1.20947	0.274378	0.01822	up	yes	RecName: Full=Guanosine nucleotide diphosphate dissociation inhibitor 2; Short=AtGDI2
Dlo_015449.1	0.8987	1.034	0.8817	1.065	1.15055	0.202325	0.04855	no change	yes	1.20789	0.272494	0.02363	up	yes	RecName: Full=40S ribosomal protein S11
Dlo_018658.1	0.728	0.839	0.9847	1.368	1.15247	0.204732	0.2579	no change	no	1.38926	0.474312	0.003444	up	yes	RecName: Full=Flavonol synthase/flavanone 3-hydroxylase; AltName: Full=CitFLS; Short=FLS
Dlo_019954.1	0.8873	1.023	0.9413	1.154	1.15294	0.205312	0.2179	no change	no	1.22596	0.293917	0.04722	up	yes	RecName: Full=UDP-glucuronic acid decarboxylase 4; AltName: Full=UDP-XYL synthase 4; AltName: Full=UDP-glucuronate decarboxylase 4; Short=UGD; Short=UXS-4
Dlo_000288.1	0.8147	0.9403	0.906	1.118	1.15417	0.206852	0.2	no change	no	1.234	0.303337	0.01379	up	yes	RecName: Full=Polyadenylate-binding protein 4; Short=PABP-4; Short=Poly(A)-binding protein 4
Dlo_009660.1	0.8397	0.97	0.8683	1.051	1.15517	0.208111	0.1429	no change	no	1.21041	0.275497	0.02471	up	yes	Condensation domain-containing protein [Cephalotus follicularis]
Dlo_031645.1	0.8627	0.9973	0.8037	1	1.15602	0.209169	0.08828	no change	no	1.24425	0.315271	0.03762	up	yes	RecName: Full=Acyl carrier protein 1, chloroplastic; Short=ACP; Flags: Precursor
Dlo_021610.3	0.9747	1.127	0.8773	1.246	1.15625	0.209457	0.1842	no change	no	1.42027	0.506162	0.002327	up	yes	PAE [Litchi chinensis]
Dlo_030851.2	0.895	1.035	0.8697	1.048	1.15643	0.209671	0.02093	no change	yes	1.20501	0.269049	0.002001	up	yes	RecName: Full=Ubiquitin carboxyl-terminal hydrolase 12; AltName: Full=Deubiquitinating enzyme 12; Short=AtUBP12; AltName: Full=Ubiquitin thioesterase 12; AltName:
Dlo_002533.1	0.849	0.9823	0.8843	1.091	1.15701	0.210399	0.01559	no change	yes	1.23374	0.303043	0.01054	up	yes	RecName: Full=60S ribosomal protein L23A
Dlo_000108.1	0.9467	1.096	0.9257	1.125	1.15771	0.211269	0.05389	no change	no	1.2153	0.281308	0.02606	up	yes	RecName: Full=Geranylgeranyl pyrophosphate synthase, chloroplastic; Short=GGPP synthase; Short=GGPS; AltName: Full=(2E,6E)-farnesyl diphosphate synthase; AltName:
Dlo_020971.1	0.8747	1.013	0.864	1.085	1.15811	0.211774	0.1962	no change	no	1.25579	0.328592	0.002655	up	yes	RecName: Full=BolA-like protein 2
Dlo_011317.1	0.8607	0.9973	0.84	1.079	1.15871	0.212517	0.01948	no change	yes	1.28452	0.361234	0.01332	up	yes	RecName: Full=60S ribosomal protein L11-1; AltName: Full=L16A
Dlo_013416.1	0.9017	1.045	0.81	1.012	1.15892	0.212784	0.1741	no change	no	1.24938	0.321215	0.03808	up	yes	RecName: Full=Regulator of ribonuclease-like protein 3
Dlo_025239.3	0.7747	0.899	0.8437	1.203	1.16045	0.214683	0.08417	no change	no	1.42586	0.511835	0.0007	up	yes	RecName: Full=Annexin D2; AltName: Full=AnnAt2
Dlo_027734.1	0.832	0.9677	0.831	1.084	1.1631	0.217976	0.05586	no change	no	1.30445	0.383444	0.002371	up	yes	RecName: Full=Long chain acyl-CoA synthetase 6, peroxisomal; Flags: Precursor
Dlo_029309.1	0.9057	1.054	0.85	1.076	1.16374	0.21877	0.008566	no change	yes	1.26588	0.340143	0.001821	up	yes	RecName: Full=Ran-binding protein 1 homolog a; AltName: Full=Ran-binding protein siRanBP
Dlo_023768.1	0.8137	0.9487	0.938	1.162	1.16591	0.221455	0.1777	no change	no	1.23881	0.30895	0.01908	up	yes	PREDICTED: ribosome biogenesis protein erb1 isoform X2 [Citrus sinensis]
Dlo_023324.1	0.7953	0.9273	0.911	1.156	1.16597	0.221537	0.00305	no change	yes	1.26893	0.343618	0.005877	up	yes	RecName: Full=40S ribosomal protein S20-1
Dlo_014408.1	0.7647	0.8927	0.9253	1.161	1.16739	0.223282	0.02726	no change	yes	1.25473	0.327375	0.007548	up	yes	RecName: Full=Elongation factor G-1, mitochondrial; Short=EF-Gmt; Short=mEF-G 1-1; AltName: Full=Elongation factor G1-1; Flags: Precursor
Dlo_000922.1	0.8517	0.998	0.9063	1.136	1.17177	0.228694	0.006426	no change	yes	1.25345	0.325902	6.6e-05	up	yes	RecName: Full=Staphylococcal nuclease domain-containing protein 1; AltName: Full=100 kDa coactivator; AltName: Full=p100 co-activator
Dlo_023327.1	0.918	1.077	0.7513	1.063	1.1732	0.230452	0.172	no change	no	1.41488	0.500681	0.003235	up	yes	PREDICTED: protein EXORDIUM-like 3 [Theobroma cacao]
Dlo_010228.1	0.8403	0.988	0.8667	1.075	1.17577	0.233607	0.1186	no change	no	1.24034	0.310732	0.02716	up	yes	RecName: Full=CBS domain-containing protein CBSX2, chloroplastic; AltName: Full=CBS domain-containing protein 1; Short=AtCDCP1; AltName: Full=Protein LOSS OF THE T
Dlo_024410.1	0.966	1.137	0.8403	1.053	1.17702	0.235137	0.2201	no change	no	1.25312	0.325529	0.001302	up	yes	PREDICTED: 101 kDa malaria antigen [Phoenix dactylifera]
Dlo_029867.1	0.8707	1.025	0.8783	1.073	1.17721	0.235376	0.01937	no change	yes	1.22168	0.288864	0.003493	up	yes	RecName: Full=Ubiquitin-fold modifier 1; Flags: Precursor
Dlo_013828.1	0.9217	1.086	0.883	1.138	1.17826	0.236655	0.02717	no change	yes	1.28879	0.366015	0.01409	up	yes	RecName: Full=Ras-related protein RABC2a; Short=AtRABC2a; AltName: Full=Ras-related protein Rab18B; Short=AtRab18B
Dlo_028446.1	0.9067	1.069	0.9113	1.107	1.179	0.237565	0.1781	no change	no	1.21475	0.280657	0.03556	up	yes	RecName: Full=Gamma-glutamyltranspeptidase 3; AltName: Full=Gamma-glutamyltransferase 3; AltName: Full=Gamma-glutamyltranspeptidase 4; AltName: Full=Glutathione hy
Dlo_025399.1	0.8537	1.008	0.8867	1.146	1.18074	0.239695	0.03176	no change	yes	1.29243	0.370089	2.7e-05	up	yes	RecName: Full=Adenylate kinase B; Short=AK B; AltName: Full=ATP-AMP transphosphorylase B; AltName: Full=ATP:AMP phosphotransferase; AltName: Full=Adenylate monophosph
Dlo_010728.1	0.8627	1.019	0.8517	1.081	1.18118	0.240223	0.004394	no change	yes	1.26923	0.343949	0.000154	up	yes	RecName: Full=Protein disulfide-isomerase like 2-2; Short=AtPDIL2-2; AltName: Full=Protein disulfide-isomerase 10; Short=PDI10; AltName: Full=Protein disulfide-is
Dlo_022807.1	0.8643	1.021	0.77	0.999	1.1813	0.240379	0.006584	no change	yes	1.2974	0.375626	0.001423	up	yes	RecName: Full=Acyl-coenzyme A oxidase 3, peroxisomal; Short=AOX 3; Short=Acyl-CoA oxidase 3; AltName: Full=Medium-chain acyl-CoA oxidase; Short=AtCX3; Flags: Prec
Dlo_027305.1	0.939	1.11	0.85	1.03	1.18211	0.241363	0.005984	no change	yes	1.21176	0.27711	0.007446	up	yes	RecName: Full=Zinc-metallopeptidase, peroxisomal; AltName: Full=Peroxisomal M16 protease
Dlo_032679.1	0.8663	1.025	0.8687	1.114	1.18319	0.242685	0.003689	no change	yes	1.28238	0.358819	0.000337	up	yes	RecName: Full=Importin subunit beta-3
Dlo_000022.2	0.862	1.021	0.8043	1.045	1.18446	0.244223	0.01175	no change	yes	1.29927	0.377697	0.02022	up	yes	RecName: Full=Phosphopantetheine adenylyltransferase; AltName: Full=AtCoaD; AltName: Full=Dephospho-CoA pyrophosphorylase; AltName: Full=Pantetheine-phosphate adeny
Dlo_025039.1	0.922	1.093	0.857	1.15	1.18547	0.245455	0.1215	no change	no	1.34189	0.424267	0.002095	up	yes	PREDICTED: F-box protein At5g03100-like [Citrus sinensis]
Dlo_011081.1	0.704	0.8357	0.844	1.222	1.18707	0.24741	0.1654	no change	no	1.44787	0.533929	0.02497	up	yes	RecName: Full=Putative cyclic nucleotide-gated ion channel 15; AltName: Full=Cyclic nucleotide- and calmodulin-regulated ion channel 15
Dlo_010568.1	0.8377	0.9947	0.9147	1.167	1.18742	0.247828	0.1925	no change	no	1.27583	0.351434	0.000608	up	yes	RecName: Full=40S ribosomal protein S2-4
Dlo_007397.1	0.7733	0.919	0.68	1.165	1.18841	0.249037	0.07896	no change	no	1.71324	0.776723	0.000535	up	yes	-
Dlo_004665.1	0.8087	0.9613	0.8793	1.199	1.1887	0.249382	0.01166	no change	yes	1.36359	0.447404	0.001349	up	yes	RecName: Full=2-C-methyl-D-erythritol 2,4-cyclodiphosphate synthase, chloroplastic; Short=MECDP-synthase; Short=MECPS; Flags: Precursor
Dlo_012458.1	0.796	0.947	0.8673	1.054	1.1897	0.250596	0.1055	no change	no	1.21527	0.281272	0.02738	up	yes	RecName: Full=Protein IQ-DOMAIN 31
Dlo_022675.1	0.8893	1.058	0.9187	1.103	1.1897	0.250598	0.0191	no change	yes	1.20061	0.263767	0.02634	up	yes	RecName: Full=Vesicle-associated protein 1-1; AltName: Full=Plant VAP homolog 11; Short=AtPVA11; AltName: Full=VAMP-associated protein 1-1; AltName: Full=Vesicle-a
Dlo_020614.1	0.888	1.057	0.9323	1.151	1.19032	0.251344	0.01954	no change	yes	1.23458	0.304022	0.002884	up	yes	RecName: Full=DnaJ homolog subfamily C member 2; AltName: Full=Zuotin-related factor 1; Contains: RecName: Full=DnaJ homolog subfamily C member 2, N-terminally pr
Dlo_021361.2	0.774	0.922	0.9027	1.513	1.19121	0.252433	0.2215	no change	no	1.67608	0.745093	0.000534	up	yes	RecName: Full=Peroxidase 64; Short=Atperox P64; AltName: Full=ATP17a; AltName: Full=PRXR4; Flags: Precursor
Dlo_015341.1	0.8187	0.9757	0.9367	1.192	1.19177	0.253103	0.03255	no change	yes	1.27255	0.347725	0.000432	up	yes	RecName: Full=1-deoxy-D-xylulose 5-phosphate reductoisomerase, chloroplastic; Short=1-deoxyxylulose-5-phosphate reductoisomerase; Short=DXP reductoisomerase; AltName
Dlo_028387.1	0.9447	1.128	0.874	1.102	1.19403	0.255839	0.03151	no change	yes	1.26087	0.334419	0.00924	up	yes	PREDICTED: lethal(2) giant larvae protein homolog SRO77-like isoform X1 [Prunus mume]
Dlo_017408.1	0.9077	1.084	0.911	1.153	1.19423	0.256077	0.217	no change	no	1.26564	0.33987	0.005443	up	yes	PREDICTED: transmembrane protein 214-B [Citrus sinensis]
Dlo_030403.2	0.8377	1.001	0.867	1.089	1.19494	0.256936	0.003482	no change	yes	1.25605	0.3289	0.000208	up	yes	RecName: Full=Pyruvate dehydrogenase E1 component subunit alpha-3, chloroplastic; Flags: Precursor
Dlo_012807.1	0.9313	1.113	1.392	1.084	1.1951	0.257136	0.01913	no change	yes	0.778736	-0.360794	0.006324	down	yes	RecName: Full=(-)-germacrene D synthase
Dlo_029635.1	0.9763	1.168	0.9103	1.109	1.19635	0.258644	0.1202	no change	no	1.21828	0.284845	0.00478	up	yes	Methyltransf_29 domain-containing protein, partial [Cephalotus follicularis]
Dlo_027939.1	0.7763	0.94	0.819	1.194	1.21087	0.276046	0.1903	up	no	1.45788	0.543867	0.008881	up	yes	PREDICTED: pectin acetylesterase 10-like [Citrus sinensis]
Dlo_030864.1	0.8213	0.996	0.8443	1.047	1.21271	0.278236	0.09981	up	no	1.24008	0.310434	0.02141	up	yes	RecName: Full=DnaJ protein homolog; AltName: Full=DNAJ-1; Flags: Precursor
Dlo_015213.1	1.24	1.504	0.6833	0.9677	1.2129	0.278464	0.1388	up	no	1.41622	0.502041	0.01071	up	yes	RecName: Full=Omega-hydroxypalmitate O-feruloyl transferase; AltName: Full=Omega-hydroxyacid hydroxycinnamoyltransferase; AltName: Full=Protein ALIPHATIC SUBERIN FE
Dlo_022839.1	0.7957	0.9653	0.875	1.087	1.21315	0.278753	0.08616	up	no	1.24229	0.312997	0.04193	up	yes	RecName: Full=Sugar transporter ERD6-like 7
Dlo_008696.1	0.7907	0.9627	0.859	1.153	1.21753	0.283956	0.06953	up	no	1.34226	0.424662	0.02932	up	yes	RecName: Full=40S ribosomal protein S24-1
Dlo_024310.1	0.7963	0.97	0.9017	1.157	1.21813	0.284673	0.05195	up	no	1.28313	0.359669	0.01949	up	yes	PREDICTED: eukaryotic translation initiation factor 4B3 [Theobroma cacao]
Dlo_011757.2	0.8687	1.059	0.9067	1.098	1.21906	0.285773	0.05545	up	no	1.21098	0.276181	0.004529	up	yes	RecName: Full=SAL1 phosphatase; AltName: Full=3'(2'),5'-bisphosphate nucleotidase 1; AltName: Full=3'(2'),5'-bisphosphonucleoside 3'(2')-phosphohydrolase 1; AltName
Dlo_016473.1	0.78	0.953	0.85	1.091	1.22179	0.289002	0.1106	up	no	1.28353	0.360116	0.009002	up	yes	RecName: Full=ATP-citrate synthase alpha chain protein 2; Short=ATP-citrate synthase A-2; AltName: Full=ATP-citrate lyase A-2; AltName: Full=Citrate cleavage enzy
Dlo_019987.1	0.7217	0.888	0.9963	1.235	1.23043	0.29916	0.05303	up	no	1.23959	0.309859	0.01564	up	yes	Uveal autoantigen with coiled-coil domains and ankyrin repeats isoform 2 [Theobroma cacao]
Dlo_030216.1	0.8243	1.015	0.913	1.102	1.23135	0.300238	0.06857	up	no	1.20701	0.271437	0.003231	up	yes	RecName: Full=40S ribosomal protein S10
Dlo_026421.1	0.85	1.048	0.949	1.203	1.23294	0.302104	0.07956	up	no	1.26765	0.342157	0.02445	up	yes	RecName: Full=GDSL esterase/lipase CPRD49; AltName: Full=Extracellular lipase CPRD49; Flags: Precursor
Dlo_025619.1	0.9483	1.176	0.8007	0.9923	1.24011	0.310473	0.08139	up	no	1.23929	0.309515	0.01684	up	yes	RecName: Full=Phosphomannomutase; AltName: Full=GmPMM
Dlo_016535.1	0.8577	1.065	0.6723	1.06	1.24169	0.312308	0.06146	up	no	1.57668	0.656887	2.2e-05	up	yes	RecName: Full=Cytochrome P450 77A3
Dlo_011965.1	0.6683	0.83	0.7967	1.15	1.24196	0.312615	0.06977	up	no	1.44345	0.529525	0.001012	up	yes	RecName: Full=D-3-phosphoglycerate dehydrogenase, chloroplastic; Short=3-PGDH; Flags: Precursor
Dlo_009781.1	0.7423	0.9257	0.863	1.108	1.24707	0.318542	0.1063	up	no	1.28389	0.360525	0.03625	up	yes	RecName: Full=Very-long-chain enoyl-CoA reductase; AltName: Full=Enoyl-CoA reductase; Short=AtECR; AltName: Full=Protein ECERIFERUM 10; AltName: Full=Synaptic glycop
Dlo_001943.1	0.8363	1.048	0.8873	1.124	1.25314	0.325546	0.06996	up	no	1.26676	0.341148	0.005083	up	yes	Emp24/gp25L/p24 family/GOLD family protein [Corchorus capsularis]
Dlo_026515.1	0.8067	1.016	0.9107	1.128	1.25945	0.332796	0.07809	up	no	1.23861	0.308719	0.00596	up	yes	RecName: Full=Putative fructokinase-5
Dlo_033355.1	0.9007	1.15	0.805	1.19	1.27679	0.352515	0.3936	up	no	1.47826	0.563901	0.03206	up	yes	RecName: Full=Chitinase 4; AltName: Full=OsChia2b; AltName: Full=Pathogenesis related (PR)-3 chitinase 4; Flags: Precursor
Dlo_007378.1	0.7607	0.9743	0.8137	1.155	1.28079	0.357038	0.05684	up	no	1.41944	0.505324	0.01078	up	yes	RecName: Full=40S ribosomal protein S8
Dlo_027300.1	0.6383	0.818	1.115	1.355	1.28153	0.357866	0.1818	up	no	1.21525	0.281249	0.005683	up	yes	F17A17.37 protein [Theobroma cacao]
Dlo_016454.1	0.7933	1.023	0.728	0.948	1.28955	0.366868	0.05233	up	no	1.3022	0.380949	0.02123	up	yes	PREDICTED: pyrrolidone-carboxylate peptidase 1 isoform X2 [Citrus sinensis]
Dlo_007753.1	0.9067	1.17	0.921	1.139	1.29039	0.367811	0.06589	up	no	1.2367	0.306495	0.007507	up	yes	RecName: Full=Probable UDP-arabinopyranose mutase 5; AltName: Full=Reversibly glycosylated polypeptide 5; Short=AtRGP5; AltName: Full=UDP-L-arabinose mutase 5
Dlo_013842.1	0.9967	1.297	0.515	1.399	1.30129	0.379947	0.4148	up	no	2.71651	1.44175	7e-06	up	yes	RecName: Full=Thaumatin-like protein 1; AltName: Full=PpAZ44; Flags: Precursor
Dlo_003690.1	0.784	1.042	0.8623	1.205	1.32908	0.41043	0.06696	up	no	1.39742	0.482771	0.001744	up	yes	RecName: Full=Pathogenesis-related protein PR-1; Flags: Precursor
Dlo_010725.1	0.783	1.046	0.7487	1.155	1.33589	0.417799	0.06754	up	no	1.54267	0.625433	0.007514	up	yes	RecName: Full=GDSL esterase/lipase At2g04570; AltName: Full=Extracellular lipase At2g04570; Flags: Precursor
Dlo_012536.1	0.7013	1.003	0.7393	1.06	1.4302	0.516218	0.07253	up	no	1.43379	0.519832	0.00972	up	yes	RecName: Full=Cytochrome P450 86A7
Dlo_022280.1	0.774	1.119	0.7303	1.13	1.44574	0.531805	0.05017	up	no	1.54731	0.629762	0.008206	up	yes	RecName: Full=GDSL esterase/lipase At5g45910; AltName: Full=Extracellular lipase At5g45910; Flags: Precursor
Dlo_031954.1	0.69	1.003	0.7357	1.123	1.45362	0.539653	0.1173	up	no	1.52644	0.610168	0.00066	up	yes	RecName: Full=Glycerol-3-phosphate 2-O-acyltransferase 6; Short=AtGPAT6; AltName: Full=Glycerol-3-phosphate acyltransferase 6
Dlo_014741.1	0.6747	1.032	0.7707	1.112	1.52957	0.613125	0.1084	up	no	1.44284	0.528915	0.000373	up	yes	RecName: Full=Chalcone synthase; AltName: Full=Naringenin-chalcone synthase
Dlo_012772.1	0.8597	1.341	1.025	0.72	1.55985	0.641404	0.06826	up	no	0.702439	-0.509555	0.04579	down	yes	RecName: Full=Laccase-14; AltName: Full=Benzenediol:oxygen oxidoreductase 14; AltName: Full=Diphenol oxidase 14; AltName: Full=Urishiol oxidase 14; Flags: Precurso
Dlo_025034.1	0.4497	0.7833	1.171	1.499	1.74183	0.800602	0.06933	up	no	1.2801	0.356259	0.00639	up	yes	RecName: Full=Phospho-2-dehydro-3-deoxyheptonate aldolase 1, chloroplastic; AltName: Full=3-deoxy-D-arabino-heptulosonate 7-phosphate synthase 1; AltName: Full=DAHP
Dlo_033658.1	0.7077	1.448	1.186	0.7227	2.04607	1.03285	0.1321	up	no	0.609359	-0.714635	0.04694	down	yes	RecName: Full=Laccase-21; AltName: Full=Benzenediol:oxygen oxidoreductase 21; AltName: Full=Diphenol oxidase 21; AltName: Full=Urishiol oxidase 21; Flags: Precurs
