# Supplementary material for: A comparative proteomic analysis provides insight into the molecular mechanism of bud break in longan
Source: BMC Plant Biol. 2022 Oct 12;22:486. doi: 10.1186/s12870-022-03868-3 (PMC9558362; doi:10.1186/s12870-022-03868-3)
Supplement: Supplementary file 8 — Supplementary Material 8 [file 12870_2022_3868_MOESM8_ESM.xls]

## Sheet: Sheet1
Supplementary Table S7. Pathways specifically enriched in “SJ” and “SX” during bud dormancy release.
Protein dataset	Protein Number	Pathway_ID	KEGG Description	Ratio_in_study	Ratio_in_pop	P_value_uncorrected	P_value_corrected
SJ(309)	8	map00195	Photosynthesis	8/194	22/2073	0.00051515	0.0406969
	11	map04144	Endocytosis	11/194	51/2073	0.00605456	0.239155
	9	map00630	Glyoxylate and dicarboxylate metabolism	9/194	43/2073	0.0154497	0.406843
	9	map00710	Carbon fixation in photosynthetic organisms	9/194	48/2073	0.0305242	0.602854
	10	map00190	Oxidative phosphorylation	10/194	59/2073	0.0436498	0.689666
SJ UP(169)	10	map04144	Endocytosis	10/114	51/2073	0.000321593	0.0154365
	12	map03010	Ribosome	12/114	118/2073	0.0255498	0.613195
SJ DOWN (145)	8	map00195	Photosynthesis	8/84	22/2073	1.04867e-06	5.66284e-05
	10	map00630	Glyoxylate and dicarboxylate metabolism	10/84	43/2073	4.47435e-06	0.000120807
	10	map00710	Carbon fixation in photosynthetic organisms	10/84	48/2073	1.2922e-05	0.000232596
	4	map00280	Valine, leucine and isoleucine degradation	4/84	26/2073	0.0189746	0.170772
	3	map00960	Tropane, piperidine and pyridine alkaloid biosynthesis	3/84	14/2073	0.0169052	0.182576
	3	map00330	Arginine and proline metabolism	3/84	20/2073	0.0444689	0.20011
SX (341)	14	map00520	Amino sugar and nucleotide sugar metabolism	14/220	53/2073	0.000833432	0.0608405
	7	map00860	Porphyrin and chlorophyll metabolism	7/220	19/2073	0.00227235	0.0829409
	10	map00500	Starch and sucrose metabolism	10/220	39/2073	0.00585727	0.142527
	21	map03010	Ribosome	21/220	118/2073	0.0102706	0.187439
	3	map00591	Linoleic acid metabolism	3/220	6/2073	0.0184965	0.27005
	4	map01040	Biosynthesis of unsaturated fatty acids	4/220	12/2073	0.030774	0.374418
	3	map00511	Other glycan degradation	3/220	8/2073	0.0441101	0.460006
SX UP (179)	20	map03010	Ribosome	20/124	118/2073	1.10635e-05	0.000697
	7	map00860	Porphyrin and chlorophyll metabolism	7/124	19/2073	6.38853e-05	0.00201239
	9	map00520	Amino sugar and nucleotide sugar metabolism	9/124	53/2073	0.00344485	0.0723418
	4	map00900	Terpenoid backbone biosynthesis	4/124	17/2073	0.0157947	0.248767
	2	map00100	Steroid biosynthesis	2/124	5/2073	0.0315059	0.283553
SX DOWN (167)	8	map00500	Starch and sucrose metabolism	8/100	39/2073	0.000393004	0.0180782
	3	map00511	Other glycan degradation	3/100	8/2073	0.00511114	0.117556
	2	map00600	Sphingolipid metabolism	2/100	5/2073	0.0209431	0.321127
	2	map00591	Linoleic acid metabolism	2/100	6/2073	0.0304347	0.349999
