# Supplementary material for: A comparative proteomic analysis provides insight into the molecular mechanism of bud break in longan
Source: BMC Plant Biol. 2022 Oct 12;22:486. doi: 10.1186/s12870-022-03868-3 (PMC9558362; doi:10.1186/s12870-022-03868-3)
Supplement: Supplementary file 9 — Supplementary Material 9 [file 12870_2022_3868_MOESM9_ESM.xls]

## Sheet: Sheet1
Supplementary Table S8. DAPs specifically involved in ‘SJ’ during bud dormancy release.
KEGG main class	KEGG subclass	Gene ID	Proteomic data		Transcriptomic data		Gene_description
			SJT1	SJT2	SJT1	SJT2
Energy metabolism	Photosynthesis	Dlo_021409.1	1.217	0.9967	149.803	143.693	RecName: Full=Ferredoxin--NADP reductase, leaf-type isozyme, chloroplastic; Short=FNR; Flags: Precursor
		Dlo_028487.2	1.297	0.961	84.0267	66.25	RecName: Full=Photosystem I reaction center subunit IV A, chloroplastic; Short=PSI-E A; Contains: RecName: Full=Photosystem I reaction center subunit IV A isoform 2
		Dlo_027744.1	1.129	0.9357	18.3167	15.65	RecName: Full=Photosystem I reaction center subunit II, chloroplastic; AltName: Full=PS I subunit 5; AltName: Full=Photosystem I 20 kDa subunit; Short=PSI-D; Flags: P
		Dlo_017869.1	1.282	0.9417	0.57	1.02667	RecName: Full=Photosystem I P700 chlorophyll a apoprotein A2; AltName: Full=PSI-B; AltName: Full=PsaB (chloroplast)
		Dlo_030992.1	1.296	0.9483	30.1067	43.84	RecName: Full=ATP synthase gamma chain, chloroplastic; AltName: Full=F-ATPase gamma subunit; Flags: Precursor
		Dlo_013461.3	1.296	0.9323	0.166667	0.24	RecName: Full=ATP synthase subunit beta, chloroplastic; AltName: Full=ATP synthase F1 sector subunit beta; AltName: Full=F-ATPase subunit beta (chloroplast)
		Dlo_015425.1	1.389	0.8753	75.0133	61.35	RecName: Full=ATP synthase subunit b', chloroplastic; AltName: Full=ATP synthase F(0) sector subunit b'; AltName: Full=ATPase subunit II; Flags: Precursor
		Dlo_012761.1	1.297	0.9913	15.6633	22.8933	RecName: Full=ATP synthase delta chain, chloroplastic; AltName: Full=F-ATPase delta chain; Flags: Precursor
	Oxidative phosphorylation	Dlo_028913.1	1.423	0.9867	76.2633	121.707	RecName: Full=Soluble inorganic pyrophosphatase; AltName: Full=Pyrophosphate phospho-hydrolase; Short=PPase
		Dlo_024007.1	1.441	0.967	49.9067	59.4833	RecName: Full=V-type proton ATPase subunit C; Short=V-ATPase subunit C; AltName: Full=Vacuolar H(+)-ATPase subunit C; AltName: Full=Vacuolar proton pump subunit C
		Dlo_000412.1	1.237	0.9217	78.2933	121.213	RecName: Full=NADH dehydrogenase
		Dlo_011068.1	1.274	0.8557	260.16	364.98	RecName: Full=V-type proton ATPase subunit G; Short=V-ATPase subunit G; AltName: Full=Vacuolar proton pump subunit G
		Dlo_019070.1	1.275	0.9257	74.8467	115.727	RecName: Full=Pyrophosphate-energized vacuolar membrane proton pump; AltName: Full=Pyrophosphate-energized inorganic pyrophosphatase; Short=H(+)-PPase; AltName: Ful
		Dlo_000017.1	1.307	0.867	94.2133	100.773	RecName: Full=Soluble inorganic pyrophosphatase; AltName: Full=Pyrophosphate phospho-hydrolase; Short=PPase
	Glyoxylate and dicarboxylate metabolism	Dlo_020201.1	1.211	0.955	54.5933	52.2133	RecName: Full=Peroxisomal (S)-2-hydroxy-acid oxidase GLO1; AltName: Full=Glycolate oxidase 1; Short=AtGLO1; Short=GOX 1; AltName: Full=Short chain alpha-hydroxy aci
		Dlo_024254.3	1.375	0.923	62.8167	52.1867	RecName: Full=Glycerate dehydrogenase; Short=GDH; AltName: Full=NADH-dependent hydroxypyruvate reductase; Short=HPR
		Dlo_028351.1	1.347	0.9163	376.637	170.367	RecName: Full=Catalase isozyme 1
		Dlo_002971.1	1.273	0.963	33.6	53.66	RecName: Full=Glycine cleavage system H protein, mitochondrial; Flags: Precursor
	Carbon fixation in photosynthetic organisms	dlo_036369.1	1.434	0.964	1.88	1.62333	RecName: Full=Ribulose bisphosphate carboxylase large chain; Short=RuBisCO large subunit
		dlo_037254.1	1.284	0.8863	4.07333	5.61667	RecName: Full=Ribulose bisphosphate carboxylase large chain; Short=RuBisCO large subunit; Flags: Precursor (chloroplast)
		dlo_037666.1	1.202	0.8913	1.74	1.18	RecName: Full=Ribulose bisphosphate carboxylase large chain; Short=RuBisCO large subunit; Flags: Precursor (chloroplast)
		Dlo_033088.1	0.7737	1.05	816.01	1537.75	RecName: Full=Ribulose bisphosphate carboxylase small chain, chloroplastic; Short=RuBisCO small subunit; Flags: Precursor
		dlo_035748.1	0.9057	1.097	0.926667	4.42	RecName: Full=Ribulose bisphosphate carboxylase large chain; Short=RuBisCO large subunit; Flags: Precursor
		Dlo_011341.1	0.9597	1.17	145.68	218.707	RecName: Full=Glyceraldehyde-3-phosphate dehydrogenase A, chloroplastic; AltName: Full=NADP-dependent glyceraldehydephosphate dehydrogenase subunit A; Flags: Precursor
		Dlo_023326.1	0.973	1.207	76.8733	62.7033	RecName: Full=Transketolase, chloroplastic; Short=TK; Flags: Precursor
		Dlo_011455.1	0.832	1.083	41.4267	21.14	RecName: Full=Sedoheptulose-1,7-bisphosphatase, chloroplastic; AltName: Full=SED(1,7)P2ase; AltName: Full=Sedoheptulose bisphosphatase; Short=SBPase; Flags: Precurso
		Dlo_014950.1	1.233	1.008	50.6933	30.4367	RecName: Full=Phosphoribulokinase, chloroplastic; Short=PRK; Short=PRKase; AltName: Full=Phosphopentokinase; Flags: Precursor
Transport and catabolism	Endocytosis	Dlo_019037.1	0.8287	1.079	23.5767	26.74	RecName: Full=Clathrin interactor EPSIN 1; AltName: Full=EPSIN-related 1
		Dlo_033193.1	0.7923	1.056	44.8667	82.1367	RecName: Full=Ras-related protein RABA2a; Short=AtRABA2a; AltName: Full=Ras-related protein Rab11C; Short=AtRab11C; Flags: Precursor
		Dlo_028884.1	0.7777	1.023	59.5967	66.32	RecName: Full=ADP-ribosylation factor GTPase-activating protein AGD7; Short=ARF GAP AGD7; AltName: Full=Protein ARF-GAP DOMAIN 7; Short=AtAGD7; AltName: Full=Protei
		Dlo_014353.1	0.781	1.05	331.96	532.007	RecName: Full=ADP-ribosylation factor
		Dlo_015034.4	0.871	1.067	100.333	124.623	RecName: Full=Clathrin heavy chain 1
		Dlo_003335.2	0.9527	1.149	84.08	111.303	RecName: Full=Clathrin interactor EPSIN 3; AltName: Full=EPSIN-related 3
		Dlo_032536.1	0.8577	1.065	68.48	79.12	RecName: Full=Vacuolar protein sorting-associated protein 4; AltName: Full=DOA4-independent degradation protein 6; AltName: Full=Protein END13; AltName: Full=Vacuola
		Dlo_018789.3	0.8603	1.039	91.7067	93.2767	RecName: Full=Dynamin-2B; AltName: Full=Dynamin-like protein 3; AltName: Full=Dynamin-related protein 2B
		Dlo_025019.1	0.9217	1.136	52.7667	67.3433	RecName: Full=Ras-related protein Rab11A; Flags: Precursor
		Dlo_028914.1	0.7907	1.035	49.8833	76.12	RecName: Full=Ras-related protein RABE1c; Short=AtRABE1c; AltName: Full=Ras-related protein Ara-3; AltName: Full=Ras-related protein Rab8A; Short=AtRab8A
		Dlo_007910.1	1.186	0.91	2.55	2.02333	RecName: Full=Phospholipase D alpha 1; Short=PLD 1; AltName: Full=Choline phosphatase 1; AltName: Full=Phosphatidylcholine-hydrolyzing phospholipase D 1; Flags: Pre
		1.06833	0.0953531
	dlo_035748.1	0.9057	1.097	0.926667	4.42
		-0.142895	0.133564	-0.109877	2.14405
	dlo_035748.1	0.9057	1.097	0.926667	4.42
		-0.0430156	0.0402066	-0.0330763	0.645422
