# Supplementary material for: A comparative proteomic analysis provides insight into the molecular mechanism of bud break in longan
Source: BMC Plant Biol. 2022 Oct 12;22:486. doi: 10.1186/s12870-022-03868-3 (PMC9558362; doi:10.1186/s12870-022-03868-3)
Supplement: Supplementary file 10 — Supplementary Material 10 [file 12870_2022_3868_MOESM10_ESM.xls]

## Sheet: Sheet1
Supplementary Table S9. DAPs specifically involveded in ‘SX’ during bud dormancy release.
KEGG main class	KEGG subclass	Gene ID	Proteomic data		Transcriptomic data		Gene_description
			SXT1	SXT2	SXT1	SXT2
Carbohydrate metabolism	Amino sugar and nucleotide sugar metabolism	Dlo_033357.1	0.838	1.282	27.74	68.8667	RecName: Full=Endochitinase PR4; Flags: Precursor
		Dlo_033355.1	0.805	1.19	14.0967	117.307	RecName: Full=Chitinase 4; AltName: Full=OsChia2b; AltName: Full=Pathogenesis related (PR)-3 chitinase 4; Flags: Precursor
		Dlo_033351.1	0.6777	0.8957	30.7567	85.0367	RecName: Full=Chitinase 5; AltName: Full=Class IV chitinase a; Short=OsChia4a; AltName: Full=Pathogenesis related (PR)-3 chitinase 5; Flags: Precursor
		Dlo_015968.1	0.8307	1.086	44.2467	58.44	RecName: Full=Probable GDP-L-fucose synthase 1; AltName: Full=GDP-4-keto-6-deoxy-D-mannose-3,5-epimerase-4-reductase 1
		Dlo_025619.1	0.8007	0.9923	84.8133	86.8967	RecName: Full=Phosphomannomutase; AltName: Full=GmPMM
		Dlo_007753.1	0.921	1.139	36.08	48.6433	RecName: Full=Probable UDP-arabinopyranose mutase 5; AltName: Full=Reversibly glycosylated polypeptide 5; Short=AtRGP5; AltName: Full=UDP-L-arabinose mutase 5
		Dlo_019954.1	0.9413	1.154	35.5767	35.38	RecName: Full=UDP-glucuronic acid decarboxylase 4; AltName: Full=UDP-XYL synthase 4; AltName: Full=UDP-glucuronate decarboxylase 4; Short=UGD; Short=UXS-4
		Dlo_021437.1	0.9697	1.185	30.5433	45.6267	RecName: Full=GDP-mannose 4,6 dehydratase 1; AltName: Full=GDP-D-mannose dehydratase 1; Short=GMD 1
		Dlo_027968.2	0.7797	0.5783	2.36333	1.18667	RecName: Full=Chitinase 4; AltName: Full=OsChia2b; AltName: Full=Pathogenesis related (PR)-3 chitinase 4; Flags: Precursor
		Dlo_012093.1	1.105	0.764	7.02333	6.82	RecName: Full=Probable beta-D-xylosidase 5; Short=AtBXL5; Flags: Precursor
	Starch and sucrose metabolism	Dlo_026515.1	0.9107	1.128	19.3133	27.6233	RecName: Full=Putative fructokinase-5
		Dlo_025852.1	1.051	0.8703	16.3033	18.5167	RecName: Full=Glucose-1-phosphate adenylyltransferase large subunit, chloroplastic/amyloplastic; AltName: Full=ADP-glucose pyrophosphorylase; AltName: Full=ADP-gluc
		Dlo_025803.1	1.137	0.9337	27.33	25.4867	RecName: Full=Glucose-6-phosphate isomerase, cytosolic; Short=GPI; AltName: Full=Phosphoglucose isomerase; Short=PGI; AltName: Full=Phosphohexose isomerase; Short=P
		Dlo_033569.1	1.096	0.8687	54.86	48.8167	RecName: Full=Glucose-1-phosphate adenylyltransferase small subunit, chloroplastic/amyloplastic; AltName: Full=ADP-glucose pyrophosphorylase; AltName: Full=ADP-glucos
		Dlo_005657.1	0.809	1.016	3.15	7.86	RecName: Full=Sucrose synthase 6; Short=AtSUS6; AltName: Full=Sucrose-UDP glucosyltransferase 6
		dlo_035460.1	1.159	0.933	6.6	4.26333	RecName: Full=Isoamylase 3, chloroplastic; Short=AtISA3; Flags: Precursor
		Dlo_014239.2	1.184	0.908	33.78	23.7067	RecName: Full=4-alpha-glucanotransferase DPE2; AltName: Full=Amylomaltase; AltName: Full=Disproportionating enzyme; Short=D-enzyme; AltName: Full=Protein DISPROPORT
		Dlo_023358.1	1.068	0.819	11.3467	17.02	RecName: Full=Beta-fructofuranosidase, soluble isoenzyme I; AltName: Full=Invertase; AltName: Full=Saccharase; AltName: Full=Sucrose hydrolase; Flags: Precursor
		Dlo_003877.1	1.583	0.978	20.8333	17.5533	RecName: Full=4-alpha-glucanotransferase, chloroplastic/amyloplastic; AltName: Full=Amylomaltase; AltName: Full=Disproportionating enzyme; Short=D-enzyme; Flags: Prec
		Dlo_027397.1	1.794	0.7963	224.027	101.893	RecName: Full=Granule-bound starch synthase 1, chloroplastic/amyloplastic; AltName: Full=Granule-bound starch synthase I; Short=GBSS-I; Flags: Precursor
Metabolism of cofactors and vitamins	Porphyrin and chlorophyll metabolism	Dlo_009003.1	0.7913	1.171	33.17	41.6133	RecName: Full=Coproporphyrinogen-III oxidase 1, chloroplastic; Short=AtCPO-I; Short=Coprogen oxidase; Short=Coproporphyrinogenase; AltName: Full=Protein LESION INI
		Dlo_001436.1	1.086	1.562	160.283	160.903	RecName: Full=Magnesium-protoporphyrin IX monomethyl ester
		Dlo_022295.2	1.012	1.4	62.8267	61.0667	RecName: Full=Magnesium-chelatase subunit ChlI, chloroplastic; Short=Mg-chelatase subunit I-1; AltName: Full=Mg-protoporphyrin IX chelatase subunit ChlI; Flags: Prec
		Dlo_013128.1	0.8503	1.17	5.34	5.81	RecName: Full=Chlorophyll synthase, chloroplastic; AltName: Full=Polyprenyl transferase; AltName: Full=Protein G4; Short=AtG4; Flags: Precursor
		Dlo_014902.2	1.002	1.301	92.43	99.7033	RecName: Full=Glutamate-1-semialdehyde 2,1-aminomutase, chloroplastic; Short=GSA; AltName: Full=Glutamate-1-semialdehyde aminotransferase; Short=GSA-AT; Flags: Precu
		Dlo_027862.1	0.967	1.213	28.2867	34.5667	RecName: Full=Magnesium-chelatase subunit ChlD, chloroplastic; Short=Mg-chelatase subunit D; AltName: Full=Mg-protoporphyrin IX chelatase subunit ChlD; AltName: Fu
		dlo_038311.1	0.9137	1.133	83.7233	106.16	RecName: Full=Delta-aminolevulinic acid dehydratase 1, chloroplastic; Short=ALADH1; AltName: Full=Porphobilinogen synthase; Flags: Precursor
	Linoleic acid metabolism	Dlo_006066.1	0.912	1.17	25.0367	35.5367	RecName: Full=Probable linoleate 9S-lipoxygenase 5; AltName: Full=Leaf lipoxygenase
		Dlo_006067.1	0.8837	0.6723	20.6733	22.0733	RecName: Full=Linoleate 9S-lipoxygenase 1; AltName: Full=Lipoxygenase 1; Short=AtLOX1
		Dlo_012180.1	1.291	0.731	10.35	12.2933	RecName: Full=Linoleate 13S-lipoxygenase 2-1, chloroplastic; AltName: Full=Lipoxygenase 2-1; Flags: Precursor
Lipid metabolism	Biosynthesis of unsaturated fatty acids	Dlo_022807.1	0.77	0.999	34.2867	47.31	RecName: Full=Acyl-coenzyme A oxidase 3, peroxisomal; Short=AOX 3; Short=Acyl-CoA oxidase 3; AltName: Full=Medium-chain acyl-CoA oxidase; Short=AtCX3; Flags: Prec
		Dlo_009781.1	0.863	1.108	42.7933	61.07	RecName: Full=Very-long-chain enoyl-CoA reductase; AltName: Full=Enoyl-CoA reductase; Short=AtECR; AltName: Full=Protein ECERIFERUM 10; AltName: Full=Synaptic glycop
		Dlo_005854.1	0.8763	1.099	46.5867	63.0667	RecName: Full=Very-long-chain 3-oxoacyl-CoA reductase 1; AltName: Full=Beta-ketoacyl reductase 1; Short=AtKCR1; AltName: Full=Protein GLOSSY 8; Short=gl8At
		Dlo_006612.1	1.306	0.8133	56.3167	52.2833	RecName: Full=Short-chain type dehydrogenase/reductase
Glycan biosynthesis and metabolism	Other glycan degradation	Dlo_013156.1	1.121	0.9057	61.37	47.6667	RecName: Full=Cytosolic endo-beta-N-acetylglucosaminidase; Short=ENGase
		Dlo_023988.1	1.104	0.7997	52.0867	53.74	RecName: Full=Lysosomal alpha-mannosidase; Short=Laman; AltName: Full=Lysosomal acid alpha-mannosidase; AltName: Full=Mannosidase alpha class 2B member 1; AltName:
		Dlo_018133.1	1.552	0.7917	43.2033	41.9433	RecName: Full=Beta-galactosidase; Short=Beta-gal; AltName: Full=Lactase
Translation	Ribosome	Dlo_007378.1	0.8137	1.155	5.97	4.05333	RecName: Full=40S ribosomal protein S8
		Dlo_029423.1	0.944	1.269	39.0033	47.2533	RecName: Full=50S ribosomal protein L4, chloroplastic; AltName: Full=CL4; AltName: Full=R-protein L4; Flags: Precursor
		Dlo_008696.1	0.859	1.153	474.593	467.547	RecName: Full=40S ribosomal protein S24-1
		Dlo_028640.1	0.8787	1.158	69.2733	63.6967	RecName: Full=50S ribosomal protein L1, chloroplastic; AltName: Full=CL1; Flags: Precursor
		Dlo_001247.1	0.884	1.155	671.447	601.73	RecName: Full=60S ribosomal protein L30
		Dlo_002459.1	0.9093	1.187	596.52	622.03	RecName: Full=60S ribosomal protein L24
		Dlo_015127.1	0.952	1.223	47.6233	46.9167	RecName: Full=50S ribosomal protein L5, chloroplastic; Flags: Precursor
		Dlo_011317.1	0.84	1.079	655.023	689.277	RecName: Full=60S ribosomal protein L11-1; AltName: Full=L16A
		Dlo_010568.1	0.9147	1.167	240.103	236.24	RecName: Full=40S ribosomal protein S2-4
		Dlo_023324.1	0.911	1.156	307.083	315.567	RecName: Full=40S ribosomal protein S20-1
		Dlo_032995.1	0.937	1.179	431.45	476.593	RecName: Full=60S ribosomal protein L38
		Dlo_014675.1	0.9697	1.211	55.4767	49.9433	RecName: Full=30S ribosomal protein S20, chloroplastic; Flags: Precursor
		Dlo_032444.1	0.9553	1.193	80.0933	79.4733	RecName: Full=60S ribosomal protein L3-2
		Dlo_008475.1	0.988	1.228	449.213	468.923	RecName: Full=60S ribosomal protein L5
		Dlo_025601.1	0.935	1.157	194.38	146.19	RecName: Full=60S ribosomal protein L7
		Dlo_002533.1	0.8843	1.091	376.577	376.983	RecName: Full=60S ribosomal protein L23A
		Dlo_023966.1	0.921	1.126	189.03	182.267	RecName: Full=40S ribosomal protein S15-1
		Dlo_022101.1	0.907	1.108	400.757	440.97	RecName: Full=60S ribosomal protein L27
		Dlo_015449.1	0.8817	1.065	714.627	741.71	RecName: Full=40S ribosomal protein S11
		Dlo_030216.1	0.913	1.102	408.127	461.913	RecName: Full=40S ribosomal protein S10
		Dlo_003831.1	1.082	0.866	659.647	526.717	RecName: Full=60S acidic ribosomal protein P0
