# Supplementary material for: A comparative proteomic analysis provides insight into the molecular mechanism of bud break in longan
Source: BMC Plant Biol. 2022 Oct 12;22:486. doi: 10.1186/s12870-022-03868-3 (PMC9558362; doi:10.1186/s12870-022-03868-3)
Supplement: Supplementary file 11 — Supplementary Material 11 [file 12870_2022_3868_MOESM11_ESM.xls]

## Sheet: Sheet1
Supplementary Table S10. DAPs matched with DEGs in ‘SJ’ during bud dormancy release.
Gene ID	log2(Ratio_of_Protein)	log2(Ratio_of_Transcript)
Dlo_022543.1	0.355513	4.21108
dlo_035069.1	0.726652	3.47352
Dlo_005469.1	0.639805	3.35183
Dlo_018122.1	0.439009	3.32487
Dlo_019517.1	0.403876	3.00493
Dlo_029814.1	0.434346	2.9027
Dlo_008461.1	0.726652	2.76198
Dlo_032376.1	0.641037	2.70216
Dlo_025848.1	0.665461	2.60233
Dlo_029462.1	0.281525	2.42016
Dlo_033198.1	0.768935	2.41879
Dlo_018436.1	0.865762	2.38948
Dlo_020889.1	0.687315	2.37689
Dlo_030368.1	0.502711	2.25469
dlo_035519.1	0.599488	2.21917
dlo_037201.1	0.599488	2.21917
Dlo_011085.1	1.17763	2.19929
Dlo_017613.1	0.498478	2.16982
Dlo_027164.1	1.04355	2.12292
Dlo_011246.1	0.474909	1.98981
Dlo_003181.1	0.887399	1.97325
Dlo_011389.1	0.774119	1.91593
Dlo_005587.1	0.948686	1.9128
Dlo_012536.1	0.516149	1.85101
Dlo_006554.2	0.847306	1.79394
dlo_038724.1	0.726652	1.7892
Dlo_005273.1	0.553532	1.67455
Dlo_016953.1	0.320748	1.66619
Dlo_024898.3	0.514249	1.64545
Dlo_001514.1	0.726652	1.6137
Dlo_007190.1	0.340494	1.6031
Dlo_005290.1	0.603961	1.57794
Dlo_012543.1	0.903559	1.5395
Dlo_019047.1	0.841777	1.51444
Dlo_022494.1	0.897847	1.50937
Dlo_004986.1	0.489129	1.49831
Dlo_006190.2	0.423274	1.49804
Dlo_002085.1	0.910839	1.4728
Dlo_012295.1	0.777926	1.4376
Dlo_021339.1	0.995477	1.42243
Dlo_006093.1	0.343017	1.35954
Dlo_010283.2	0.595409	1.33755
Dlo_001674.1	0.584336	1.33647
Dlo_013696.1	0.582787	1.33159
Dlo_011228.1	0.702238	1.32075
Dlo_010078.1	0.676593	1.27722
Dlo_019562.1	0.638961	1.275
Dlo_011070.1	0.523323	1.27345
Dlo_024966.1	0.578806	1.24317
Dlo_020985.2	0.603728	1.24233
Dlo_003362.1	0.304774	1.24158
Dlo_025067.1	0.778162	1.23625
Dlo_032196.1	0.882722	1.2318
Dlo_008060.1	0.331805	1.22307
Dlo_025729.1	0.477944	1.21502
Dlo_003797.1	0.277459	1.20121
Dlo_026947.1	0.708073	1.19337
Dlo_025694.1	0.379761	1.17101
Dlo_006594.1	0.505328	1.17
Dlo_002772.1	0.380445	1.16085
Dlo_007298.1	0.39533	1.15528
Dlo_006215.1	0.559273	1.15026
Dlo_015643.1	0.865634	1.14875
Dlo_033531.1	0.43535	1.12791
Dlo_012219.1	0.618713	1.11676
Dlo_031701.1	0.665848	1.11145
Dlo_005397.1	0.284122	1.10036
Dlo_005604.1	0.592545	1.09935
Dlo_011131.1	0.59865	1.09919
Dlo_026906.2	0.332502	1.0743
Dlo_032250.1	0.509758	1.07117
Dlo_006344.1	0.385916	1.05795
Dlo_034130.1	0.411299	1.05757
Dlo_002995.1	0.458899	1.05346
Dlo_002705.1	0.450603	1.04673
Dlo_019184.1	0.320601	1.04065
Dlo_011455.1	-0.535098	-1.0072
Dlo_005589.1	-0.671823	-1.02162
Dlo_020481.1	-0.673993	-1.02459
Dlo_015512.1	-0.58082	-1.02686
Dlo_008098.1	-0.416813	-1.0506
Dlo_019846.1	-1.56925	-1.0571
Dlo_018682.1	-0.775678	-1.0606
Dlo_030283.1	-0.535888	-1.07743
Dlo_003789.1	-0.957221	-1.08477
Dlo_028342.2	-0.59036	-1.08803
Dlo_028000.1	-0.738593	-1.08924
Dlo_016663.1	-0.780452	-1.14038
Dlo_023863.1	-0.555215	-1.14344
Dlo_022915.1	-0.691755	-1.15975
Dlo_024177.1	-1.09415	-1.17305
Dlo_020645.1	-0.374612	-1.18391
Dlo_019847.1	-2.13218	-1.19778
dlo_035255.1	-0.366456	-1.26016
Dlo_006942.1	-0.843955	-1.29407
Dlo_031826.1	-0.332349	-1.29415
dlo_035370.1	-0.586683	-1.35365
Dlo_007325.1	-0.538284	-1.42384
Dlo_001224.1	-0.917861	-1.43531
Dlo_029438.1	-0.371293	-1.48018
Dlo_020676.1	-0.772529	-1.49413
Dlo_029320.1	-0.445512	-1.51819
Dlo_032043.1	-0.631866	-1.53984
Dlo_028350.1	-0.527965	-1.56965
Dlo_019832.1	-2.18153	-1.59359
Dlo_012867.1	-0.815854	-1.61392
Dlo_024329.1	-1.11241	-1.61915
dlo_037511.1	-0.429828	-1.62605
dlo_037665.1	-0.429828	-1.65127
Dlo_005175.1	-0.986653	-1.65904
Dlo_004483.1	-0.442958	-1.69495
dlo_036398.1	-1.0803	-1.72622
Dlo_026513.1	-0.503339	-1.77094
Dlo_029738.1	-0.79321	-1.80338
Dlo_000918.1	-1.60213	-1.85751
Dlo_022363.1	-0.497141	-1.88803
Dlo_005454.2	-0.493889	-1.89863
Dlo_024425.1	-0.603143	-1.97749
Dlo_019801.1	-1.2555	-2.00551
Dlo_031331.1	-1.03776	-2.02886
Dlo_018662.1	-0.856586	-2.0654
Dlo_028427.1	-1.04016	-2.1941
Dlo_019844.1	-1.638	-2.21238
Dlo_007158.1	-0.961216	-2.28932
Dlo_018570.1	-0.720904	-2.42835
Dlo_014064.1	-0.669529	-2.52254
Dlo_019810.1	-2.87325	-2.70108
Dlo_019805.1	-1.9637	-2.86892
Dlo_027699.1	-1.65513	-2.90964
Dlo_033857.1	-1.66194	-3.09
Dlo_007324.1	-1.2759	-3.16148
dlo_035785.1	-0.429828	-3.82156
Dlo_003001.1	-0.391191	-4.00441
Dlo_008683.1	-0.930972	-5.49734
Dlo_019807.1	-2.55733	-5.759
dlo_035565.1	-0.42113	-11.0224
dlo_035190.1	-0.42113	-11.0224
dlo_038612.1	-0.42113	-11.0224
Dlo_019790.1	-0.703727	5.41831
Dlo_026750.1	-0.703727	5.41831
Dlo_026753.1	-0.703727	5.41831
Dlo_033098.1	-0.283315	4.54498
Dlo_025907.1	-1.06293	3.61026
Dlo_025908.1	-0.801534	3.47607
Dlo_009594.1	-0.372037	2.90739
Dlo_002379.1	-0.429862	2.58084
Dlo_026195.1	-0.320311	2.33217
Dlo_022379.1	-0.623988	2.3
Dlo_024090.1	-0.266471	2.18593
Dlo_013949.1	-0.523538	2.16504
Dlo_012964.1	-0.613128	1.82503
Dlo_018835.1	-1.13762	1.81827
Dlo_018832.1	-0.409245	1.7906
XLOC_002733	-0.323365	1.70831
Dlo_015382.1	-0.275902	1.66286
Dlo_020483.1	-0.512535	1.52701
Dlo_025205.1	-0.487812	1.43298
Dlo_021489.1	-0.544175	1.3092
Dlo_032041.1	-0.580837	1.26002
Dlo_018492.1	-0.351625	1.20048
Dlo_013706.1	-0.455569	1.09166
Dlo_001550.1	-0.752716	1.04076
Dlo_003350.2	0.781163	-1.04672
Dlo_005574.1	1.59156	-2.29692
