# Supplementary material for: A comparative proteomic analysis provides insight into the molecular mechanism of bud break in longan
Source: BMC Plant Biol. 2022 Oct 12;22:486. doi: 10.1186/s12870-022-03868-3 (PMC9558362; doi:10.1186/s12870-022-03868-3)
Supplement: Supplementary file 12 — Supplementary Material 12 [file 12870_2022_3868_MOESM12_ESM.xls]

## Sheet: Sheet1
Supplementary Table S11. DAPs matched with DEGs in ‘SX’ during bud dormancy release.
GeneID	log2(Ratio_of_Protein)	log2(Ratio_of_Transcript)
Dlo_017003.1	-0.609099	2.15853
Dlo_016663.1	-1.26158	-1.32428
Dlo_012543.1	0.80974	1.51916
Dlo_025839.1	0.915401	2.77042
Dlo_010246.1	0.28313	1.43471
Dlo_021361.2	0.745465	2.58435
Dlo_008683.1	-0.938016	-1.18434
Dlo_006554.2	0.640664	1.37994
Dlo_020343.1	-0.609099	2.15853
Dlo_016535.1	0.657269	1.41412
Dlo_013166.1	0.97471	1.66077
Dlo_019844.1	-1.92143	-1.37735
Dlo_024177.1	-1.84493	-1.1046
Dlo_030971.1	0.319542	1.24004
Dlo_027397.1	-1.17147	-1.14638
Dlo_027699.1	-1.66349	-1.49035
Dlo_033857.1	-1.84503	-3.08991
Dlo_019832.1	-2.36768	-1.99448
dlo_038939.1	0.297299	-11.4969
Dlo_028427.1	-1.25611	-1.49529
dlo_038834.1	0.44542	-12.2278
Dlo_010941.1	0.306351	1.48499
Dlo_014584.1	0.26684	1.99645
Dlo_021142.1	-0.775151	-1.18827
Dlo_030368.1	0.886906	1.8947
Dlo_009277.1	0.559527	1.13364
Dlo_032376.1	0.561116	1.64458
Dlo_009594.1	0.402225	1.00937
Dlo_013842.1	1.4421	2.06453
Dlo_031388.1	1.36504	1.0206
Dlo_028807.2	-0.303761	-1.14563
Dlo_022280.1	0.62927	1.35534
Dlo_032832.1	-0.620838	-1.13438
Dlo_005175.1	-1.24128	-1.00604
Dlo_005469.1	0.701378	2.4862
Dlo_007167.1	0.640764	1.17614
Dlo_030072.1	0.360939	1.71479
Dlo_015213.1	0.501921	1.24294
Dlo_031954.1	0.609806	1.66333
Dlo_026947.1	0.689645	1.32756
Dlo_007324.1	-1.40113	-1.12192
Dlo_011070.1	0.560355	1.26068
Dlo_018835.1	-1.15617	-1.16653
Dlo_005657.1	0.329162	1.37927
Dlo_025067.1	0.733028	1.71774
Dlo_017343.1	0.542232	1.14853
Dlo_003690.1	0.482316	1.28041
Dlo_029472.1	-0.451441	-1.20052
Dlo_012219.1	0.575667	1.01169
Dlo_014741.1	0.528978	1.34717
Dlo_000918.1	-1.5252	-1.00641
Dlo_019384.1	-0.639786	-2.25027
Dlo_022059.1	0.911463	3.10187
Dlo_024410.1	0.325015	1.76926
Dlo_011246.1	0.54156	1.42802
Dlo_024329.1	-1.3458	-1.99929
Dlo_014064.1	-1.21034	-1.32086
Dlo_004986.1	0.698002	1.25355
Dlo_019805.1	-2.52447	-1.81924
Dlo_009965.1	0.496298	1.16441
Dlo_013015.1	-0.976842	1.60233
Dlo_005522.1	-1.17474	-1.16242
Dlo_022363.1	-0.432413	-1.0517
Dlo_033392.1	0.332942	1.49161
Dlo_029410.1	0.719011	1.84232
Dlo_029607.1	0.357512	1.3078
Dlo_021610.3	0.506107	1.08663
Dlo_001741.1	0.928612	1.20101
Dlo_031590.1	0.289453	1.03118
Dlo_033366.1	0.357512	1.18066
Dlo_022494.1	0.657713	2.25857
Dlo_023971.1	0.528978	1.46017
Dlo_013154.2	-1.08326	-1.05793
Dlo_033198.1	0.578952	2.33187
Dlo_021459.1	0.623669	1.84256
Dlo_031724.1	-1.38939	-1.32205
Dlo_019807.1	-3.69189	-5.82438
